# Supplementary material for: Exploring the genomic resources and analysing the genetic diversity and population structure of Chinese indigenous rabbit breeds by RAD-seq
Source: BMC Genomics. 2021 Jul 26;22:573. doi: 10.1186/s12864-021-07833-6 (PMC8314496; doi:10.1186/s12864-021-07833-6)
Supplement: Supplementary file 3 — Additional file 3: Supplementary Table S1. Sequencing results and quality filtering of reads. [file 12864_2021_7833_MOESM3_ESM.xlsx]

## Sheet: Supplementary Table S1
Supplementary Table S1. Sequencing results and quality filtering of reads.
Sample ID	Raw data (bp)	Clean data (bp)	Q20 (%)	Q30 (%)	GC (%)	Number of clean reads
BLS-1	866319216	860789722	96.85	92.17	47.07	5858780
BLS-2	1308564600	1301494553	96.7	91.48	59	8858530
BLS-3	2196357296	2185088030	97.09	92.51	51.12	14771882
BLS-4	2046788016	2033050894	97.14	92.76	41.67	13931736
BLS-5	1723322680	1711608231	97.14	92.74	41.5	11729160
BLS-6	1352745156	1343167359	97.07	92.77	41.57	9142262
BLS-7	727064058	721882467	97.03	92.71	41.65	4913516
BLS-8	1237046748	1228593860	97.14	92.9	42.24	8362578
BLS-9	3570134736	3527231770	96.39	91.24	42.88	23845800
BLS-10	4010319206	3961578459	96.39	91.3	42.81	26602804
FH-1	1663008808	1652687870	97.15	92.82	45.83	11173556
FH-2	1779652344	1767836782	97.14	92.83	44.36	11951558
FH-3	1488612185	1478531763	97.17	92.96	41.49	10029462
FH-4	1444864454	1435210341	97.26	93.09	42.18	9801778
FH-5	1339167634	1329070018	97.06	92.47	41.53	9076422
FH-6	3207459775	3165384283	96.13	90.64	42.89	21471728
FH-7	3402958635	3361087053	96.34	91.14	42.84	22799758
FH-8	2989899738	2951230216	96.3	91.06	42.84	20087902
FH-9	2769285960	2734576989	96.32	91.11	42.9	18612740
FH-10	1673344536	1662484085	97.16	92.85	44.61	11239880
HT-1	5001520880	4937978676	96.31	91.09	42.96	33383652
HT-2	1511756124	1501648649	97.37	93.3	41.4	10290398
HT-3	1543089476	1532637244	97.34	93.25	41.92	10503144
HT-4	1815604024	1803459097	97.4	93.38	41.33	12358608
JYS-1	2531502760	2515441825	97.35	93.22	41.19	17236884
JYS-2	2007368308	1995058492	97.41	93.35	40.98	13670854
JYS-3	2095437844	2081438243	97.29	93.1	41.56	14263262
JYS-4	2203745608	2189964138	97.42	93.37	40.91	15006418
JYS-5	1862455308	1844411786	97.1	92.84	41.6	12554018
JYS-6	1169910378	1158850818	97.11	92.89	41.19	7887502
JYS-7	2493133524	2469659254	97.24	93.13	41.51	16809164
JYS-8	3843774008	3810042044	97.39	93.43	41.31	25756504
JYS-9	2592308504	2568348822	97.3	93.24	41.28	17362812
JYS-10	2892406328	2865989687	97.34	93.3	41.28	19374928
MH-1	1890077685	1872423166	97.24	93.13	41.26	12701284
MH-2	2281179042	2257816336	97.18	92.75	41.53	15419544
MH-3	2448971938	2426093941	97.34	93.29	41.39	16569202
MH-4	2550859732	2526921328	97.43	93.46	41.25	17316172
MH-5	2233909500	2213121820	97.38	93.33	41.35	15166198
MH-6	2074057896	2054719681	97.41	93.4	41.29	14080806
MH-7	3508741824	3465401922	96.31	91.07	43.13	23587148
MH-8	2546782828	2522597728	97.24	93.01	43.08	17288320
MH-9	2906426978	2880225071	97.39	93.38	41.05	19670414
SB-1	2430684212	2408001427	97.39	93.36	41.68	16501534
SB-2	2582347844	2558270901	97.4	93.38	41.79	17531378
SB-3	1439253774	1429076757	96.84	92.16	41.6	9726576
SB-4	856295874	850511949	96.84	92.26	41.42	5788644
SB-5	1556631216	1545988764	96.97	92.43	41.54	10522090
SB-6	2060383184	2047837838	97.16	92.82	42.04	13843524
SB-7	3380348696	3339381368	96.39	91.24	42.9	22424808
SB-8	3646993732	3600742518	96.33	91.14	42.8	24179790
SB-9	3607727013	3563301376	96.37	91.21	42.86	24009026
SB-10	3038409140	3001038595	96.35	91.16	42.95	20356990
WZ-1	1214523702	1206592050	96.93	92.3	45.85	8212382
WZ-2	2444146296	2428151311	97.2	92.97	41.93	16414844
WZ-3	2235365360	2221251631	97.27	93.12	41.56	15016016
WZ-4	2016687555	2003524532	97.15	92.89	41.7	13590374
WZ-5	1802361372	1791357201	97.37	93.28	40.98	12233158
WZ-6	2116896579	2101989086	97.1	92.49	41.25	14354340
WZ-7	2140046802	2126186704	97.22	92.96	42.6	14520466
WZ-8	2524622948	2507039498	97.2	92.9	41.83	17179872
WZ-9	2041720648	2028632300	97.4	93.33	41.1	13901198
WZ-10	1370237872	1353390755	96.34	91.13	42.86	9149594
XXL-1	2359323648	2343912043	97.05	92.63	41.55	15845012
XXL-2	2126366320	2112394393	97.07	92.65	41.78	14280078
XXL-3	1631602815	1620931645	97	92.52	41.58	10994882
XXL-4	1824404641	1812763567	97.15	92.77	41.49	12379722
XXL-5	1511315975	1500632356	96.95	92.16	41.37	10247804
XXL-6	1760915643	1749171084	97.05	92.61	41.85	11945822
XXL-7	2458626276	2441428788	97.04	92.56	41.44	16730228
XXL-8	1440947584	1431027597	97.16	92.8	41.53	9806308
XXL-9	1663250688	1652178434	97.11	92.69	41.5	11321730
XXL-10	2119011004	2105115534	97.12	92.7	42.15	14425734
