# Supplementary material for: Exploring the genomic resources and analysing the genetic diversity and population structure of Chinese indigenous rabbit breeds by RAD-seq
Source: BMC Genomics. 2021 Jul 26;22:573. doi: 10.1186/s12864-021-07833-6 (PMC8314496; doi:10.1186/s12864-021-07833-6)
Supplement: Supplementary file 4 — Additional file 4: Supplementary Table S2-S5. The results of the selection signature analysis. [file 12864_2021_7833_MOESM4_ESM.xlsx]

## Sheet: Table S2
Table S2. SB_vs_WZ_0.05_fst_pi_ratio_sig_intersect.Annot
GeneID	Symbol	Description	KEGG_A_class	KEGG_B_class	Pathway	K_ID	GO Component	GO Function	GO Process
ENSOCUG00000017079	-	-	-	-	-	-	GO:1903561//extracellular vesicle;GO:0031988//membrane-bounded vesicle;GO:0044421//extracellular region part;GO:0065010//extracellular membrane-bounded organelle;GO:0031982//vesicle;GO:0005576//extracellular region;GO:0070062//extracellular exosome;GO:0043226//organelle;GO:0043230//extracellular organelle;GO:0043227//membrane-bounded organelle	GO:0043168//anion binding;GO:0043167//ion binding;GO:0005488//binding;GO:0008289//lipid binding;GO:0005543//phospholipid binding;GO:0035091//phosphatidylinositol binding	-
ENSOCUG00000009637	NCOA6	nuclear receptor coactivator 6	-	-	-	-	GO:0044424//intracellular part;GO:0044464//cell part;GO:0031974//membrane-enclosed lumen;GO:0043226//organelle;GO:1902494//catalytic complex;GO:0043229//intracellular organelle;GO:0031981//nuclear lumen;GO:0005737//cytoplasm;GO:0044446//intracellular organelle part;GO:0070013//intracellular organelle lumen;GO:0044451//nucleoplasm part;GO:0032991//macromolecular complex;GO:0043233//organelle lumen…	GO:0005488//binding;GO:0008134//transcription factor binding;GO:0035257//nuclear hormone receptor binding;GO:0030374//ligand-dependent nuclear receptor transcription coactivator activity;GO:0051427//hormone receptor binding;GO:0046966//thyroid hormone receptor binding;GO:0005102//receptor binding;GO:0000988//transcription factor activity, protein binding;GO:0003712//transcription cofactor activit…	GO:0046483//heterocycle metabolic process;GO:0006351//transcription, DNA-templated;GO:0006950//response to stress;GO:0010628//positive regulation of gene expression;GO:0045935//positive regulation of nucleobase-containing compound metabolic process;GO:0048522//positive regulation of cellular process;GO:0030097//hemopoiesis;GO:0010604//positive regulation of macromolecule metabolic process;GO:0002…
ENSOCUG00000008054	LOC100356444	cytochrome P450 20A1	-	-	-	-	GO:0031224//intrinsic component of membrane;GO:0016021//integral component of membrane;GO:0044425//membrane part;GO:0016020//membrane	GO:0097159//organic cyclic compound binding;GO:0043167//ion binding;GO:0016705//oxidoreductase activity, acting on paired donors, with incorporation or reduction of molecular oxygen;GO:0046872//metal ion binding;GO:0046914//transition metal ion binding;GO:1901363//heterocyclic compound binding;GO:0016491//oxidoreductase activity;GO:0005488//binding;GO:0005506//iron ion binding;GO:0046906//tetrapy…	GO:0008152//metabolic process;GO:0055114//oxidation-reduction process;GO:0044699//single-organism process;GO:0044710//single-organism metabolic process
ENSOCUG00000011671	-	-	-	-	-	-	-	-	-
ENSOCUG00000016038	IPCEF1	-	-	-	-	-	-	-	-
ENSOCUG00000000442	LOC100345815	DNA excision repair protein ERCC-6-like 2	-	-	-	-	-	GO:0016818//hydrolase activity, acting on acid anhydrides, in phosphorus-containing anhydrides;GO:0001882//nucleoside binding;GO:0005524//ATP binding;GO:0042623//ATPase activity, coupled;GO:0032550//purine ribonucleoside binding;GO:0097367//carbohydrate derivative binding;GO:0017076//purine nucleotide binding;GO:0032553//ribonucleotide binding;GO:0016787//hydrolase activity;GO:0097159//organic cy…	-
ENSOCUG00000001427	SNRPB2	small nuclear ribonucleoprotein polypeptide B	Genetic Information Processing	Transcription	ko03040//Spliceosome	K11094	GO:0031981//nuclear lumen;GO:0016604//nuclear body;GO:0031974//membrane-enclosed lumen;GO:0043227//membrane-bounded organelle;GO:0030532//small nuclear ribonucleoprotein complex;GO:0043233//organelle lumen;GO:0043229//intracellular organelle;GO:0005730//nucleolus;GO:0043231//intracellular membrane-bounded organelle;GO:0005681//spliceosomal complex;GO:0097525//spliceosomal snRNP complex;GO:0005654…	GO:0036094//small molecule binding;GO:1901363//heterocyclic compound binding;GO:0097159//organic cyclic compound binding;GO:1901265//nucleoside phosphate binding;GO:0005488//binding;GO:0000166//nucleotide binding;GO:0003676//nucleic acid binding	-
ENSOCUG00000020008	-	-	-	-	-	-	-	-	-
ENSOCUG00000002269	RAD51C	RAD51 paralog C	Genetic Information Processing	Replication and repair	ko03460//Fanconi anemia pathway;ko03440//Homologous recombination	K10870	-	GO:0016818//hydrolase activity, acting on acid anhydrides, in phosphorus-containing anhydrides;GO:0003677//DNA binding;GO:0035639//purine ribonucleoside triphosphate binding;GO:0032559//adenyl ribonucleotide binding;GO:0005524//ATP binding;GO:0016462//pyrophosphatase activity;GO:0016817//hydrolase activity, acting on acid anhydrides;GO:0016787//hydrolase activity;GO:0032555//purine ribonucleotide…	GO:0034641//cellular nitrogen compound metabolic process;GO:0043170//macromolecule metabolic process;GO:0046483//heterocycle metabolic process;GO:0006139//nucleobase-containing compound metabolic process;GO:0044260//cellular macromolecule metabolic process;GO:0044237//cellular metabolic process;GO:1901360//organic cyclic compound metabolic process;GO:0071704//organic substance metabolic process;G…
ENSOCUG00000012022	EOGT	EGF domain-specific O-linked N-acetylglucosamine (GlcNAc) transferase	Metabolism	Glycan biosynthesis and metabolism	ko00514//Other types of O-glycan biosynthesis	K18134	-	GO:0008375//acetylglucosaminyltransferase activity;GO:0016758//transferase activity, transferring hexosyl groups;GO:0008194//UDP-glycosyltransferase activity;GO:0016740//transferase activity;GO:0016757//transferase activity, transferring glycosyl groups;GO:0016262//protein N-acetylglucosaminyltransferase activity;GO:0003824//catalytic activity	GO:0044710//single-organism metabolic process;GO:1901137//carbohydrate derivative biosynthetic process;GO:0034645//cellular macromolecule biosynthetic process;GO:0044763//single-organism cellular process;GO:0044699//single-organism process;GO:0009059//macromolecule biosynthetic process;GO:0005975//carbohydrate metabolic process;GO:0043412//macromolecule modification;GO:0070085//glycosylation;GO:0…
ENSOCUG00000004161	-	-	-	-	-	-	GO:0005576//extracellular region;GO:0044421//extracellular region part;GO:0065010//extracellular membrane-bounded organelle;GO:1903561//extracellular vesicle;GO:0070062//extracellular exosome;GO:0031988//membrane-bounded vesicle;GO:0031982//vesicle;GO:0043226//organelle;GO:0043227//membrane-bounded organelle;GO:0005615//extracellular space;GO:0043230//extracellular organelle	GO:0045352//interleukin-1 Type I receptor antagonist activity;GO:0030545//receptor regulator activity;GO:0005102//receptor binding;GO:0005149//interleukin-1 receptor binding;GO:0005150//interleukin-1, Type I receptor binding;GO:0019838//growth factor binding;GO:0048019//receptor antagonist activity;GO:0098772//molecular function regulator;GO:0019955//cytokine binding;GO:0005126//cytokine receptor…	GO:0051641//cellular localization;GO:0023052//signaling;GO:2000660//negative regulation of interleukin-1-mediated signaling pathway;GO:0006955//immune response;GO:2000026//regulation of multicellular organismal development;GO:0048585//negative regulation of response to stimulus;GO:0030073//insulin secretion;GO:0023051//regulation of signaling;GO:0046903//secretion;GO:0022603//regulation of anatom…
ENSOCUG00000009733	HSF5	heat shock transcription factor family member 5	-	-	-	-	GO:0044464//cell part;GO:0043229//intracellular organelle;GO:0043227//membrane-bounded organelle;GO:0005622//intracellular;GO:0043231//intracellular membrane-bounded organelle;GO:0005634//nucleus;GO:0044424//intracellular part;GO:0005623//cell;GO:0043226//organelle	GO:0097159//organic cyclic compound binding;GO:0043565//sequence-specific DNA binding;GO:0003700//transcription factor activity, sequence-specific DNA binding;GO:0003676//nucleic acid binding;GO:0005488//binding;GO:1901363//heterocyclic compound binding;GO:0003677//DNA binding;GO:0001071//nucleic acid binding transcription factor activity	GO:0051252//regulation of RNA metabolic process;GO:0031323//regulation of cellular metabolic process;GO:0050789//regulation of biological process;GO:1903506//regulation of nucleic acid-templated transcription;GO:0019219//regulation of nucleobase-containing compound metabolic process;GO:0031326//regulation of cellular biosynthetic process;GO:0065007//biological regulation;GO:0010556//regulation of…
ENSOCUG00000001386	CTTNBP2	-	-	-	-	-	-	-	-
ENSOCUG00000027012	-	-	-	-	-	-	GO:0000786//nucleosome;GO:0043231//intracellular membrane-bounded organelle;GO:0043228//non-membrane-bounded organelle;GO:0032991//macromolecular complex;GO:0044446//intracellular organelle part;GO:0032993//protein-DNA complex;GO:0000785//chromatin;GO:0044422//organelle part;GO:0005622//intracellular;GO:0043227//membrane-bounded organelle;GO:0043226//organelle;GO:0044424//intracellular part;GO:00…	GO:0046982//protein heterodimerization activity;GO:0097159//organic cyclic compound binding;GO:0003677//DNA binding;GO:0003676//nucleic acid binding;GO:1901363//heterocyclic compound binding;GO:0046983//protein dimerization activity;GO:0005488//binding;GO:0005515//protein binding	-
ENSOCUG00000026303	-	-	-	-	-	-	-	GO:0003824//catalytic activity;GO:0008233//peptidase activity;GO:0016787//hydrolase activity	GO:0008152//metabolic process;GO:0043170//macromolecule metabolic process;GO:0006508//proteolysis;GO:0019538//protein metabolic process;GO:0044238//primary metabolic process;GO:0071704//organic substance metabolic process
ENSOCUG00000007814	PI4K2A	phosphatidylinositol 4-kinase type 2 alpha	Environmental Information Processing;Metabolism	Signal transduction;Carbohydrate metabolism	ko04070//Phosphatidylinositol signaling system;ko00562//Inositol phosphate metabolism	K13711	GO:0044218//other organism cell membrane;GO:0044424//intracellular part;GO:0098590//plasma membrane region;GO:0044279//other organism membrane;GO:0043005//neuron projection;GO:0071944//cell periphery;GO:0043231//intracellular membrane-bounded organelle;GO:0030425//dendrite;GO:0044217//other organism part;GO:0005886//plasma membrane;GO:0036477//somatodendritic compartment;GO:0018995//host;GO:00974…	GO:0016772//transferase activity, transferring phosphorus-containing groups;GO:0003824//catalytic activity;GO:0016740//transferase activity;GO:0016301//kinase activity	GO:0006793//phosphorus metabolic process;GO:0009987//cellular process;GO:0016310//phosphorylation;GO:0006796//phosphate-containing compound metabolic process;GO:0008152//metabolic process;GO:0044237//cellular metabolic process
ENSOCUG00000025329	-	-	-	-	-	-	GO:0016021//integral component of membrane;GO:0044425//membrane part;GO:0016020//membrane;GO:0031224//intrinsic component of membrane	-	-
ENSOCUG00000008184	ARL6IP5	ADP-ribosylation factor-like 6 interacting protein 5	-	-	-	-	GO:0043226//organelle;GO:0070062//extracellular exosome;GO:0065010//extracellular membrane-bounded organelle;GO:0043230//extracellular organelle;GO:0005622//intracellular;GO:0031988//membrane-bounded vesicle;GO:0016020//membrane;GO:0044421//extracellular region part;GO:1903561//extracellular vesicle;GO:0005576//extracellular region;GO:0031982//vesicle;GO:0044425//membrane part;GO:0043227//membran…	-	GO:0051955//regulation of amino acid transport;GO:0043269//regulation of ion transport;GO:0010562//positive regulation of phosphorus metabolic process;GO:0044093//positive regulation of molecular function;GO:0097193//intrinsic apoptotic signaling pathway;GO:0031323//regulation of cellular metabolic process;GO:0048519//negative regulation of biological process;GO:0070887//cellular response to chem…
ENSOCUG00000005098	-	-	-	-	-	-	GO:0043226//organelle;GO:0016020//membrane;GO:0031988//membrane-bounded vesicle;GO:0005886//plasma membrane;GO:1903561//extracellular vesicle;GO:0065010//extracellular membrane-bounded organelle;GO:0005623//cell;GO:0043230//extracellular organelle;GO:0044464//cell part;GO:0044421//extracellular region part;GO:0031982//vesicle;GO:0043227//membrane-bounded organelle;GO:0005576//extracellular region…	GO:0032549//ribonucleoside binding;GO:0016772//transferase activity, transferring phosphorus-containing groups;GO:0032555//purine ribonucleotide binding;GO:0016773//phosphotransferase activity, alcohol group as acceptor;GO:0016301//kinase activity;GO:0097367//carbohydrate derivative binding;GO:0005515//protein binding;GO:1901363//heterocyclic compound binding;GO:0000166//nucleotide binding;GO:190…	GO:0071593//lymphocyte aggregation;GO:2000145//regulation of cell motility;GO:0044267//cellular protein metabolic process;GO:0009987//cellular process;GO:0065007//biological regulation;GO:0044260//cellular macromolecule metabolic process;GO:0098602//single organism cell adhesion;GO:0044237//cellular metabolic process;GO:0036211//protein modification process;GO:0032879//regulation of localization;…
ENSOCUG00000011327	-	-	-	-	-	-	-	-	-
ENSOCUG00000018763	-	-	-	-	-	-	-	-	-
ENSOCUG00000027603	PDGFB	platelet-derived growth factor beta polypeptide	Cellular Processes;Environmental Information Processing	Signal transduction;Cell motility;Cellular community - eukaryotes;Signaling molecules and interaction	ko04151//PI3K-Akt signaling pathway;ko04060//Cytokine-cytokine receptor interaction;ko04010//MAPK signaling pathway;ko04014//Ras signaling pathway;ko04015//Rap1 signaling pathway;ko04810//Regulation of actin cytoskeleton;ko04510//Focal adhesion;ko04072//Phospholipase D signaling pathway;ko04540//Gap junction	K17386	GO:0009986//cell surface;GO:0016020//membrane;GO:0005622//intracellular;GO:0044464//cell part;GO:0031012//extracellular matrix;GO:0005623//cell	GO:0008083//growth factor activity;GO:0005102//receptor binding;GO:0048407//platelet-derived growth factor binding;GO:0042802//identical protein binding;GO:0042803//protein homodimerization activity;GO:0044877//macromolecular complex binding;GO:0046982//protein heterodimerization activity;GO:0046983//protein dimerization activity;GO:0032403//protein complex binding;GO:0005515//protein binding;GO:…	GO:0051716//cellular response to stimulus;GO:0044092//negative regulation of molecular function;GO:0043552//positive regulation of phosphatidylinositol 3-kinase activity;GO:0051246//regulation of protein metabolic process;GO:0045737//positive regulation of cyclin-dependent protein serine/threonine kinase activity;GO:0031399//regulation of protein modification process;GO:0010959//regulation of met…
ENSOCUG00000012912	-	-	-	-	-	-	GO:0031224//intrinsic component of membrane;GO:0044425//membrane part;GO:0016020//membrane;GO:0016021//integral component of membrane	-	GO:0050803//regulation of synapse structure or activity;GO:0023051//regulation of signaling;GO:0050804//modulation of synaptic transmission;GO:0048169//regulation of long-term neuronal synaptic plasticity;GO:0050789//regulation of biological process;GO:0050794//regulation of cellular process;GO:0048167//regulation of synaptic plasticity;GO:0048168//regulation of neuronal synaptic plasticity;GO:00…
ENSOCUG00000010731	ARHGEF11	Rho guanine nucleotide exchange factor (GEF) 11	Organismal Systems	Circulatory system	ko04270//Vascular smooth muscle contraction	K12331	GO:0044464//cell part;GO:0044424//intracellular part;GO:0005623//cell;GO:0005737//cytoplasm;GO:0005622//intracellular	GO:0098772//molecular function regulator;GO:0005085//guanyl-nucleotide exchange factor activity;GO:0005088//Ras guanyl-nucleotide exchange factor activity;GO:0005515//protein binding;GO:0005488//binding;GO:0005102//receptor binding;GO:0005089//Rho guanyl-nucleotide exchange factor activity;GO:0001664//G-protein coupled receptor binding	GO:0007264//small GTPase mediated signal transduction;GO:0031325//positive regulation of cellular metabolic process;GO:0048518//positive regulation of biological process;GO:0044763//single-organism cellular process;GO:0007186//G-protein coupled receptor signaling pathway;GO:0060255//regulation of macromolecule metabolic process;GO:0065007//biological regulation;GO:0046578//regulation of Ras prote…
ENSOCUG00000013054	-	-	-	-	-	-	-	GO:0003824//catalytic activity;GO:0017076//purine nucleotide binding;GO:0032553//ribonucleotide binding;GO:1901265//nucleoside phosphate binding;GO:0005488//binding;GO:0019787//ubiquitin-like protein transferase activity;GO:0032549//ribonucleoside binding;GO:0097367//carbohydrate derivative binding;GO:0032559//adenyl ribonucleotide binding;GO:0036094//small molecule binding;GO:0061631//ubiquitin …	GO:0044257//cellular protein catabolic process;GO:0000209//protein polyubiquitination;GO:0006511//ubiquitin-dependent protein catabolic process;GO:0036211//protein modification process;GO:0006508//proteolysis;GO:0009987//cellular process;GO:0016567//protein ubiquitination;GO:0070647//protein modification by small protein conjugation or removal;GO:0071704//organic substance metabolic process;GO:00…
ENSOCUG00000006357	ADAMTS12	ADAM metallopeptidase with thrombospondin type 1 motif, 12	-	-	-	-	GO:0031012//extracellular matrix;GO:0005578//proteinaceous extracellular matrix;GO:0044421//extracellular region part;GO:0005576//extracellular region	GO:0005488//binding;GO:0004222//metalloendopeptidase activity;GO:0008233//peptidase activity;GO:0043169//cation binding;GO:0003824//catalytic activity;GO:0070011//peptidase activity, acting on L-amino acid peptides;GO:0016787//hydrolase activity;GO:0008270//zinc ion binding;GO:0004175//endopeptidase activity;GO:0046914//transition metal ion binding;GO:0046872//metal ion binding;GO:0008237//metall…	GO:0009719//response to endogenous stimulus;GO:0045596//negative regulation of cell differentiation;GO:0010648//negative regulation of cell communication;GO:0051239//regulation of multicellular organismal process;GO:0007155//cell adhesion;GO:0061037//negative regulation of cartilage development;GO:0006508//proteolysis;GO:0051241//negative regulation of multicellular organismal process;GO:0071772/…
ENSOCUG00000007048	-	-	-	-	-	-	GO:0043227//membrane-bounded organelle;GO:0043231//intracellular membrane-bounded organelle;GO:0005783//endoplasmic reticulum;GO:0016020//membrane;GO:0005622//intracellular;GO:0044424//intracellular part;GO:0005623//cell;GO:0044464//cell part;GO:0012505//endomembrane system;GO:0043234//protein complex;GO:0005737//cytoplasm;GO:0043229//intracellular organelle;GO:0032991//macromolecular complex;GO:…	GO:1901265//nucleoside phosphate binding;GO:0016772//transferase activity, transferring phosphorus-containing groups;GO:0001882//nucleoside binding;GO:0032550//purine ribonucleoside binding;GO:0019899//enzyme binding;GO:0003824//catalytic activity;GO:0035639//purine ribonucleoside triphosphate binding;GO:0000166//nucleotide binding;GO:0032553//ribonucleotide binding;GO:0005198//structural molecul…	GO:0050789//regulation of biological process;GO:0007154//cell communication;GO:0006793//phosphorus metabolic process;GO:0023051//regulation of signaling;GO:0042327//positive regulation of phosphorylation;GO:0043412//macromolecule modification;GO:0071704//organic substance metabolic process;GO:0050794//regulation of cellular process;GO:0019933//cAMP-mediated signaling;GO:0048583//regulation of res…
ENSOCUG00000008188	LMOD3	leiomodin 3 (fetal)	-	-	-	-	GO:0044444//cytoplasmic part;GO:0044422//organelle part;GO:0043232//intracellular non-membrane-bounded organelle;GO:0044449//contractile fiber part;GO:0043228//non-membrane-bounded organelle;GO:0005623//cell;GO:0044424//intracellular part;GO:0030017//sarcomere;GO:0030016//myofibril;GO:0044464//cell part;GO:0005622//intracellular;GO:0031672//A band;GO:0043229//intracellular organelle;GO:0005737//c…	GO:0005515//protein binding;GO:0005488//binding;GO:0003779//actin binding;GO:0003785//actin monomer binding;GO:0005523//tropomyosin binding;GO:0008092//cytoskeletal protein binding	GO:0030832//regulation of actin filament length;GO:0090066//regulation of anatomical structure size;GO:0048523//negative regulation of cellular process;GO:0030834//regulation of actin filament depolymerization;GO:1901880//negative regulation of protein depolymerization;GO:0032272//negative regulation of protein polymerization;GO:0065007//biological regulation;GO:0051129//negative regulation of ce…
ENSOCUG00000009705	BZRAP1	benzodiazepine receptor (peripheral) associated protein 1	-	-	-	-	GO:0044464//cell part;GO:0044424//intracellular part;GO:0043231//intracellular membrane-bounded organelle;GO:0005739//mitochondrion;GO:0005622//intracellular;GO:0043229//intracellular organelle;GO:0044444//cytoplasmic part;GO:0005737//cytoplasm;GO:0043227//membrane-bounded organelle;GO:0005623//cell;GO:0043226//organelle	GO:0005488//binding;GO:0005515//protein binding;GO:0005102//receptor binding;GO:0030156//benzodiazepine receptor binding	-
ENSOCUG00000001424	OTOR	otoraplin	-	-	-	-	-	-	GO:0048705//skeletal system morphogenesis;GO:0044707//single-multicellular organism process;GO:0051216//cartilage development;GO:0061448//connective tissue development;GO:0001501//skeletal system development;GO:0032502//developmental process;GO:0098743//cell aggregation;GO:0009887//organ morphogenesis;GO:0032501//multicellular organismal process;GO:0044699//single-organism process;GO:0009653//ana…
ENSOCUG00000023152	-	-	-	-	-	-	-	-	-
ENSOCUG00000010505	CPD	carboxypeptidase D	-	-	-	-	GO:0005576//extracellular region;GO:0016020//membrane;GO:0043230//extracellular organelle;GO:0031982//vesicle;GO:1903561//extracellular vesicle;GO:0044425//membrane part;GO:0031988//membrane-bounded vesicle;GO:0031224//intrinsic component of membrane;GO:0065010//extracellular membrane-bounded organelle;GO:0016021//integral component of membrane;GO:0044421//extracellular region part;GO:0043227//me…	GO:0008238//exopeptidase activity;GO:0046914//transition metal ion binding;GO:0004180//carboxypeptidase activity;GO:0008270//zinc ion binding;GO:0046872//metal ion binding;GO:0016787//hydrolase activity;GO:0043167//ion binding;GO:0005488//binding;GO:0008237//metallopeptidase activity;GO:0003824//catalytic activity;GO:0008235//metalloexopeptidase activity;GO:0008233//peptidase activity;GO:0043169/…	GO:0019538//protein metabolic process;GO:0044238//primary metabolic process;GO:0071704//organic substance metabolic process;GO:0006508//proteolysis;GO:0043170//macromolecule metabolic process;GO:0008152//metabolic process
ENSOCUG00000007739	FBXW11	F-box and WD repeat domain containing 11	Genetic Information Processing;Environmental Information Processing;Organismal Systems;Cellular Processes	Folding, sorting and degradation;Environmental adaptation;Signal transduction;Cell growth and death	ko04120//Ubiquitin mediated proteolysis;ko04390//Hippo signaling pathway;ko04310//Wnt signaling pathway;ko04114//Oocyte meiosis;ko04340//Hedgehog signaling pathway;ko04710//Circadian rhythm	K03362	GO:0043231//intracellular membrane-bounded organelle;GO:0044464//cell part;GO:0043226//organelle;GO:1990234//transferase complex;GO:0043234//protein complex;GO:0005856//cytoskeleton;GO:0005623//cell;GO:1902494//catalytic complex;GO:0005815//microtubule organizing center;GO:0044430//cytoskeletal part;GO:0005737//cytoplasm;GO:0043232//intracellular non-membrane-bounded organelle;GO:0044444//cytopla…	GO:0061630//ubiquitin protein ligase activity;GO:0016740//transferase activity;GO:0003824//catalytic activity;GO:0019787//ubiquitin-like protein transferase activity;GO:0004842//ubiquitin-protein transferase activity;GO:0005488//binding;GO:0046983//protein dimerization activity;GO:0005515//protein binding;GO:0061659//ubiquitin-like protein ligase activity	GO:0051051//negative regulation of transport;GO:0043122//regulation of I-kappaB kinase/NF-kappaB signaling;GO:0043161//proteasome-mediated ubiquitin-dependent protein catabolic process;GO:0019538//protein metabolic process;GO:0008152//metabolic process;GO:0051171//regulation of nitrogen compound metabolic process;GO:0044248//cellular catabolic process;GO:0051246//regulation of protein metabolic p…
ENSOCUG00000008531	HSD17B3	hydroxysteroid (17-beta) dehydrogenase 3	Metabolism	Lipid metabolism	ko00140//Steroid hormone biosynthesis	K10207	GO:0043231//intracellular membrane-bounded organelle;GO:0044444//cytoplasmic part;GO:0044424//intracellular part;GO:0005622//intracellular;GO:0044464//cell part;GO:0005623//cell;GO:0043227//membrane-bounded organelle;GO:0043229//intracellular organelle;GO:0012505//endomembrane system;GO:0005783//endoplasmic reticulum;GO:0005737//cytoplasm;GO:0043226//organelle	GO:0016229//steroid dehydrogenase activity;GO:0016491//oxidoreductase activity;GO:0016616//oxidoreductase activity, acting on the CH-OH group of donors, NAD or NADP as acceptor;GO:0047045//testosterone 17-beta-dehydrogenase (NADP+) activity;GO:0003824//catalytic activity;GO:0016614//oxidoreductase activity, acting on CH-OH group of donors;GO:0033764//steroid dehydrogenase activity, acting on the …	GO:0044763//single-organism cellular process;GO:0044710//single-organism metabolic process;GO:0042446//hormone biosynthetic process;GO:1901615//organic hydroxy compound metabolic process;GO:0044702//single organism reproductive process;GO:0003006//developmental process involved in reproduction;GO:0042180//cellular ketone metabolic process;GO:0008610//lipid biosynthetic process;GO:0048513//animal …
ENSOCUG00000006217	CLEC16A	C-type lectin domain family 16, member A	-	-	-	-	GO:0012505//endomembrane system;GO:0044446//intracellular organelle part;GO:0005768//endosome;GO:0010008//endosome membrane;GO:0005774//vacuolar membrane;GO:0098852//lytic vacuole membrane;GO:0043229//intracellular organelle;GO:0005622//intracellular;GO:0043226//organelle;GO:0044464//cell part;GO:0005764//lysosome;GO:0044422//organelle part;GO:0044440//endosomal part;GO:0005737//cytoplasm;GO:0036…	-	GO:0032435//negative regulation of proteasomal ubiquitin-dependent protein catabolic process;GO:0010605//negative regulation of macromolecule metabolic process;GO:0009893//positive regulation of metabolic process;GO:0048584//positive regulation of response to stimulus;GO:1901096//regulation of autophagosome maturation;GO:0009894//regulation of catabolic process;GO:0009896//positive regulation of …
ENSOCUG00000025179	-	-	-	-	-	-	GO:0043232//intracellular non-membrane-bounded organelle;GO:0005623//cell;GO:1990904//ribonucleoprotein complex;GO:0044444//cytoplasmic part;GO:0043226//organelle;GO:0043228//non-membrane-bounded organelle;GO:0044424//intracellular part;GO:0005840//ribosome;GO:0043229//intracellular organelle;GO:0005737//cytoplasm;GO:0030529//intracellular ribonucleoprotein complex;GO:0005622//intracellular;GO:00…	GO:0003735//structural constituent of ribosome;GO:0005198//structural molecule activity	GO:0019538//protein metabolic process;GO:0006518//peptide metabolic process;GO:0043603//cellular amide metabolic process;GO:1901576//organic substance biosynthetic process;GO:0009059//macromolecule biosynthetic process;GO:0034641//cellular nitrogen compound metabolic process;GO:0044249//cellular biosynthetic process;GO:1901564//organonitrogen compound metabolic process;GO:0043170//macromolecule m…
ENSOCUG00000026878	LOC100340271	olfactory receptor 226-like	Organismal Systems	Sensory system	ko04740//Olfactory transduction	K04257	GO:0044425//membrane part;GO:0031224//intrinsic component of membrane;GO:0005623//cell;GO:0044464//cell part;GO:0016021//integral component of membrane;GO:0016020//membrane;GO:0005886//plasma membrane;GO:0071944//cell periphery	GO:0004872//receptor activity;GO:0004871//signal transducer activity;GO:0099600//transmembrane receptor activity;GO:0060089//molecular transducer activity;GO:0004888//transmembrane signaling receptor activity;GO:0038023//signaling receptor activity;GO:0004984//olfactory receptor activity;GO:0004930//G-protein coupled receptor activity	GO:0051606//detection of stimulus;GO:0044699//single-organism process;GO:0065007//biological regulation;GO:0009593//detection of chemical stimulus;GO:0042221//response to chemical;GO:0050906//detection of stimulus involved in sensory perception;GO:0007606//sensory perception of chemical stimulus;GO:0007608//sensory perception of smell;GO:0050789//regulation of biological process;GO:0044700//singl…
ENSOCUG00000016413	-	-	-	-	-	-	GO:0005739//mitochondrion;GO:0098805//whole membrane;GO:0030118//clathrin coat;GO:0016023//cytoplasmic, membrane-bounded vesicle;GO:0032991//macromolecular complex;GO:0030659//cytoplasmic vesicle membrane;GO:0005622//intracellular;GO:0005764//lysosome;GO:0012505//endomembrane system;GO:0044431//Golgi apparatus part;GO:0005794//Golgi apparatus;GO:0043226//organelle;GO:0048475//coated membrane;GO:0…	GO:0016817//hydrolase activity, acting on acid anhydrides;GO:0019900//kinase binding;GO:0017111//nucleoside-triphosphatase activity;GO:0019901//protein kinase binding;GO:0004386//helicase activity;GO:0016818//hydrolase activity, acting on acid anhydrides, in phosphorus-containing anhydrides;GO:0016787//hydrolase activity;GO:0005515//protein binding;GO:0005488//binding;GO:0019899//enzyme binding;G…	GO:0071702//organic substance transport;GO:0051641//cellular localization;GO:0015031//protein transport;GO:0006810//transport;GO:0045184//establishment of protein localization;GO:0006886//intracellular protein transport;GO:0046907//intracellular transport;GO:0034613//cellular protein localization;GO:0033036//macromolecule localization;GO:0008104//protein localization;GO:0051649//establishment of …
ENSOCUG00000022747	-	-	-	-	-	-	-	-	-
ENSOCUG00000025090	-	-	-	-	-	-	-	-	-
ENSOCUG00000019911	-	-	-	-	-	-	-	-	-
ENSOCUG00000001804	RPAP2	RNA polymerase II associated protein 2	-	-	-	-	GO:1902494//catalytic complex;GO:0032991//macromolecular complex;GO:0044464//cell part;GO:0044428//nuclear part;GO:0043226//organelle;GO:1990234//transferase complex;GO:0043232//intracellular non-membrane-bounded organelle;GO:0005654//nucleoplasm;GO:0043231//intracellular membrane-bounded organelle;GO:0043228//non-membrane-bounded organelle;GO:0016591//DNA-directed RNA polymerase II, holoenzyme;G…	GO:0003824//catalytic activity;GO:0008420//CTD phosphatase activity;GO:0004722//protein serine/threonine phosphatase activity;GO:0016787//hydrolase activity;GO:0016791//phosphatase activity;GO:0042578//phosphoric ester hydrolase activity;GO:0004721//phosphoprotein phosphatase activity;GO:0016788//hydrolase activity, acting on ester bonds	GO:0044271//cellular nitrogen compound biosynthetic process;GO:1901362//organic cyclic compound biosynthetic process;GO:0043412//macromolecule modification;GO:0034660//ncRNA metabolic process;GO:0044249//cellular biosynthetic process;GO:0006725//cellular aromatic compound metabolic process;GO:0006355//regulation of transcription, DNA-templated;GO:0043170//macromolecule metabolic process;GO:000635…
ENSOCUG00000012156	ATF2	activating transcription factor 2	Environmental Information Processing;Organismal Systems	Endocrine system;Nervous system;Circulatory system;Aging;Signal transduction	ko04151//PI3K-Akt signaling pathway;ko04010//MAPK signaling pathway;ko04022//cGMP - PKG signaling pathway;ko04261//Adrenergic signaling in cardiomyocytes;ko04728//Dopaminergic synapse;ko04668//TNF signaling pathway;ko04922//Glucagon signaling pathway;ko04915//Estrogen signaling pathway;ko04211//Longevity regulating pathway - mammal;ko04918//Thyroid hormone synthesis;ko04911//Insulin secretion;ko0…	K04450	GO:0031975//envelope;GO:0019867//outer membrane;GO:0035861//site of double-strand break;GO:0043231//intracellular membrane-bounded organelle;GO:0031974//membrane-enclosed lumen;GO:0031968//organelle outer membrane;GO:0005741//mitochondrial outer membrane;GO:0043232//intracellular non-membrane-bounded organelle;GO:0043233//organelle lumen;GO:0005623//cell;GO:0044422//organelle part;GO:0016020//mem…	GO:0035497//cAMP response element binding;GO:0035326//enhancer binding;GO:1990837//sequence-specific double-stranded DNA binding;GO:0001071//nucleic acid binding transcription factor activity;GO:0019901//protein kinase binding;GO:0061733//peptide-lysine-N-acetyltransferase activity;GO:0034212//peptide N-acetyltransferase activity;GO:0097159//organic cyclic compound binding;GO:0000982//transcripti…	GO:1902110//positive regulation of mitochondrial membrane permeability involved in apoptotic process;GO:0044093//positive regulation of molecular function;GO:0045935//positive regulation of nucleobase-containing compound metabolic process;GO:0043543//protein acylation;GO:0090559//regulation of membrane permeability;GO:0060612//adipose tissue development;GO:0010604//positive regulation of macromol…
ENSOCUG00000015420	-	-	-	-	-	-	-	-	GO:0051641//cellular localization;GO:0071205//protein localization to juxtaparanode region of axon;GO:0033036//macromolecule localization;GO:0051179//localization;GO:0070727//cellular macromolecule localization;GO:0099612//protein localization to axon;GO:0008104//protein localization;GO:0034613//cellular protein localization
ENSOCUG00000015863	C3H5orf63	chromosome 3 open reading frame, human C5orf63	-	-	-	-	GO:0043226//organelle;GO:0005623//cell;GO:0005737//cytoplasm;GO:0005739//mitochondrion;GO:0043231//intracellular membrane-bounded organelle;GO:0044424//intracellular part;GO:0005622//intracellular;GO:0043227//membrane-bounded organelle;GO:0044444//cytoplasmic part;GO:0044464//cell part;GO:0043229//intracellular organelle	-	GO:0044699//single-organism process;GO:0008152//metabolic process;GO:0055114//oxidation-reduction process;GO:0044710//single-organism metabolic process
ENSOCUG00000029628	-	-	-	-	-	-	-	-	-
ENSOCUG00000009295	-	-	-	-	-	-	GO:0030424//axon;GO:0043227//membrane-bounded organelle;GO:0005829//cytosol;GO:0044463//cell projection part;GO:0033267//axon part;GO:0070062//extracellular exosome;GO:0016020//membrane;GO:0031410//cytoplasmic vesicle;GO:0044308//axonal spine;GO:0043226//organelle;GO:0019898//extrinsic component of membrane;GO:0005623//cell;GO:0031982//vesicle;GO:0005768//endosome;GO:0042995//cell projection;GO:0…	GO:0046872//metal ion binding;GO:0030742//GTP-dependent protein binding;GO:0046983//protein dimerization activity;GO:0043168//anion binding;GO:0043167//ion binding;GO:0005543//phospholipid binding;GO:0005545//1-phosphatidylinositol binding;GO:0043169//cation binding;GO:0035091//phosphatidylinositol binding;GO:0008289//lipid binding;GO:0042802//identical protein binding;GO:0005488//binding;GO:0042…	GO:0051704//multi-organism process;GO:1902589//single-organism organelle organization;GO:0019058//viral life cycle;GO:0016032//viral process;GO:0044403//symbiosis, encompassing mutualism through parasitism;GO:0071840//cellular component organization or biogenesis;GO:0039694//viral RNA genome replication;GO:0039703//RNA replication;GO:0016192//vesicle-mediated transport;GO:0044699//single-organism…
ENSOCUG00000026801	TAB1	TGF-beta activated kinase 1/MAP3K7 binding protein 1	Environmental Information Processing;Organismal Systems	Immune system;Development;Signal transduction	ko04010//MAPK signaling pathway;ko04621//NOD-like receptor signaling pathway;ko04380//Osteoclast differentiation;ko04668//TNF signaling pathway;ko04620//Toll-like receptor signaling pathway;ko04064//NF-kappa B signaling pathway	K04403	GO:0031974//membrane-enclosed lumen;GO:0044422//organelle part;GO:0005623//cell;GO:0005737//cytoplasm;GO:0070013//intracellular organelle lumen;GO:0043231//intracellular membrane-bounded organelle;GO:0044451//nucleoplasm part;GO:0043226//organelle;GO:0016604//nuclear body;GO:0044444//cytoplasmic part;GO:0005654//nucleoplasm;GO:0005634//nucleus;GO:0005622//intracellular;GO:0043227//membrane-bounde…	GO:0004722//protein serine/threonine phosphatase activity;GO:0030234//enzyme regulator activity;GO:0019207//kinase regulator activity;GO:0042578//phosphoric ester hydrolase activity;GO:0098772//molecular function regulator;GO:0019209//kinase activator activity;GO:0004721//phosphoprotein phosphatase activity;GO:0003824//catalytic activity;GO:0016791//phosphatase activity;GO:0016787//hydrolase acti…	GO:0048856//anatomical structure development;GO:0044238//primary metabolic process;GO:0010033//response to organic substance;GO:0050790//regulation of catalytic activity;GO:0051716//cellular response to stimulus;GO:0060840//artery development;GO:0009719//response to endogenous stimulus;GO:0035904//aorta development;GO:0048584//positive regulation of response to stimulus;GO:0009790//embryo develop…
ENSOCUG00000010185	-	-	-	-	-	-	GO:0043227//membrane-bounded organelle;GO:0044424//intracellular part;GO:0044444//cytoplasmic part;GO:0043229//intracellular organelle;GO:1903561//extracellular vesicle;GO:0031982//vesicle;GO:0005739//mitochondrion;GO:0031988//membrane-bounded vesicle;GO:0043230//extracellular organelle;GO:0065010//extracellular membrane-bounded organelle;GO:0070062//extracellular exosome;GO:0005622//intracellula…	GO:0003824//catalytic activity;GO:0016491//oxidoreductase activity;GO:0016620//oxidoreductase activity, acting on the aldehyde or oxo group of donors, NAD or NADP as acceptor;GO:0016903//oxidoreductase activity, acting on the aldehyde or oxo group of donors	GO:0008152//metabolic process;GO:0055114//oxidation-reduction process;GO:0044710//single-organism metabolic process;GO:0044699//single-organism process
ENSOCUG00000026347	-	-	-	-	-	-	GO:0005576//extracellular region;GO:0043228//non-membrane-bounded organelle;GO:0044430//cytoskeletal part;GO:0072686//mitotic spindle;GO:0043229//intracellular organelle;GO:0005622//intracellular;GO:0044424//intracellular part;GO:0043227//membrane-bounded organelle;GO:0005634//nucleus;GO:0043232//intracellular non-membrane-bounded organelle;GO:0005654//nucleoplasm;GO:0031981//nuclear lumen;GO:004…	GO:0032555//purine ribonucleotide binding;GO:1901265//nucleoside phosphate binding;GO:0005524//ATP binding;GO:0016301//kinase activity;GO:0016772//transferase activity, transferring phosphorus-containing groups;GO:0000166//nucleotide binding;GO:0017076//purine nucleotide binding;GO:0001882//nucleoside binding;GO:0004672//protein kinase activity;GO:0016740//transferase activity;GO:0005488//binding…	GO:0045787//positive regulation of cell cycle;GO:0006468//protein phosphorylation;GO:0051171//regulation of nitrogen compound metabolic process;GO:0044238//primary metabolic process;GO:0044267//cellular protein metabolic process;GO:0043170//macromolecule metabolic process;GO:0045935//positive regulation of nucleobase-containing compound metabolic process;GO:0006464//cellular protein modification …
ENSOCUG00000025470	-	-	-	-	-	-	GO:0044444//cytoplasmic part;GO:0043231//intracellular membrane-bounded organelle;GO:0043226//organelle;GO:0005783//endoplasmic reticulum;GO:0005634//nucleus;GO:0043229//intracellular organelle;GO:0005622//intracellular;GO:0044464//cell part;GO:0044424//intracellular part;GO:0005623//cell;GO:0043227//membrane-bounded organelle;GO:0012505//endomembrane system;GO:0005737//cytoplasm	GO:0043565//sequence-specific DNA binding;GO:0097159//organic cyclic compound binding;GO:0046983//protein dimerization activity;GO:0001067//regulatory region nucleic acid binding;GO:0000981//RNA polymerase II transcription factor activity, sequence-specific DNA binding;GO:0003676//nucleic acid binding;GO:0046982//protein heterodimerization activity;GO:0008134//transcription factor binding;GO:0005…	GO:0045600//positive regulation of fat cell differentiation;GO:0050679//positive regulation of epithelial cell proliferation;GO:0051270//regulation of cellular component movement;GO:0006511//ubiquitin-dependent protein catabolic process;GO:0051603//proteolysis involved in cellular protein catabolic process;GO:0031669//cellular response to nutrient levels;GO:0010648//negative regulation of cell co…
ENSOCUG00000008827	IL15	interleukin 15	Organismal Systems;Environmental Information Processing	Signal transduction;Signaling molecules and interaction;Immune system	ko04060//Cytokine-cytokine receptor interaction;ko04630//Jak-STAT signaling pathway;ko04668//TNF signaling pathway;ko04672//Intestinal immune network for IgA production	K05433	GO:0005654//nucleoplasm;GO:0044464//cell part;GO:0043231//intracellular membrane-bounded organelle;GO:0016604//nuclear body;GO:0043227//membrane-bounded organelle;GO:0044424//intracellular part;GO:0043226//organelle;GO:0005737//cytoplasm;GO:0044444//cytoplasmic part;GO:0005634//nucleus;GO:0031981//nuclear lumen;GO:0005615//extracellular space;GO:0043233//organelle lumen;GO:0070013//intracellular …	GO:0005102//receptor binding;GO:0005125//cytokine activity;GO:0005126//cytokine receptor binding;GO:0005515//protein binding;GO:0005488//binding	GO:0048518//positive regulation of biological process;GO:0034110//regulation of homotypic cell-cell adhesion;GO:0060255//regulation of macromolecule metabolic process;GO:0048535//lymph node development;GO:0050867//positive regulation of cell activation;GO:0002520//immune system development;GO:0051094//positive regulation of developmental process;GO:0022610//biological adhesion;GO:0043170//macromo…
ENSOCUG00000015492	GLP2R	glucagon-like peptide 2 receptor	Environmental Information Processing	Signaling molecules and interaction	ko04080//Neuroactive ligand-receptor interaction	K04582	GO:0031224//intrinsic component of membrane;GO:0005623//cell;GO:0044425//membrane part;GO:0016021//integral component of membrane;GO:0071944//cell periphery;GO:0044464//cell part;GO:0016020//membrane;GO:0005886//plasma membrane	GO:0060089//molecular transducer activity;GO:0038023//signaling receptor activity;GO:0004871//signal transducer activity;GO:0004930//G-protein coupled receptor activity;GO:0099600//transmembrane receptor activity;GO:0004872//receptor activity;GO:0004888//transmembrane signaling receptor activity	GO:0050794//regulation of cellular process;GO:0044700//single organism signaling;GO:0007166//cell surface receptor signaling pathway;GO:0044763//single-organism cellular process;GO:0065007//biological regulation;GO:0023052//signaling;GO:0050896//response to stimulus;GO:0007154//cell communication;GO:0007186//G-protein coupled receptor signaling pathway;GO:0051716//cellular response to stimulus;GO…
ENSOCUG00000003774	-	-	-	-	-	-	-	-	-
ENSOCUG00000014270	-	-	-	-	-	-	-	-	-
ENSOCUG00000001027	-	-	-	-	-	-	GO:0005737//cytoplasm;GO:0005634//nucleus;GO:0043227//membrane-bounded organelle;GO:0043229//intracellular organelle;GO:0005622//intracellular;GO:0043226//organelle;GO:0044464//cell part;GO:0043231//intracellular membrane-bounded organelle;GO:0005623//cell;GO:0044424//intracellular part	GO:0000978//RNA polymerase II core promoter proximal region sequence-specific DNA binding;GO:0001159//core promoter proximal region DNA binding;GO:0001077//transcriptional activator activity, RNA polymerase II core promoter proximal region sequence-specific binding;GO:0003676//nucleic acid binding;GO:1990837//sequence-specific double-stranded DNA binding;GO:0003700//transcription factor activity,…	GO:0044271//cellular nitrogen compound biosynthetic process;GO:1903506//regulation of nucleic acid-templated transcription;GO:0010557//positive regulation of macromolecule biosynthetic process;GO:0009058//biosynthetic process;GO:0050794//regulation of cellular process;GO:0016070//RNA metabolic process;GO:0006139//nucleobase-containing compound metabolic process;GO:1902680//positive regulation of …
ENSOCUG00000001352	ZFYVE27	zinc finger, FYVE domain containing 27	Cellular Processes	Transport and catabolism	ko04144//Endocytosis	K19368	GO:0071782//endoplasmic reticulum tubular network;GO:0043231//intracellular membrane-bounded organelle;GO:0097458//neuron part;GO:0030425//dendrite;GO:0031984//organelle subcompartment;GO:0005789//endoplasmic reticulum membrane;GO:0043227//membrane-bounded organelle;GO:0044425//membrane part;GO:0071944//cell periphery;GO:0016021//integral component of membrane;GO:0016020//membrane;GO:0098588//bou…	GO:0005488//binding;GO:0043167//ion binding;GO:0046872//metal ion binding;GO:0043621//protein self-association;GO:0005515//protein binding;GO:0043169//cation binding	GO:0031175//neuron projection development;GO:0045773//positive regulation of axon extension;GO:0031344//regulation of cell projection organization;GO:0048699//generation of neurons;GO:0051962//positive regulation of nervous system development;GO:0051130//positive regulation of cellular component organization;GO:0048522//positive regulation of cellular process;GO:0032535//regulation of cellular co…
ENSOCUG00000001965	DYRK4	dual-specificity tyrosine-(Y)-phosphorylation regulated kinase 4	-	-	-	-	GO:0044424//intracellular part;GO:0005623//cell;GO:0043226//organelle;GO:0043227//membrane-bounded organelle;GO:0044464//cell part;GO:0005622//intracellular;GO:0043231//intracellular membrane-bounded organelle;GO:0043229//intracellular organelle	GO:0043167//ion binding;GO:0003824//catalytic activity;GO:0030554//adenyl nucleotide binding;GO:0016740//transferase activity;GO:0032553//ribonucleotide binding;GO:0016772//transferase activity, transferring phosphorus-containing groups;GO:0035639//purine ribonucleoside triphosphate binding;GO:0097159//organic cyclic compound binding;GO:0000166//nucleotide binding;GO:0032550//purine ribonucleosid…	GO:0006796//phosphate-containing compound metabolic process;GO:0036211//protein modification process;GO:0044238//primary metabolic process;GO:0008152//metabolic process;GO:0043170//macromolecule metabolic process;GO:0071704//organic substance metabolic process;GO:0006793//phosphorus metabolic process;GO:0006464//cellular protein modification process;GO:0016310//phosphorylation;GO:0006468//protein…
ENSOCUG00000019386	-	-	-	-	-	-	-	-	-
ENSOCUG00000023297	FSD1L	fibronectin type III and SPRY domain containing 1-like	-	-	-	-	GO:0044464//cell part;GO:0005623//cell;GO:0005622//intracellular	-	-
ENSOCUG00000019212	-	-	-	-	-	-	-	-	-
ENSOCUG00000017533	-	-	-	-	-	-	GO:0043229//intracellular organelle;GO:0044422//organelle part;GO:0031224//intrinsic component of membrane;GO:0044464//cell part;GO:0031974//membrane-enclosed lumen;GO:0016020//membrane;GO:0044424//intracellular part;GO:0070013//intracellular organelle lumen;GO:0043233//organelle lumen;GO:0005737//cytoplasm;GO:0044432//endoplasmic reticulum part;GO:0044425//membrane part;GO:0044444//cytoplasmic p…	GO:0005488//binding;GO:0005515//protein binding;GO:0042803//protein homodimerization activity;GO:0042802//identical protein binding;GO:0046983//protein dimerization activity	GO:1901360//organic cyclic compound metabolic process;GO:0065007//biological regulation;GO:1901575//organic substance catabolic process;GO:0003008//system process;GO:0050801//ion homeostasis;GO:0032501//multicellular organismal process;GO:0007601//visual perception;GO:0007035//vacuolar acidification;GO:0032270//positive regulation of cellular protein metabolic process;GO:0055067//monovalent inorg…
ENSOCUG00000016965	OGT	O-linked N-acetylglucosamine (GlcNAc) transferase	Metabolism	Glycan biosynthesis and metabolism	ko00514//Other types of O-glycan biosynthesis	K09667	GO:0031248//protein acetyltransferase complex;GO:0043226//organelle;GO:0044422//organelle part;GO:0044464//cell part;GO:0005654//nucleoplasm;GO:0044424//intracellular part;GO:1902493//acetyltransferase complex;GO:0044444//cytoplasmic part;GO:0031981//nuclear lumen;GO:0043229//intracellular organelle;GO:0044446//intracellular organelle part;GO:0031974//membrane-enclosed lumen;GO:0032991//macromole…	GO:0046972//histone acetyltransferase activity (H4-K16 specific);GO:0043167//ion binding;GO:0016747//transferase activity, transferring acyl groups other than amino-acyl groups;GO:0016746//transferase activity, transferring acyl groups;GO:0008375//acetylglucosaminyltransferase activity;GO:0016407//acetyltransferase activity;GO:0010485//H4 histone acetyltransferase activity;GO:0004402//histone ace…	GO:0043467//regulation of generation of precursor metabolites and energy;GO:0008219//cell death;GO:2001141//regulation of RNA biosynthetic process;GO:0051171//regulation of nitrogen compound metabolic process;GO:0009987//cellular process;GO:0010906//regulation of glucose metabolic process;GO:0036211//protein modification process;GO:0006109//regulation of carbohydrate metabolic process;GO:0032270/…
ENSOCUG00000001780	BHLHA9	basic helix-loop-helix family, member a9	-	-	-	-	GO:0005737//cytoplasm;GO:0005622//intracellular;GO:0044424//intracellular part;GO:0005623//cell;GO:0044464//cell part	GO:0005515//protein binding;GO:0046982//protein heterodimerization activity;GO:0005488//binding;GO:0046983//protein dimerization activity	-
ENSOCUG00000024236	-	-	-	-	-	-	-	-	-
ENSOCUG00000001807	EVI5	ecotropic viral integration site 5	-	-	-	-	GO:0005623//cell;GO:0005622//intracellular;GO:0005737//cytoplasm;GO:0044424//intracellular part;GO:0044444//cytoplasmic part;GO:0044464//cell part;GO:0005829//cytosol	GO:0017016//Ras GTPase binding;GO:0060589//nucleoside-triphosphatase regulator activity;GO:0030234//enzyme regulator activity;GO:0031267//small GTPase binding;GO:0098772//molecular function regulator;GO:0030695//GTPase regulator activity;GO:0005515//protein binding;GO:0051020//GTPase binding;GO:0019899//enzyme binding;GO:0017137//Rab GTPase binding;GO:0005096//GTPase activator activity;GO:0005488…	GO:0048518//positive regulation of biological process;GO:0051649//establishment of localization in cell;GO:0051234//establishment of localization;GO:0016192//vesicle-mediated transport;GO:0051179//localization;GO:0016197//endosomal transport;GO:0044765//single-organism transport;GO:0043087//regulation of GTPase activity;GO:0016482//cytoplasmic transport;GO:0050790//regulation of catalytic activit…
ENSOCUG00000003640	-	-	-	-	-	-	GO:0016020//membrane;GO:0098805//whole membrane;GO:0044444//cytoplasmic part;GO:0044425//membrane part;GO:0098589//membrane region;GO:0031226//intrinsic component of plasma membrane;GO:0044424//intracellular part;GO:0044459//plasma membrane part;GO:0098857//membrane microdomain;GO:0005887//integral component of plasma membrane;GO:0097458//neuron part;GO:0005622//intracellular;GO:0044464//cell par…	GO:0005326//neurotransmitter transporter activity;GO:0015077//monovalent inorganic cation transmembrane transporter activity;GO:0005335//serotonin:sodium symporter activity;GO:0022892//substrate-specific transporter activity;GO:0008324//cation transmembrane transporter activity;GO:0015222//serotonin transmembrane transporter activity;GO:0015075//ion transmembrane transporter activity;GO:0005215//…	GO:0098657//import into cell;GO:0048854//brain morphogenesis;GO:0015696//ammonium transport;GO:0060322//head development;GO:0040008//regulation of growth;GO:0051093//negative regulation of developmental process;GO:0051704//multi-organism process;GO:0006836//neurotransmitter transport;GO:0048638//regulation of developmental growth;GO:0006811//ion transport;GO:0009893//positive regulation of metabo…
ENSOCUG00000026754	-	-	-	-	-	-	GO:0043232//intracellular non-membrane-bounded organelle;GO:0005737//cytoplasm;GO:0044444//cytoplasmic part;GO:0044424//intracellular part;GO:0030529//intracellular ribonucleoprotein complex;GO:0005622//intracellular;GO:0043226//organelle;GO:0005623//cell;GO:0043229//intracellular organelle;GO:1990904//ribonucleoprotein complex;GO:0005840//ribosome;GO:0043228//non-membrane-bounded organelle;GO:00…	GO:1901265//nucleoside phosphate binding;GO:0003735//structural constituent of ribosome;GO:0005488//binding;GO:0000166//nucleotide binding;GO:0097159//organic cyclic compound binding;GO:1901363//heterocyclic compound binding;GO:0036094//small molecule binding;GO:0005198//structural molecule activity	GO:1901576//organic substance biosynthetic process;GO:0009058//biosynthetic process;GO:0034645//cellular macromolecule biosynthetic process;GO:0071704//organic substance metabolic process;GO:0044249//cellular biosynthetic process;GO:0019538//protein metabolic process;GO:0009987//cellular process;GO:0043170//macromolecule metabolic process;GO:0006518//peptide metabolic process;GO:0006412//translat…
ENSOCUG00000029386	-	-	-	-	-	-	-	-	-
ENSOCUG00000015959	TPRG1	tumor protein p63 regulated 1	-	-	-	-	GO:0005623//cell;GO:0044464//cell part;GO:0005622//intracellular;GO:0044424//intracellular part;GO:0005737//cytoplasm	-	-
ENSOCUG00000018154	-	-	-	-	-	-	-	-	-
ENSOCUG00000022179	-	-	-	-	-	-	-	-	-
ENSOCUG00000017860	GOLGA7B	-	-	-	-	-	-	-	-
ENSOCUG00000008033	TIMM22	translocase of inner mitochondrial membrane 22 homolog (yeast)	-	-	-	-	GO:0098798//mitochondrial protein complex;GO:0098796//membrane protein complex;GO:0043227//membrane-bounded organelle;GO:0098800//inner mitochondrial membrane protein complex;GO:0044464//cell part;GO:0005622//intracellular;GO:0031090//organelle membrane;GO:0032991//macromolecular complex;GO:0044429//mitochondrial part;GO:0031224//intrinsic component of membrane;GO:0044444//cytoplasmic part;GO:001…	-	-
ENSOCUG00000010715	TUBGCP5	tubulin, gamma complex associated protein 5	-	-	-	-	GO:0044430//cytoskeletal part;GO:0044422//organelle part;GO:0005737//cytoplasm;GO:0043232//intracellular non-membrane-bounded organelle;GO:0000930//gamma-tubulin complex;GO:0005623//cell;GO:0000931//gamma-tubulin large complex;GO:0008274//gamma-tubulin ring complex;GO:0005874//microtubule;GO:0044444//cytoplasmic part;GO:0032991//macromolecular complex;GO:0099512//supramolecular fiber;GO:0043234//…	GO:0005515//protein binding;GO:0043015//gamma-tubulin binding;GO:0005488//binding;GO:0008017//microtubule binding;GO:0044877//macromolecular complex binding;GO:0015631//tubulin binding;GO:0008092//cytoskeletal protein binding;GO:0032403//protein complex binding	GO:0007010//cytoskeleton organization;GO:0007017//microtubule-based process;GO:0016043//cellular component organization;GO:0009987//cellular process;GO:0043623//cellular protein complex assembly;GO:0065003//macromolecular complex assembly;GO:0007020//microtubule nucleation;GO:0006461//protein complex assembly;GO:0071822//protein complex subunit organization;GO:0034622//cellular macromolecular com…
ENSOCUG00000028761	-	-	-	-	-	-	-	-	-
ENSOCUG00000001777	GOSR1	golgi SNAP receptor complex member 1	Genetic Information Processing	Folding, sorting and degradation	ko04130//SNARE interactions in vesicular transport	K08495	GO:0044425//membrane part;GO:0005794//Golgi apparatus;GO:0044422//organelle part;GO:0044431//Golgi apparatus part;GO:0043229//intracellular organelle;GO:0044446//intracellular organelle part;GO:0043227//membrane-bounded organelle;GO:0005801//cis-Golgi network;GO:0000139//Golgi membrane;GO:0005829//cytosol;GO:0044444//cytoplasmic part;GO:0043226//organelle;GO:0016020//membrane;GO:0012505//endomemb…	GO:0005484//SNAP receptor activity;GO:0005488//binding;GO:0005515//protein binding	GO:1902578//single-organism localization;GO:0006888//ER to Golgi vesicle-mediated transport;GO:0051641//cellular localization;GO:0071702//organic substance transport;GO:0051649//establishment of localization in cell;GO:0033036//macromolecule localization;GO:0044765//single-organism transport;GO:0006810//transport;GO:0071840//cellular component organization or biogenesis;GO:0048193//Golgi vesicle …
ENSOCUG00000001571	LAP3	leucine aminopeptidase 3	Metabolism	Amino acid metabolism;Metabolism of other amino acids	ko00480//Glutathione metabolism;ko00330//Arginine and proline metabolism	K11142	GO:0005924//cell-substrate adherens junction;GO:0030496//midbody;GO:0044428//nuclear part;GO:0005739//mitochondrion;GO:0005912//adherens junction;GO:0043231//intracellular membrane-bounded organelle;GO:0070062//extracellular exosome;GO:0070161//anchoring junction;GO:0005829//cytosol;GO:0044446//intracellular organelle part;GO:0044444//cytoplasmic part;GO:0031988//membrane-bounded vesicle;GO:00319…	GO:0016787//hydrolase activity;GO:0043167//ion binding;GO:0003824//catalytic activity;GO:0008233//peptidase activity;GO:0008238//exopeptidase activity;GO:0046914//transition metal ion binding;GO:0043169//cation binding;GO:0004177//aminopeptidase activity;GO:0008237//metallopeptidase activity;GO:0005488//binding;GO:0046872//metal ion binding;GO:0070011//peptidase activity, acting on L-amino acid p…	GO:0044238//primary metabolic process;GO:0071704//organic substance metabolic process;GO:0006508//proteolysis;GO:0019538//protein metabolic process;GO:0043170//macromolecule metabolic process;GO:0008152//metabolic process
ENSOCUG00000019886	-	-	-	-	-	-	-	-	-
ENSOCUG00000017466	BRDT	bromodomain, testis-specific	-	-	-	-	GO:0005622//intracellular;GO:0044424//intracellular part;GO:0043226//organelle;GO:0043231//intracellular membrane-bounded organelle;GO:0043229//intracellular organelle;GO:0005634//nucleus;GO:0044464//cell part;GO:0005623//cell;GO:0043227//membrane-bounded organelle	GO:0042393//histone binding;GO:0070577//lysine-acetylated histone binding;GO:0005515//protein binding;GO:0005488//binding	GO:0060255//regulation of macromolecule metabolic process;GO:0051276//chromosome organization;GO:0050789//regulation of biological process;GO:2001141//regulation of RNA biosynthetic process;GO:2000112//regulation of cellular macromolecule biosynthetic process;GO:0031326//regulation of cellular biosynthetic process;GO:0031323//regulation of cellular metabolic process;GO:0045935//positive regulatio…
ENSOCUG00000002259	MPZL1	myelin protein zero-like 1	Environmental Information Processing	Signaling molecules and interaction	ko04514//Cell adhesion molecules (CAMs)	K06770	GO:0031224//intrinsic component of membrane;GO:0005623//cell;GO:0016020//membrane;GO:0005912//adherens junction;GO:0005886//plasma membrane;GO:0044459//plasma membrane part;GO:0030054//cell junction;GO:0044464//cell part;GO:0031226//intrinsic component of plasma membrane;GO:0005887//integral component of plasma membrane;GO:0070161//anchoring junction;GO:0005924//cell-substrate adherens junction;G…	-	GO:0023052//signaling;GO:0007165//signal transduction;GO:0051716//cellular response to stimulus;GO:0050794//regulation of cellular process;GO:0065007//biological regulation;GO:0050896//response to stimulus;GO:0050789//regulation of biological process;GO:0044763//single-organism cellular process;GO:0044699//single-organism process;GO:0007154//cell communication;GO:0044700//single organism signalin…
ENSOCUG00000007144	DNAJC9	DnaJ (Hsp40) homolog, subfamily C, member 9	-	-	-	-	GO:0005737//cytoplasm;GO:0044421//extracellular region part;GO:0005615//extracellular space;GO:0043233//organelle lumen;GO:0043231//intracellular membrane-bounded organelle;GO:0070013//intracellular organelle lumen;GO:0005622//intracellular;GO:0044444//cytoplasmic part;GO:0043229//intracellular organelle;GO:0031981//nuclear lumen;GO:0044464//cell part;GO:0043227//membrane-bounded organelle;GO:004…	GO:0005488//binding;GO:0005515//protein binding;GO:0031072//heat shock protein binding	GO:0043462//regulation of ATPase activity;GO:0065007//biological regulation;GO:0044093//positive regulation of molecular function;GO:0050789//regulation of biological process;GO:0043085//positive regulation of catalytic activity;GO:0050790//regulation of catalytic activity;GO:0051705//multi-organism behavior;GO:0051345//positive regulation of hydrolase activity;GO:0051336//regulation of hydrolase…
ENSOCUG00000004137	PRSS23	protease, serine, 23	-	-	-	-	GO:1903561//extracellular vesicle;GO:0043227//membrane-bounded organelle;GO:0070062//extracellular exosome;GO:0044464//cell part;GO:0005623//cell;GO:0005622//intracellular;GO:0031988//membrane-bounded vesicle;GO:0005576//extracellular region;GO:0044424//intracellular part;GO:0031982//vesicle;GO:0043229//intracellular organelle;GO:0044421//extracellular region part;GO:0043231//intracellular membra…	GO:0008233//peptidase activity;GO:0004175//endopeptidase activity;GO:0017171//serine hydrolase activity;GO:0003824//catalytic activity;GO:0004252//serine-type endopeptidase activity;GO:0008236//serine-type peptidase activity;GO:0070011//peptidase activity, acting on L-amino acid peptides;GO:0016787//hydrolase activity	GO:0008152//metabolic process;GO:0019538//protein metabolic process;GO:0006508//proteolysis;GO:0044238//primary metabolic process;GO:0043170//macromolecule metabolic process;GO:0071704//organic substance metabolic process
ENSOCUG00000021703	LOC100341014	amine sulfotransferase-like	-	-	-	-	-	GO:0016782//transferase activity, transferring sulfur-containing groups;GO:0016740//transferase activity;GO:0008146//sulfotransferase activity;GO:0003824//catalytic activity	-
ENSOCUG00000007793	-	-	-	-	-	-	GO:0005654//nucleoplasm;GO:0044444//cytoplasmic part;GO:0005622//intracellular;GO:0043292//contractile fiber;GO:0043232//intracellular non-membrane-bounded organelle;GO:0030016//myofibril;GO:0044451//nucleoplasm part;GO:0031974//membrane-enclosed lumen;GO:0070013//intracellular organelle lumen;GO:0005623//cell;GO:0043226//organelle;GO:0044446//intracellular organelle part;GO:0005634//nucleus;GO:0…	GO:0003682//chromatin binding;GO:0001085//RNA polymerase II transcription factor binding;GO:0061629//RNA polymerase II sequence-specific DNA binding transcription factor binding;GO:0005515//protein binding;GO:0019900//kinase binding;GO:0019899//enzyme binding;GO:0043422//protein kinase B binding;GO:0008092//cytoskeletal protein binding;GO:0044877//macromolecular complex binding;GO:0008134//transc…	GO:0009890//negative regulation of biosynthetic process;GO:0031323//regulation of cellular metabolic process;GO:0023051//regulation of signaling;GO:0010941//regulation of cell death;GO:0065007//biological regulation;GO:0009888//tissue development;GO:0051239//regulation of multicellular organismal process;GO:1901796//regulation of signal transduction by p53 class mediator;GO:0060538//skeletal musc…
ENSOCUG00000021744	-	-	-	-	-	-	GO:0005622//intracellular;GO:0043232//intracellular non-membrane-bounded organelle;GO:0043226//organelle;GO:0032991//macromolecular complex;GO:0005623//cell;GO:0043229//intracellular organelle;GO:0030529//intracellular ribonucleoprotein complex;GO:0044424//intracellular part;GO:0044464//cell part;GO:0043228//non-membrane-bounded organelle;GO:0005737//cytoplasm;GO:0044444//cytoplasmic part;GO:1990…	GO:0005488//binding;GO:0005198//structural molecule activity;GO:1901265//nucleoside phosphate binding;GO:0000166//nucleotide binding;GO:1901363//heterocyclic compound binding;GO:0036094//small molecule binding;GO:0097159//organic cyclic compound binding;GO:0003735//structural constituent of ribosome	GO:0044267//cellular protein metabolic process;GO:0044238//primary metabolic process;GO:1901566//organonitrogen compound biosynthetic process;GO:0008152//metabolic process;GO:1901576//organic substance biosynthetic process;GO:0043604//amide biosynthetic process;GO:0006807//nitrogen compound metabolic process;GO:0009058//biosynthetic process;GO:0043603//cellular amide metabolic process;GO:0019538/…
ENSOCUG00000000481	EIF2S2	eukaryotic translation initiation factor 2, subunit 2 beta, 38kDa	Genetic Information Processing	Translation	ko03013//RNA transport	K03238	GO:0005850//eukaryotic translation initiation factor 2 complex;GO:0005623//cell;GO:0005622//intracellular;GO:0032991//macromolecular complex;GO:0044424//intracellular part;GO:0044444//cytoplasmic part;GO:0043234//protein complex;GO:0005737//cytoplasm;GO:0044464//cell part	GO:0003743//translation initiation factor activity;GO:1901363//heterocyclic compound binding;GO:0003676//nucleic acid binding;GO:0008135//translation factor activity, RNA binding;GO:0043169//cation binding;GO:0097159//organic cyclic compound binding;GO:0003723//RNA binding;GO:0043167//ion binding;GO:0046872//metal ion binding;GO:0005488//binding	GO:0046546//development of primary male sexual characteristics;GO:0043603//cellular amide metabolic process;GO:0009790//embryo development;GO:1901576//organic substance biosynthetic process;GO:1901564//organonitrogen compound metabolic process;GO:0048731//system development;GO:0009058//biosynthetic process;GO:0009987//cellular process;GO:0048608//reproductive structure development;GO:0046661//mal…
ENSOCUG00000017875	XKR4	XK, Kell blood group complex subunit-related family, member 4	-	-	-	-	GO:0031224//intrinsic component of membrane;GO:0016021//integral component of membrane;GO:0016020//membrane;GO:0044425//membrane part	-	-
ENSOCUG00000016494	KBTBD12	-	-	-	-	-	-	-	-
ENSOCUG00000012752	SIRPB2	signal-regulatory protein beta 2	-	-	-	-	GO:0016020//membrane;GO:0016021//integral component of membrane;GO:0031224//intrinsic component of membrane;GO:0044425//membrane part	-	-
ENSOCUG00000023077	-	-	-	-	-	-	GO:0070013//intracellular organelle lumen;GO:0005829//cytosol;GO:0031981//nuclear lumen;GO:0043231//intracellular membrane-bounded organelle;GO:0043226//organelle;GO:0043227//membrane-bounded organelle;GO:0044444//cytoplasmic part;GO:0005634//nucleus;GO:0005622//intracellular;GO:0044446//intracellular organelle part;GO:0005737//cytoplasm;GO:0031974//membrane-enclosed lumen;GO:0044424//intracellul…	-	GO:0043392//negative regulation of DNA binding;GO:0051101//regulation of DNA binding;GO:0065007//biological regulation;GO:0065009//regulation of molecular function;GO:0051100//negative regulation of binding;GO:0044092//negative regulation of molecular function;GO:0051098//regulation of binding
ENSOCUG00000007776	MMS19	MMS19 nucleotide excision repair homolog (S. cerevisiae)	-	-	-	-	GO:0044464//cell part;GO:0044446//intracellular organelle part;GO:0044424//intracellular part;GO:0005622//intracellular;GO:0032991//macromolecular complex;GO:0005856//cytoskeleton;GO:0005634//nucleus;GO:0043234//protein complex;GO:0044444//cytoplasmic part;GO:0043228//non-membrane-bounded organelle;GO:0043229//intracellular organelle;GO:0005829//cytosol;GO:0005819//spindle;GO:0005737//cytoplasm;G…	GO:0005488//binding;GO:0019899//enzyme binding;GO:0003713//transcription coactivator activity;GO:0035258//steroid hormone receptor binding;GO:0005102//receptor binding;GO:0000989//transcription factor activity, transcription factor binding;GO:0030331//estrogen receptor binding;GO:0035257//nuclear hormone receptor binding;GO:0051427//hormone receptor binding;GO:0003712//transcription cofactor acti…	GO:0051173//positive regulation of nitrogen compound metabolic process;GO:0009893//positive regulation of metabolic process;GO:0022607//cellular component assembly;GO:0031328//positive regulation of cellular biosynthetic process;GO:0051252//regulation of RNA metabolic process;GO:0008152//metabolic process;GO:1902680//positive regulation of RNA biosynthetic process;GO:0044763//single-organism cell…
ENSOCUG00000000264	UBR4	ubiquitin protein ligase E3 component n-recognin 4	-	-	-	-	GO:0043229//intracellular organelle;GO:0044446//intracellular organelle part;GO:0005829//cytosol;GO:0015630//microtubule cytoskeleton;GO:0031981//nuclear lumen;GO:0005654//nucleoplasm;GO:0043233//organelle lumen;GO:0043232//intracellular non-membrane-bounded organelle;GO:0005815//microtubule organizing center;GO:0043231//intracellular membrane-bounded organelle;GO:0005813//centrosome;GO:0005737//…	GO:0004842//ubiquitin-protein transferase activity;GO:0005488//binding;GO:0008270//zinc ion binding;GO:0043169//cation binding;GO:0043167//ion binding;GO:0003824//catalytic activity;GO:0046914//transition metal ion binding;GO:0016740//transferase activity;GO:0019787//ubiquitin-like protein transferase activity;GO:0046872//metal ion binding	GO:0016567//protein ubiquitination;GO:0006508//proteolysis;GO:0036211//protein modification process;GO:0009987//cellular process;GO:0043170//macromolecule metabolic process;GO:0044238//primary metabolic process;GO:0044237//cellular metabolic process;GO:0044267//cellular protein metabolic process;GO:0044257//cellular protein catabolic process;GO:0008152//metabolic process;GO:0030163//protein catab…
ENSOCUG00000007730	LAD1	ladinin 1	-	-	-	-	GO:1903561//extracellular vesicle;GO:0070062//extracellular exosome;GO:0044421//extracellular region part;GO:0043227//membrane-bounded organelle;GO:0031982//vesicle;GO:0005576//extracellular region;GO:0043230//extracellular organelle;GO:0031988//membrane-bounded vesicle;GO:0043226//organelle;GO:0065010//extracellular membrane-bounded organelle	GO:0050839//cell adhesion molecule binding;GO:0005515//protein binding;GO:0005488//binding;GO:0045296//cadherin binding	-
ENSOCUG00000002334	SKA2	spindle and kinetochore associated complex subunit 2	-	-	-	-	GO:0005694//chromosome;GO:0044464//cell part;GO:0099512//supramolecular fiber;GO:0098687//chromosomal region;GO:0043234//protein complex;GO:0099513//polymeric cytoskeletal fiber;GO:0005856//cytoskeleton;GO:0000779//condensed chromosome, centromeric region;GO:0005876//spindle microtubule;GO:0005623//cell;GO:0000793//condensed chromosome;GO:0043229//intracellular organelle;GO:0000940//condensed chr…	GO:0008017//microtubule binding;GO:0008092//cytoskeletal protein binding;GO:0015631//tubulin binding;GO:0032403//protein complex binding;GO:0005515//protein binding;GO:0044877//macromolecular complex binding;GO:0005488//binding	GO:0048285//organelle fission;GO:0022402//cell cycle process;GO:0032886//regulation of microtubule-based process;GO:0007067//mitotic nuclear division;GO:0006996//organelle organization;GO:0007049//cell cycle;GO:1902589//single-organism organelle organization;GO:0071840//cellular component organization or biogenesis;GO:0050789//regulation of biological process;GO:0031110//regulation of microtubule…
ENSOCUG00000007160	C14H21orf62	-	-	-	-	-	-	-	-
ENSOCUG00000004014	LRRTM3	leucine rich repeat transmembrane neuronal 3	-	-	-	-	GO:0016021//integral component of membrane;GO:0044425//membrane part;GO:0016020//membrane;GO:0031224//intrinsic component of membrane	-	GO:1902991//regulation of amyloid precursor protein catabolic process;GO:0044087//regulation of cellular component biogenesis;GO:0051247//positive regulation of protein metabolic process;GO:0034250//positive regulation of cellular amide metabolic process;GO:0034248//regulation of cellular amide metabolic process;GO:0048522//positive regulation of cellular process;GO:0051130//positive regulation o…
ENSOCUG00000017370	FRMD4A	FERM domain containing 4A	-	-	-	-	GO:0070160//occluding junction;GO:0043232//intracellular non-membrane-bounded organelle;GO:0043229//intracellular organelle;GO:0030054//cell junction;GO:0044424//intracellular part;GO:0005856//cytoskeleton;GO:0005623//cell;GO:0005911//cell-cell junction;GO:0005622//intracellular;GO:0043296//apical junction complex;GO:0043228//non-membrane-bounded organelle;GO:0044464//cell part;GO:0043226//organe…	GO:0005488//binding;GO:0060090//binding, bridging;GO:0030674//protein binding, bridging;GO:0005515//protein binding	GO:0030010//establishment of cell polarity;GO:0044763//single-organism cellular process;GO:0090162//establishment of epithelial cell polarity;GO:0009987//cellular process;GO:0044699//single-organism process;GO:0007163//establishment or maintenance of cell polarity
ENSOCUG00000001230	XDH	xanthine dehydrogenase	Metabolism;Cellular Processes	Nucleotide metabolism;Biosynthesis of other secondary metabolites;Xenobiotics biodegradation and metabolism;Transport and catabolism	ko00230//Purine metabolism;ko04146//Peroxisome;ko00983//Drug metabolism - other enzymes;ko00232//Caffeine metabolism	K00106	GO:0012505//endomembrane system;GO:0016528//sarcoplasm;GO:0044444//cytoplasmic part;GO:0043229//intracellular organelle;GO:0043231//intracellular membrane-bounded organelle;GO:0005622//intracellular;GO:0005783//endoplasmic reticulum;GO:0016529//sarcoplasmic reticulum;GO:0044424//intracellular part;GO:0005576//extracellular region;GO:0043226//organelle;GO:0044464//cell part;GO:0005615//extracellul…	GO:0051537//2 iron, 2 sulfur cluster binding;GO:0000166//nucleotide binding;GO:0048037//cofactor binding;GO:0051540//metal cluster binding;GO:0004854//xanthine dehydrogenase activity;GO:0042802//identical protein binding;GO:1901265//nucleoside phosphate binding;GO:0046983//protein dimerization activity;GO:0016727//oxidoreductase activity, acting on CH or CH2 groups, oxygen as acceptor;GO:0036094/…	GO:2001056//positive regulation of cysteine-type endopeptidase activity;GO:0072523//purine-containing compound catabolic process;GO:2000377//regulation of reactive oxygen species metabolic process;GO:0045602//negative regulation of endothelial cell differentiation;GO:0044699//single-organism process;GO:0031325//positive regulation of cellular metabolic process;GO:0009893//positive regulation of m…
ENSOCUG00000020835	-	-	-	-	-	-	-	-	-
ENSOCUG00000029000	CCDC102B	-	-	-	-	-	-	-	-
ENSOCUG00000017154	-	-	-	-	-	-	GO:0044424//intracellular part;GO:0005622//intracellular;GO:0044464//cell part;GO:0005623//cell;GO:0005737//cytoplasm	GO:0016301//kinase activity;GO:0005057//receptor signaling protein activity;GO:0003824//catalytic activity;GO:0004871//signal transducer activity;GO:0005488//binding;GO:0004702//receptor signaling protein serine/threonine kinase activity;GO:0043168//anion binding;GO:0004672//protein kinase activity;GO:1901363//heterocyclic compound binding;GO:0016772//transferase activity, transferring phosphorus…	GO:0048856//anatomical structure development;GO:0019100//male germ-line sex determination;GO:0051130//positive regulation of cellular component organization;GO:0048731//system development;GO:0032270//positive regulation of cellular protein metabolic process;GO:0019222//regulation of metabolic process;GO:0009893//positive regulation of metabolic process;GO:0032874//positive regulation of stress-ac…
ENSOCUG00000006208	CIITA	class II, major histocompatibility complex, transactivator	Organismal Systems	Immune system	ko04612//Antigen processing and presentation	K08060	-	GO:0043168//anion binding;GO:0030554//adenyl nucleotide binding;GO:0032559//adenyl ribonucleotide binding;GO:0035639//purine ribonucleoside triphosphate binding;GO:0032550//purine ribonucleoside binding;GO:0097159//organic cyclic compound binding;GO:0043167//ion binding;GO:1901363//heterocyclic compound binding;GO:0001883//purine nucleoside binding;GO:1901265//nucleoside phosphate binding;GO:0032…	GO:0010605//negative regulation of macromolecule metabolic process;GO:0010033//response to organic substance;GO:0019222//regulation of metabolic process;GO:0051172//negative regulation of nitrogen compound metabolic process;GO:0060255//regulation of macromolecule metabolic process;GO:0050794//regulation of cellular process;GO:1903506//regulation of nucleic acid-templated transcription;GO:0045934/…
ENSOCUG00000012745	NSFL1C	NSFL1 (p97) cofactor (p47)	Genetic Information Processing	Folding, sorting and degradation	ko04141//Protein processing in endoplasmic reticulum	K14012	GO:0043231//intracellular membrane-bounded organelle;GO:0005829//cytosol;GO:0005654//nucleoplasm;GO:0005634//nucleus;GO:0043229//intracellular organelle;GO:0005737//cytoplasm;GO:0005886//plasma membrane;GO:0045111//intermediate filament cytoskeleton;GO:0031974//membrane-enclosed lumen;GO:0044464//cell part;GO:0044444//cytoplasmic part;GO:0070013//intracellular organelle lumen;GO:0044446//intracel…	-	-
ENSOCUG00000004441	PBLD	phenazine biosynthesis-like protein domain containing	-	-	-	-	GO:0065010//extracellular membrane-bounded organelle;GO:1903561//extracellular vesicle;GO:0070062//extracellular exosome;GO:0005623//cell;GO:0044424//intracellular part;GO:0031982//vesicle;GO:0043230//extracellular organelle;GO:0043226//organelle;GO:0005737//cytoplasm;GO:0043227//membrane-bounded organelle;GO:0031988//membrane-bounded vesicle;GO:0005622//intracellular;GO:0005576//extracellular re…	GO:0042802//identical protein binding;GO:0003824//catalytic activity;GO:0005515//protein binding;GO:0005488//binding	GO:0042308//negative regulation of protein import into nucleus;GO:0051239//regulation of multicellular organismal process;GO:0030277//maintenance of gastrointestinal epithelium;GO:1904589//regulation of protein import;GO:0048585//negative regulation of response to stimulus;GO:0060392//negative regulation of SMAD protein import into nucleus;GO:0065007//biological regulation;GO:0050789//regulation …
ENSOCUG00000011879	KLHL31	kelch-like family member 31	-	-	-	-	GO:0016021//integral component of membrane;GO:0044425//membrane part;GO:0031224//intrinsic component of membrane;GO:0016020//membrane	-	GO:0044699//single-organism process;GO:0032501//multicellular organismal process;GO:2000112//regulation of cellular macromolecule biosynthetic process;GO:0009889//regulation of biosynthetic process;GO:0044767//single-organism developmental process;GO:0031323//regulation of cellular metabolic process;GO:0050794//regulation of cellular process;GO:0007275//multicellular organism development;GO:00063…
ENSOCUG00000018364	-	-	-	-	-	-	-	-	-
ENSOCUG00000018728	-	-	-	-	-	-	-	-	-
ENSOCUG00000026745	LOC100351236	tyrosine-protein phosphatase non-receptor type substrate 1-like	-	-	-	-	GO:0031224//intrinsic component of membrane;GO:0016020//membrane;GO:0016021//integral component of membrane;GO:0044425//membrane part	-	-
ENSOCUG00000008716	-	-	-	-	-	-	-	-	-
ENSOCUG00000005147	TMEM161B	transmembrane protein 161B	-	-	-	-	GO:0016020//membrane;GO:0044425//membrane part;GO:0016021//integral component of membrane;GO:0031224//intrinsic component of membrane	-	-
ENSOCUG00000029656	LOC100350239	-	Organismal Systems	Development	ko04380//Osteoclast differentiation	K06551	-	-	-
ENSOCUG00000021050	-	-	-	-	-	-	-	-	-
ENSOCUG00000027233	LOC100346308	uncharacterized LOC100346308	-	-	-	-	GO:0016020//membrane;GO:0016021//integral component of membrane;GO:0031224//intrinsic component of membrane;GO:0044425//membrane part	-	-
ENSOCUG00000026586	-	-	-	-	-	-	GO:0043226//organelle;GO:0005829//cytosol;GO:0044446//intracellular organelle part;GO:0043229//intracellular organelle;GO:0043233//organelle lumen;GO:0044428//nuclear part;GO:0005737//cytoplasm;GO:0043227//membrane-bounded organelle;GO:0043231//intracellular membrane-bounded organelle;GO:0044424//intracellular part;GO:0070013//intracellular organelle lumen;GO:0005622//intracellular;GO:0044464//ce…	GO:0005515//protein binding;GO:0005102//receptor binding;GO:0032813//tumor necrosis factor receptor superfamily binding;GO:0004842//ubiquitin-protein transferase activity;GO:0019787//ubiquitin-like protein transferase activity;GO:0003824//catalytic activity;GO:0005126//cytokine receptor binding;GO:0005123//death receptor binding;GO:0016740//transferase activity;GO:0005488//binding	GO:0019538//protein metabolic process;GO:1903320//regulation of protein modification by small protein conjugation or removal;GO:0031323//regulation of cellular metabolic process;GO:0032501//multicellular organismal process;GO:0000003//reproduction;GO:0051338//regulation of transferase activity;GO:0001763//morphogenesis of a branching structure;GO:0010564//regulation of cell cycle process;GO:00308…
ENSOCUG00000010424	TNNI1	troponin I type 1 (skeletal, slow)	-	-	-	-	GO:0005737//cytoplasm;GO:0005856//cytoskeleton;GO:0043292//contractile fiber;GO:0015629//actin cytoskeleton;GO:0030017//sarcomere;GO:0044464//cell part;GO:0005865//striated muscle thin filament;GO:0043226//organelle;GO:0005861//troponin complex;GO:0043234//protein complex;GO:0044446//intracellular organelle part;GO:0005622//intracellular;GO:0044449//contractile fiber part;GO:0043232//intracellula…	-	GO:0003231//cardiac ventricle development;GO:0014733//regulation of skeletal muscle adaptation;GO:0044767//single-organism developmental process;GO:0048856//anatomical structure development;GO:0014883//transition between fast and slow fiber;GO:0055010//ventricular cardiac muscle tissue morphogenesis;GO:0048583//regulation of response to stimulus;GO:0060415//muscle tissue morphogenesis;GO:0003007/…
ENSOCUG00000015589	-	-	-	-	-	-	GO:0012505//endomembrane system;GO:0097129//cyclin D2-CDK4 complex;GO:0016020//membrane;GO:0044464//cell part;GO:0031965//nuclear membrane;GO:0031967//organelle envelope;GO:0043232//intracellular non-membrane-bounded organelle;GO:0044444//cytoplasmic part;GO:1902494//catalytic complex;GO:0031090//organelle membrane;GO:1902911//protein kinase complex;GO:0005694//chromosome;GO:0005623//cell;GO:0044…	GO:0019901//protein kinase binding;GO:0019899//enzyme binding;GO:0005515//protein binding;GO:0019900//kinase binding;GO:0005488//binding	GO:0043069//negative regulation of programmed cell death;GO:0032270//positive regulation of cellular protein metabolic process;GO:0045931//positive regulation of mitotic cell cycle;GO:0019222//regulation of metabolic process;GO:0031401//positive regulation of protein modification process;GO:0042981//regulation of apoptotic process;GO:0048522//positive regulation of cellular process;GO:1904029//re…
ENSOCUG00000027415	-	-	-	-	-	-	GO:0005623//cell;GO:0043231//intracellular membrane-bounded organelle;GO:0005634//nucleus;GO:0043229//intracellular organelle;GO:0044464//cell part;GO:0005622//intracellular;GO:0043227//membrane-bounded organelle;GO:0043226//organelle;GO:0044424//intracellular part	GO:0043169//cation binding;GO:0003690//double-stranded DNA binding;GO:0001071//nucleic acid binding transcription factor activity;GO:0000982//transcription factor activity, RNA polymerase II core promoter proximal region sequence-specific binding;GO:0044212//transcription regulatory region DNA binding;GO:0000987//core promoter proximal region sequence-specific DNA binding;GO:0042826//histone deac…	GO:0044699//single-organism process;GO:0048523//negative regulation of cellular process;GO:0009892//negative regulation of metabolic process;GO:0048589//developmental growth;GO:0019222//regulation of metabolic process;GO:0051172//negative regulation of nitrogen compound metabolic process;GO:0006355//regulation of transcription, DNA-templated;GO:0045892//negative regulation of transcription, DNA-t…
ENSOCUG00000025936	-	-	-	-	-	-	-	-	-
ENSOCUG00000006774	SPEF2	-	-	-	-	-	-	-	-
ENSOCUG00000028402	-	-	-	-	-	-	-	-	-
ENSOCUG00000000953	RMI2	RecQ mediated genome instability 2	Genetic Information Processing	Replication and repair	ko03460//Fanconi anemia pathway	K15365	GO:0044464//cell part;GO:0005654//nucleoplasm;GO:0044428//nuclear part;GO:0031981//nuclear lumen;GO:0044424//intracellular part;GO:0043233//organelle lumen;GO:0005829//cytosol;GO:0044444//cytoplasmic part;GO:0016604//nuclear body;GO:0016607//nuclear speck;GO:0043231//intracellular membrane-bounded organelle;GO:0044451//nucleoplasm part;GO:0005737//cytoplasm;GO:0044422//organelle part;GO:0070013//…	-	GO:0051128//regulation of cellular component organization;GO:0050794//regulation of cellular process;GO:0033045//regulation of sister chromatid segregation;GO:0065007//biological regulation;GO:0033043//regulation of organelle organization;GO:0010564//regulation of cell cycle process;GO:0051726//regulation of cell cycle;GO:0050789//regulation of biological process;GO:0051983//regulation of chromos…
ENSOCUG00000006883	WDR70	WD repeat domain 70	-	-	-	-	-	GO:0005488//binding;GO:0019899//enzyme binding;GO:0005515//protein binding	-
ENSOCUG00000010754	-	-	-	-	-	-	GO:0031224//intrinsic component of membrane;GO:0043229//intracellular organelle;GO:0005737//cytoplasm;GO:0044424//intracellular part;GO:0043227//membrane-bounded organelle;GO:0043226//organelle;GO:0005769//early endosome;GO:0005886//plasma membrane;GO:0005768//endosome;GO:0016020//membrane;GO:0005622//intracellular;GO:0044425//membrane part;GO:0044464//cell part;GO:0012505//endomembrane system;GO…	GO:0046873//metal ion transmembrane transporter activity;GO:0022857//transmembrane transporter activity;GO:0022890//inorganic cation transmembrane transporter activity;GO:0022891//substrate-specific transmembrane transporter activity;GO:0015075//ion transmembrane transporter activity;GO:0015095//magnesium ion transmembrane transporter activity;GO:0005215//transporter activity;GO:0022892//substrat…	GO:0051179//localization;GO:0009987//cellular process;GO:0044765//single-organism transport;GO:0006811//ion transport;GO:0044763//single-organism cellular process;GO:0006812//cation transport;GO:0006810//transport;GO:0051234//establishment of localization;GO:0070838//divalent metal ion transport;GO:0055085//transmembrane transport;GO:1903830//magnesium ion transmembrane transport;GO:0015693//magn…
ENSOCUG00000027389	-	-	-	-	-	-	-	GO:0005515//protein binding;GO:0046983//protein dimerization activity;GO:0005488//binding	GO:0044707//single-multicellular organism process;GO:0048731//system development;GO:0007399//nervous system development;GO:0050794//regulation of cellular process;GO:0032502//developmental process;GO:0042063//gliogenesis;GO:0007275//multicellular organism development;GO:2000112//regulation of cellular macromolecule biosynthetic process;GO:0051252//regulation of RNA metabolic process;GO:0065007//b…
ENSOCUG00000023553	-	-	-	-	-	-	GO:0031974//membrane-enclosed lumen;GO:0043231//intracellular membrane-bounded organelle;GO:0005622//intracellular;GO:0044422//organelle part;GO:0005634//nucleus;GO:0044424//intracellular part;GO:0034399//nuclear periphery;GO:0043229//intracellular organelle;GO:0044446//intracellular organelle part;GO:0044451//nucleoplasm part;GO:0031981//nuclear lumen;GO:0016363//nuclear matrix;GO:0044428//nucle…	GO:0003700//transcription factor activity, sequence-specific DNA binding;GO:0000975//regulatory region DNA binding;GO:0043169//cation binding;GO:0097159//organic cyclic compound binding;GO:0000981//RNA polymerase II transcription factor activity, sequence-specific DNA binding;GO:0043167//ion binding;GO:0003676//nucleic acid binding;GO:0001227//transcriptional repressor activity, RNA polymerase II…	GO:0051354//negative regulation of oxidoreductase activity;GO:1902931//negative regulation of alcohol biosynthetic process;GO:0048856//anatomical structure development;GO:0043207//response to external biotic stimulus;GO:0010721//negative regulation of cell development;GO:0002237//response to molecule of bacterial origin;GO:0010647//positive regulation of cell communication;GO:0051239//regulation …
ENSOCUG00000007805	ZUFSP	zinc finger with UFM1-specific peptidase domain	-	-	-	-	-	GO:0043167//ion binding;GO:0005488//binding;GO:0046872//metal ion binding;GO:0043169//cation binding	-
ENSOCUG00000012947	SPCS2	signal peptidase complex subunit 2 homolog (S. cerevisiae)	Genetic Information Processing	Folding, sorting and degradation	ko03060//Protein export	K12947	GO:0044464//cell part;GO:0043226//organelle;GO:0016020//membrane;GO:1902494//catalytic complex;GO:0043229//intracellular organelle;GO:0031090//organelle membrane;GO:0005787//signal peptidase complex;GO:0044422//organelle part;GO:0016021//integral component of membrane;GO:0044424//intracellular part;GO:0012505//endomembrane system;GO:0098796//membrane protein complex;GO:0044432//endoplasmic reticu…	GO:0016787//hydrolase activity;GO:0008233//peptidase activity;GO:0003824//catalytic activity	GO:0071704//organic substance metabolic process;GO:0044260//cellular macromolecule metabolic process;GO:1901564//organonitrogen compound metabolic process;GO:0044238//primary metabolic process;GO:0044237//cellular metabolic process;GO:0043603//cellular amide metabolic process;GO:0006465//signal peptide processing;GO:0009987//cellular process;GO:0044267//cellular protein metabolic process;GO:00104…
ENSOCUG00000010928	MRPL42	mitochondrial ribosomal protein L42	-	-	-	-	GO:0005886//plasma membrane;GO:0005763//mitochondrial small ribosomal subunit;GO:0015935//small ribosomal subunit;GO:0005623//cell;GO:0043227//membrane-bounded organelle;GO:0071944//cell periphery;GO:0015934//large ribosomal subunit;GO:0005761//mitochondrial ribosome;GO:0044444//cytoplasmic part;GO:0044422//organelle part;GO:0070013//intracellular organelle lumen;GO:0000315//organellar large ribo…	GO:0003723//RNA binding;GO:1901363//heterocyclic compound binding;GO:0097159//organic cyclic compound binding;GO:0005488//binding;GO:0003676//nucleic acid binding	-
ENSOCUG00000028851	-	-	-	-	-	-	-	-	-
ENSOCUG00000007318	CCDC81	coiled-coil domain containing 81	-	-	-	-	GO:0044446//intracellular organelle part;GO:0005815//microtubule organizing center;GO:0043232//intracellular non-membrane-bounded organelle;GO:0044464//cell part;GO:0005623//cell;GO:0043226//organelle;GO:0043229//intracellular organelle;GO:0044422//organelle part;GO:0005622//intracellular;GO:0005813//centrosome;GO:0044430//cytoskeletal part;GO:0043228//non-membrane-bounded organelle;GO:0044424//i…	-	-
ENSOCUG00000009381	URB1	URB1 ribosome biogenesis 1 homolog (S. cerevisiae)	-	-	-	-	GO:0044428//nuclear part;GO:0043233//organelle lumen;GO:0043227//membrane-bounded organelle;GO:0043228//non-membrane-bounded organelle;GO:0005622//intracellular;GO:0005623//cell;GO:0044464//cell part;GO:0031974//membrane-enclosed lumen;GO:0044446//intracellular organelle part;GO:0043231//intracellular membrane-bounded organelle;GO:0043226//organelle;GO:0070013//intracellular organelle lumen;GO:00…	GO:0097159//organic cyclic compound binding;GO:0003723//RNA binding;GO:0005488//binding;GO:0003676//nucleic acid binding;GO:1901363//heterocyclic compound binding	-
ENSOCUG00000000155	NSRP1	nuclear speckle splicing regulatory protein 1	-	-	-	-	GO:0043229//intracellular organelle;GO:0044422//organelle part;GO:0070013//intracellular organelle lumen;GO:0044424//intracellular part;GO:1990904//ribonucleoprotein complex;GO:0005622//intracellular;GO:0030529//intracellular ribonucleoprotein complex;GO:0005654//nucleoplasm;GO:0043226//organelle;GO:0005623//cell;GO:0043227//membrane-bounded organelle;GO:0043231//intracellular membrane-bounded or…	GO:0044822//poly(A) RNA binding;GO:0003676//nucleic acid binding;GO:1901363//heterocyclic compound binding;GO:0097159//organic cyclic compound binding;GO:0003723//RNA binding;GO:0005488//binding;GO:0003729//mRNA binding	GO:0046907//intracellular transport;GO:0051171//regulation of nitrogen compound metabolic process;GO:0019222//regulation of metabolic process;GO:0000381//regulation of alternative mRNA splicing, via spliceosome;GO:0032502//developmental process;GO:0051641//cellular localization;GO:0006913//nucleocytoplasmic transport;GO:0051169//nuclear transport;GO:0043484//regulation of RNA splicing;GO:0010468/…
ENSOCUG00000020978	YPEL2	yippee-like 2 (Drosophila)	-	-	-	-	-	GO:0043167//ion binding;GO:0005488//binding;GO:0046872//metal ion binding;GO:0043169//cation binding	-
ENSOCUG00000017108	ASXL2	additional sex combs like 2 (Drosophila)	-	-	-	-	-	GO:0003676//nucleic acid binding;GO:0003677//DNA binding;GO:0005488//binding;GO:1901363//heterocyclic compound binding;GO:0097159//organic cyclic compound binding	GO:2000112//regulation of cellular macromolecule biosynthetic process;GO:2001141//regulation of RNA biosynthetic process;GO:0080090//regulation of primary metabolic process;GO:0008152//metabolic process;GO:0019438//aromatic compound biosynthetic process;GO:0010556//regulation of macromolecule biosynthetic process;GO:0034645//cellular macromolecule biosynthetic process;GO:0044260//cellular macromo…
ENSOCUG00000018913	-	-	-	-	-	-	-	-	-
ENSOCUG00000006600	BIRC6	baculoviral IAP repeat containing 6	Genetic Information Processing;Cellular Processes	Cell growth and death;Folding, sorting and degradation	ko04120//Ubiquitin mediated proteolysis;ko04215//Apoptosis - multiple species	K10586	GO:0043231//intracellular membrane-bounded organelle;GO:0044444//cytoplasmic part;GO:0043226//organelle;GO:0005622//intracellular;GO:0044430//cytoskeletal part;GO:0000922//spindle pole;GO:0030496//midbody;GO:0044422//organelle part;GO:0044464//cell part;GO:0005802//trans-Golgi network;GO:0005819//spindle;GO:0005768//endosome;GO:0043228//non-membrane-bounded organelle;GO:0005856//cytoskeleton;GO:0…	GO:0004842//ubiquitin-protein transferase activity;GO:0004869//cysteine-type endopeptidase inhibitor activity;GO:0004866//endopeptidase inhibitor activity;GO:0030234//enzyme regulator activity;GO:0061135//endopeptidase regulator activity;GO:0061134//peptidase regulator activity;GO:0003824//catalytic activity;GO:0004857//enzyme inhibitor activity;GO:0061650//ubiquitin-like protein conjugating enzy…	GO:0048523//negative regulation of cellular process;GO:0043086//negative regulation of catalytic activity;GO:0051726//regulation of cell cycle;GO:0032465//regulation of cytokinesis;GO:2001233//regulation of apoptotic signaling pathway;GO:0023051//regulation of signaling;GO:0065007//biological regulation;GO:0032268//regulation of cellular protein metabolic process;GO:0050790//regulation of catalyt…
ENSOCUG00000003998	LOC100356313	formin-2	Organismal Systems	Development	ko04320//Dorso-ventral axis formation	K02184	GO:0005789//endoplasmic reticulum membrane;GO:0016020//membrane;GO:0015629//actin cytoskeleton;GO:0043226//organelle;GO:0043232//intracellular non-membrane-bounded organelle;GO:0005884//actin filament;GO:0043233//organelle lumen;GO:0031982//vesicle;GO:0098588//bounding membrane of organelle;GO:0031988//membrane-bounded vesicle;GO:0044422//organelle part;GO:0005902//microvillus;GO:0042995//cell pr…	GO:0044877//macromolecular complex binding;GO:0005515//protein binding;GO:0015631//tubulin binding;GO:0008017//microtubule binding;GO:0032403//protein complex binding;GO:0008092//cytoskeletal protein binding;GO:0005488//binding;GO:0003779//actin binding	GO:0042176//regulation of protein catabolic process;GO:0022412//cellular process involved in reproduction in multicellular organism;GO:0070649//formin-nucleated actin cable assembly;GO:0042221//response to chemical;GO:0006950//response to stress;GO:0044089//positive regulation of cellular component biogenesis;GO:0000003//reproduction;GO:0043069//negative regulation of programmed cell death;GO:000…
ENSOCUG00000005518	LRRC52	leucine rich repeat containing 52	-	-	-	-	GO:0016021//integral component of membrane;GO:0031224//intrinsic component of membrane;GO:0044425//membrane part;GO:0016020//membrane	GO:0015075//ion transmembrane transporter activity;GO:0005261//cation channel activity;GO:0022857//transmembrane transporter activity;GO:0046873//metal ion transmembrane transporter activity;GO:0022803//passive transmembrane transporter activity;GO:0022838//substrate-specific channel activity;GO:0015077//monovalent inorganic cation transmembrane transporter activity;GO:0022891//substrate-specific…	GO:0044765//single-organism transport;GO:0044763//single-organism cellular process;GO:0098660//inorganic ion transmembrane transport;GO:0071805//potassium ion transmembrane transport;GO:0034220//ion transmembrane transport;GO:0022414//reproductive process;GO:0006810//transport;GO:0006812//cation transport;GO:0009987//cellular process;GO:0006811//ion transport;GO:0044699//single-organism process;G…
ENSOCUG00000009644	TUBE1	tubulin, epsilon 1	-	-	-	-	GO:0005874//microtubule;GO:0043226//organelle;GO:0099513//polymeric cytoskeletal fiber;GO:0044446//intracellular organelle part;GO:0043229//intracellular organelle;GO:0043228//non-membrane-bounded organelle;GO:0043232//intracellular non-membrane-bounded organelle;GO:0044464//cell part;GO:0044424//intracellular part;GO:0099512//supramolecular fiber;GO:0005623//cell;GO:0015630//microtubule cytoskel…	GO:0017076//purine nucleotide binding;GO:0003924//GTPase activity;GO:0043167//ion binding;GO:0005525//GTP binding;GO:0016787//hydrolase activity;GO:0032561//guanyl ribonucleotide binding;GO:0019001//guanyl nucleotide binding;GO:0043168//anion binding;GO:0016818//hydrolase activity, acting on acid anhydrides, in phosphorus-containing anhydrides;GO:0032550//purine ribonucleoside binding;GO:0032549/…	GO:0044699//single-organism process;GO:0009987//cellular process;GO:0007017//microtubule-based process;GO:0044763//single-organism cellular process
ENSOCUG00000004978	CRTAC1	cartilage acidic protein 1	-	-	-	-	GO:0065010//extracellular membrane-bounded organelle;GO:0043227//membrane-bounded organelle;GO:0005576//extracellular region;GO:0042995//cell projection;GO:0044421//extracellular region part;GO:0043226//organelle;GO:0097458//neuron part;GO:1903561//extracellular vesicle;GO:0030426//growth cone;GO:0044463//cell projection part;GO:0005623//cell;GO:0070062//extracellular exosome;GO:0031982//vesicle;…	GO:0046872//metal ion binding;GO:0043169//cation binding;GO:0005509//calcium ion binding;GO:0043167//ion binding;GO:0005488//binding	GO:0032502//developmental process;GO:0060322//head development;GO:0031175//neuron projection development;GO:0021537//telencephalon development;GO:0030030//cell projection organization;GO:0044092//negative regulation of molecular function;GO:0048513//animal organ development;GO:0032091//negative regulation of protein binding;GO:0061564//axon development;GO:0048856//anatomical structure development…
ENSOCUG00000011138	ASIP	agouti signaling protein	Organismal Systems	Endocrine system	ko04916//Melanogenesis	K08725	GO:0005622//intracellular;GO:0005623//cell;GO:0044464//cell part;GO:0005576//extracellular region	GO:0005488//binding;GO:0005102//receptor binding;GO:0001664//G-protein coupled receptor binding;GO:0005515//protein binding;GO:0031782//type 4 melanocortin receptor binding;GO:0031779//melanocortin receptor binding;GO:0031781//type 3 melanocortin receptor binding;GO:0071855//neuropeptide receptor binding	GO:0071514//genetic imprinting;GO:0009058//biosynthetic process;GO:0006725//cellular aromatic compound metabolic process;GO:0006582//melanin metabolic process;GO:0051716//cellular response to stimulus;GO:0016043//cellular component organization;GO:0031328//positive regulation of cellular biosynthetic process;GO:0018958//phenol-containing compound metabolic process;GO:0044707//single-multicellular…
ENSOCUG00000003608	DAAM1	dishevelled associated activator of morphogenesis 1	Environmental Information Processing	Signal transduction	ko04310//Wnt signaling pathway	K04512	GO:0097517//contractile actin filament bundle;GO:0043232//intracellular non-membrane-bounded organelle;GO:0044424//intracellular part;GO:0001725//stress fiber;GO:0005815//microtubule organizing center;GO:0015629//actin cytoskeleton;GO:0043228//non-membrane-bounded organelle;GO:0071944//cell periphery;GO:0031514//motile cilium;GO:0044422//organelle part;GO:0005737//cytoplasm;GO:0043229//intracellu…	GO:0017016//Ras GTPase binding;GO:0005515//protein binding;GO:0003779//actin binding;GO:0005488//binding;GO:0019899//enzyme binding;GO:0042802//identical protein binding;GO:0051020//GTPase binding;GO:0017048//Rho GTPase binding;GO:0031267//small GTPase binding;GO:0008092//cytoskeletal protein binding	GO:0071840//cellular component organization or biogenesis;GO:0009987//cellular process;GO:0030036//actin cytoskeleton organization;GO:1902589//single-organism organelle organization;GO:0007010//cytoskeleton organization;GO:0044699//single-organism process;GO:0006996//organelle organization;GO:0030029//actin filament-based process;GO:0016043//cellular component organization;GO:0044763//single-orga…
ENSOCUG00000001576	MED28	mediator complex subunit 28	-	-	-	-	GO:0071944//cell periphery;GO:0044424//intracellular part;GO:0015629//actin cytoskeleton;GO:0070013//intracellular organelle lumen;GO:0044430//cytoskeletal part;GO:0043234//protein complex;GO:0030863//cortical cytoskeleton;GO:0005622//intracellular;GO:0005856//cytoskeleton;GO:0030864//cortical actin cytoskeleton;GO:0043232//intracellular non-membrane-bounded organelle;GO:0005938//cell cortex;GO:0…	-	GO:0032502//developmental process;GO:0098727//maintenance of cell number;GO:0051151//negative regulation of smooth muscle cell differentiation;GO:0044699//single-organism process;GO:0045595//regulation of cell differentiation;GO:0051148//negative regulation of muscle cell differentiation;GO:0050793//regulation of developmental process;GO:0048519//negative regulation of biological process;GO:00447…
ENSOCUG00000013945	-	-	-	-	-	-	-	-	-
ENSOCUG00000009406	-	-	-	-	-	-	GO:0044425//membrane part;GO:0016021//integral component of membrane;GO:0016020//membrane;GO:0031224//intrinsic component of membrane	GO:0005502//11-cis retinal binding;GO:0004872//receptor activity;GO:0008289//lipid binding;GO:0099600//transmembrane receptor activity;GO:0060089//molecular transducer activity;GO:0004871//signal transducer activity;GO:0005488//binding;GO:0019840//isoprenoid binding;GO:0005501//retinoid binding;GO:0019842//vitamin binding;GO:0038023//signaling receptor activity;GO:0016918//retinal binding;GO:0009…	GO:0050953//sensory perception of light stimulus;GO:0006464//cellular protein modification process;GO:0007154//cell communication;GO:0044267//cellular protein metabolic process;GO:0050789//regulation of biological process;GO:0007600//sensory perception;GO:0044237//cellular metabolic process;GO:0036211//protein modification process;GO:0007601//visual perception;GO:0003008//system process;GO:000815…
ENSOCUG00000021263	EED	embryonic ectoderm development	-	-	-	-	GO:0044428//nuclear part;GO:0044424//intracellular part;GO:0031974//membrane-enclosed lumen;GO:0000792//heterochromatin;GO:0031519//PcG protein complex;GO:0035098//ESC/E(Z) complex;GO:0005694//chromosome;GO:0043234//protein complex;GO:0044422//organelle part;GO:0005737//cytoplasm;GO:0000228//nuclear chromosome;GO:1990234//transferase complex;GO:0000803//sex chromosome;GO:0044464//cell part;GO:000…	GO:0016741//transferase activity, transferring one-carbon groups;GO:0003824//catalytic activity;GO:0016740//transferase activity;GO:0003682//chromatin binding;GO:0000978//RNA polymerase II core promoter proximal region sequence-specific DNA binding;GO:0005515//protein binding;GO:0044877//macromolecular complex binding;GO:0097159//organic cyclic compound binding;GO:0000977//RNA polymerase II regul…	GO:0048522//positive regulation of cellular process;GO:0031325//positive regulation of cellular metabolic process;GO:0016568//chromatin modification;GO:0016043//cellular component organization;GO:0051130//positive regulation of cellular component organization;GO:0071840//cellular component organization or biogenesis;GO:0006996//organelle organization;GO:0051252//regulation of RNA metabolic proces…
ENSOCUG00000018066	-	-	-	-	-	-	-	-	-
ENSOCUG00000010583	-	-	-	-	-	-	GO:0044428//nuclear part;GO:0031988//membrane-bounded vesicle;GO:1903561//extracellular vesicle;GO:0031974//membrane-enclosed lumen;GO:0044424//intracellular part;GO:0044446//intracellular organelle part;GO:0005654//nucleoplasm;GO:0005576//extracellular region;GO:0044464//cell part;GO:0005886//plasma membrane;GO:0043227//membrane-bounded organelle;GO:0005634//nucleus;GO:0065010//extracellular mem…	GO:0003824//catalytic activity;GO:0016788//hydrolase activity, acting on ester bonds;GO:0005488//binding;GO:0005515//protein binding;GO:0042802//identical protein binding;GO:0042578//phosphoric ester hydrolase activity;GO:0019203//carbohydrate phosphatase activity;GO:0016791//phosphatase activity;GO:0016787//hydrolase activity;GO:0050308//sugar-phosphatase activity;GO:0042132//fructose 1,6-bispho…	GO:0016311//dephosphorylation;GO:0009987//cellular process;GO:0044237//cellular metabolic process;GO:0006796//phosphate-containing compound metabolic process;GO:0008152//metabolic process;GO:0006793//phosphorus metabolic process;GO:0071704//organic substance metabolic process;GO:0044238//primary metabolic process;GO:0005975//carbohydrate metabolic process
ENSOCUG00000004811	DERL2	derlin 2	Genetic Information Processing	Folding, sorting and degradation	ko04141//Protein processing in endoplasmic reticulum	K13989	GO:0005769//early endosome;GO:0031227//intrinsic component of endoplasmic reticulum membrane;GO:0044424//intracellular part;GO:0005622//intracellular;GO:0031090//organelle membrane;GO:0005623//cell;GO:0005783//endoplasmic reticulum;GO:0044425//membrane part;GO:0098588//bounding membrane of organelle;GO:0044422//organelle part;GO:0043229//intracellular organelle;GO:0044432//endoplasmic reticulum p…	-	GO:0071702//organic substance transport;GO:0050794//regulation of cellular process;GO:0015031//protein transport;GO:1902578//single-organism localization;GO:0019941//modification-dependent protein catabolic process;GO:0010033//response to organic substance;GO:0016482//cytoplasmic transport;GO:0001967//suckling behavior;GO:0051641//cellular localization;GO:0070201//regulation of establishment of p…
ENSOCUG00000007616	TENM3	teneurin transmembrane protein 3	-	-	-	-	GO:0016021//integral component of membrane;GO:0016020//membrane;GO:0031224//intrinsic component of membrane;GO:0044425//membrane part	-	GO:0044700//single organism signaling;GO:0009987//cellular process;GO:0071704//organic substance metabolic process;GO:0050794//regulation of cellular process;GO:0044699//single-organism process;GO:0043170//macromolecule metabolic process;GO:0050789//regulation of biological process;GO:0007165//signal transduction;GO:0097264//self proteolysis;GO:0019538//protein metabolic process;GO:0044238//prima…
ENSOCUG00000008134	CHN1	chimerin 1	-	-	-	-	GO:0005623//cell;GO:0044464//cell part;GO:0005622//intracellular	GO:0046872//metal ion binding;GO:0043167//ion binding;GO:0005488//binding;GO:0060589//nucleoside-triphosphatase regulator activity;GO:0008047//enzyme activator activity;GO:0046875//ephrin receptor binding;GO:0005102//receptor binding;GO:0030695//GTPase regulator activity;GO:0030234//enzyme regulator activity;GO:0043169//cation binding;GO:0005096//GTPase activator activity;GO:0098772//molecular fu…	GO:0048518//positive regulation of biological process;GO:0023051//regulation of signaling;GO:0009653//anatomical structure morphogenesis;GO:0006935//chemotaxis;GO:0010646//regulation of cell communication;GO:0007275//multicellular organism development;GO:0048667//cell morphogenesis involved in neuron differentiation;GO:0040011//locomotion;GO:0050790//regulation of catalytic activity;GO:0051336//r…
ENSOCUG00000004117	-	-	-	-	-	-	-	GO:0005488//binding;GO:0003676//nucleic acid binding;GO:0003723//RNA binding;GO:1901363//heterocyclic compound binding;GO:0097159//organic cyclic compound binding	-
ENSOCUG00000022918	DDX56	DEAD (Asp-Glu-Ala-Asp) box helicase 56	-	-	-	-	GO:0043228//non-membrane-bounded organelle;GO:0005623//cell;GO:0044424//intracellular part;GO:0043232//intracellular non-membrane-bounded organelle;GO:0005730//nucleolus;GO:0044446//intracellular organelle part;GO:0043233//organelle lumen;GO:0043226//organelle;GO:0044464//cell part;GO:0043229//intracellular organelle;GO:0043231//intracellular membrane-bounded organelle;GO:0043227//membrane-bounde…	GO:0005524//ATP binding;GO:0003723//RNA binding;GO:1901265//nucleoside phosphate binding;GO:0030554//adenyl nucleotide binding;GO:0005488//binding;GO:0035639//purine ribonucleoside triphosphate binding;GO:0003676//nucleic acid binding;GO:0032555//purine ribonucleotide binding;GO:0000166//nucleotide binding;GO:0043167//ion binding;GO:0043168//anion binding;GO:0036094//small molecule binding;GO:001…	-
ENSOCUG00000029640	-	-	-	-	-	-	GO:0031224//intrinsic component of membrane;GO:0016020//membrane;GO:0016021//integral component of membrane;GO:0044425//membrane part	-	-
ENSOCUG00000016248	GRAMD3	GRAM domain containing 3	-	-	-	-	GO:0044422//organelle part;GO:0016020//membrane;GO:0043232//intracellular non-membrane-bounded organelle;GO:0044444//cytoplasmic part;GO:0043229//intracellular organelle;GO:0005856//cytoskeleton;GO:0005623//cell;GO:0005622//intracellular;GO:0043226//organelle;GO:0044424//intracellular part;GO:0044464//cell part;GO:0099512//supramolecular fiber;GO:0099513//polymeric cytoskeletal fiber;GO:0044430//…	GO:0005488//binding;GO:0005515//protein binding;GO:0042802//identical protein binding	-
ENSOCUG00000015634	-	-	-	-	-	-	GO:0015629//actin cytoskeleton;GO:0044430//cytoskeletal part;GO:0043292//contractile fiber;GO:0044464//cell part;GO:0032991//macromolecular complex;GO:0044424//intracellular part;GO:0043234//protein complex;GO:0044446//intracellular organelle part;GO:0005622//intracellular;GO:0044444//cytoplasmic part;GO:0005861//troponin complex;GO:0043226//organelle;GO:0005856//cytoskeleton;GO:0030016//myofibri…	GO:0005515//protein binding;GO:0005488//binding;GO:0031013//troponin I binding;GO:0030172//troponin C binding;GO:0003779//actin binding;GO:0005523//tropomyosin binding;GO:0008092//cytoskeletal protein binding	GO:0006937//regulation of muscle contraction;GO:0048513//animal organ development;GO:0044767//single-organism developmental process;GO:0051336//regulation of hydrolase activity;GO:0030049//muscle filament sliding;GO:0007507//heart development;GO:0019222//regulation of metabolic process;GO:0055010//ventricular cardiac muscle tissue morphogenesis;GO:0048519//negative regulation of biological proces…
ENSOCUG00000025740	-	-	-	-	-	-	-	-	-
ENSOCUG00000007304	-	-	-	-	-	-	-	-	-
ENSOCUG00000022285	-	-	-	-	-	-	-	-	-
ENSOCUG00000010963	-	-	-	-	-	-	-	-	GO:0042221//response to chemical;GO:0048589//developmental growth;GO:0050896//response to stimulus;GO:0044767//single-organism developmental process;GO:0007610//behavior;GO:0032502//developmental process;GO:0035264//multicellular organism growth;GO:0048149//behavioral response to ethanol;GO:0032501//multicellular organismal process;GO:0045471//response to ethanol;GO:0044699//single-organism proce…
ENSOCUG00000029692	-	-	-	-	-	-	GO:0044464//cell part;GO:0005623//cell;GO:0005622//intracellular	GO:0032555//purine ribonucleotide binding;GO:0032553//ribonucleotide binding;GO:0005488//binding;GO:0001883//purine nucleoside binding;GO:0097159//organic cyclic compound binding;GO:0043168//anion binding;GO:0001882//nucleoside binding;GO:1901265//nucleoside phosphate binding;GO:0000166//nucleotide binding;GO:0017076//purine nucleotide binding;GO:0019001//guanyl nucleotide binding;GO:0043167//ion…	GO:0007264//small GTPase mediated signal transduction;GO:0044699//single-organism process;GO:0023052//signaling;GO:0007154//cell communication;GO:0051716//cellular response to stimulus;GO:0050794//regulation of cellular process;GO:0050789//regulation of biological process;GO:0065007//biological regulation;GO:0044763//single-organism cellular process;GO:0035556//intracellular signal transduction;G…
ENSOCUG00000016568	-	-	-	-	-	-	GO:0043227//membrane-bounded organelle;GO:0005623//cell;GO:0043226//organelle;GO:0044424//intracellular part;GO:0005634//nucleus;GO:0005622//intracellular;GO:0044464//cell part;GO:0043231//intracellular membrane-bounded organelle;GO:0043229//intracellular organelle	GO:0043565//sequence-specific DNA binding;GO:0000988//transcription factor activity, protein binding;GO:0003696//satellite DNA binding;GO:0003690//double-stranded DNA binding;GO:1901363//heterocyclic compound binding;GO:0001071//nucleic acid binding transcription factor activity;GO:0003700//transcription factor activity, sequence-specific DNA binding;GO:0003677//DNA binding;GO:0005488//binding;GO…	GO:2000678//negative regulation of transcription regulatory region DNA binding;GO:0031327//negative regulation of cellular biosynthetic process;GO:0007166//cell surface receptor signaling pathway;GO:0072359//circulatory system development;GO:0050896//response to stimulus;GO:0031323//regulation of cellular metabolic process;GO:0010605//negative regulation of macromolecule metabolic process;GO:0009…
ENSOCUG00000025306	-	-	-	-	-	-	GO:0043228//non-membrane-bounded organelle;GO:0044424//intracellular part;GO:0044464//cell part;GO:0044422//organelle part;GO:0044446//intracellular organelle part;GO:0044430//cytoskeletal part;GO:0043229//intracellular organelle;GO:0005856//cytoskeleton;GO:0005623//cell;GO:0043226//organelle;GO:0099512//supramolecular fiber;GO:0015630//microtubule cytoskeleton;GO:0043232//intracellular non-membr…	GO:0008017//microtubule binding;GO:0032403//protein complex binding;GO:0044877//macromolecular complex binding;GO:0015631//tubulin binding;GO:0005488//binding;GO:0005515//protein binding;GO:0008092//cytoskeletal protein binding;GO:0005516//calmodulin binding	GO:0016043//cellular component organization;GO:0044699//single-organism process;GO:0006996//organelle organization;GO:0007010//cytoskeleton organization;GO:0071840//cellular component organization or biogenesis;GO:0044763//single-organism cellular process;GO:0007017//microtubule-based process;GO:1902589//single-organism organelle organization;GO:0000226//microtubule cytoskeleton organization;GO:0…
ENSOCUG00000011058	-	-	-	-	-	-	-	-	-
ENSOCUG00000002264	ADCY10	adenylate cyclase 10 (soluble)	Environmental Information Processing;Organismal Systems;Metabolism	Environmental adaptation;Signal transduction;Nucleotide metabolism	ko04024//cAMP signaling pathway;ko00230//Purine metabolism;ko04371//Apelin signaling pathway;ko04713//Circadian entrainment	K11265	GO:0005737//cytoplasm;GO:0043227//membrane-bounded organelle;GO:0044424//intracellular part;GO:0005929//cilium;GO:0005856//cytoskeleton;GO:0042995//cell projection;GO:0031514//motile cilium;GO:0005623//cell;GO:0048471//perinuclear region of cytoplasm;GO:0015630//microtubule cytoskeleton;GO:0005622//intracellular;GO:0044464//cell part;GO:0005634//nucleus;GO:0016020//membrane;GO:0043232//intracellu…	GO:0005488//binding;GO:0003824//catalytic activity;GO:0009975//cyclase activity;GO:0043169//cation binding;GO:0043167//ion binding;GO:0004016//adenylate cyclase activity;GO:0016829//lyase activity;GO:0071890//bicarbonate binding;GO:0046872//metal ion binding;GO:0043168//anion binding;GO:0000287//magnesium ion binding;GO:0016849//phosphorus-oxygen lyase activity	GO:0050789//regulation of biological process;GO:0071241//cellular response to inorganic substance;GO:0006753//nucleoside phosphate metabolic process;GO:0006807//nitrogen compound metabolic process;GO:0032504//multicellular organism reproduction;GO:0071704//organic substance metabolic process;GO:0000003//reproduction;GO:0052652//cyclic purine nucleotide metabolic process;GO:0065007//biological reg…
ENSOCUG00000004686	-	-	-	-	-	-	GO:0005737//cytoplasm;GO:0016021//integral component of membrane;GO:0043227//membrane-bounded organelle;GO:0044424//intracellular part;GO:0043229//intracellular organelle;GO:0043005//neuron projection;GO:0042995//cell projection;GO:0044459//plasma membrane part;GO:0005622//intracellular;GO:0005623//cell;GO:0071944//cell periphery;GO:0044464//cell part;GO:0005634//nucleus;GO:0044425//membrane part…	GO:0042802//identical protein binding;GO:0042803//protein homodimerization activity;GO:0005488//binding;GO:0005515//protein binding;GO:0046983//protein dimerization activity	GO:0048709//oligodendrocyte differentiation;GO:0051962//positive regulation of nervous system development;GO:0048869//cellular developmental process;GO:0032288//myelin assembly;GO:0007154//cell communication;GO:0007272//ensheathment of neurons;GO:0007417//central nervous system development;GO:0006508//proteolysis;GO:0042552//myelination;GO:0008152//metabolic process;GO:0014013//regulation of glio…
ENSOCUG00000004475	-	-	-	-	-	-	-	-	-
ENSOCUG00000001228	EHD3	EH-domain containing 3	Cellular Processes	Transport and catabolism	ko04144//Endocytosis	K12476	GO:0012505//endomembrane system;GO:0030054//cell junction;GO:0043209//myelin sheath;GO:0005622//intracellular;GO:0055037//recycling endosome;GO:0044444//cytoplasmic part;GO:0044463//cell projection part;GO:0005737//cytoplasm;GO:0043231//intracellular membrane-bounded organelle;GO:0005768//endosome;GO:0071944//cell periphery;GO:0055038//recycling endosome membrane;GO:0044459//plasma membrane part;…	GO:0097367//carbohydrate derivative binding;GO:0035639//purine ribonucleoside triphosphate binding;GO:0043167//ion binding;GO:0043169//cation binding;GO:0032549//ribonucleoside binding;GO:0017076//purine nucleotide binding;GO:0097159//organic cyclic compound binding;GO:0005525//GTP binding;GO:0032555//purine ribonucleotide binding;GO:0032553//ribonucleotide binding;GO:0001883//purine nucleoside b…	GO:0042147//retrograde transport, endosome to Golgi;GO:0072657//protein localization to membrane;GO:0044765//single-organism transport;GO:0016192//vesicle-mediated transport;GO:0032414//positive regulation of ion transmembrane transporter activity;GO:0006892//post-Golgi vesicle-mediated transport;GO:1903779//regulation of cardiac conduction;GO:0022898//regulation of transmembrane transporter acti…
ENSOCUG00000028839	-	-	-	-	-	-	-	-	-
ENSOCUG00000003406	TPK1	thiamin pyrophosphokinase 1	Metabolism	Metabolism of cofactors and vitamins	ko00730//Thiamine metabolism	K00949	-	GO:0004788//thiamine diphosphokinase activity;GO:1901363//heterocyclic compound binding;GO:0001882//nucleoside binding;GO:0001883//purine nucleoside binding;GO:0000166//nucleotide binding;GO:0032555//purine ribonucleotide binding;GO:0019842//vitamin binding;GO:0017076//purine nucleotide binding;GO:0016772//transferase activity, transferring phosphorus-containing groups;GO:0097367//carbohydrate de…	GO:0044249//cellular biosynthetic process;GO:0071704//organic substance metabolic process;GO:0019438//aromatic compound biosynthetic process;GO:0006793//phosphorus metabolic process;GO:0042723//thiamine-containing compound metabolic process;GO:1901564//organonitrogen compound metabolic process;GO:0044237//cellular metabolic process;GO:0006732//coenzyme metabolic process;GO:0006790//sulfur compoun…
ENSOCUG00000009770	CCDC83	-	-	-	-	-	-	-	-
ENSOCUG00000012033	OC90	otoconin 90	-	-	-	-	GO:0005576//extracellular region;GO:0031012//extracellular matrix;GO:0005578//proteinaceous extracellular matrix;GO:0044421//extracellular region part	GO:0005509//calcium ion binding;GO:0004623//phospholipase A2 activity;GO:0016787//hydrolase activity;GO:0052689//carboxylic ester hydrolase activity;GO:0004620//phospholipase activity;GO:0016298//lipase activity;GO:0016788//hydrolase activity, acting on ester bonds;GO:0005198//structural molecule activity;GO:0043167//ion binding;GO:0046872//metal ion binding;GO:0005488//binding;GO:0043169//cation…	GO:0051234//establishment of localization;GO:0046903//secretion;GO:0006793//phosphorus metabolic process;GO:0006796//phosphate-containing compound metabolic process;GO:0051179//localization;GO:0016042//lipid catabolic process;GO:0033036//macromolecule localization;GO:0071702//organic substance transport;GO:0009987//cellular process;GO:0050482//arachidonic acid secretion;GO:0006629//lipid metaboli…
ENSOCUG00000001431	-	-	-	-	-	-	GO:0005576//extracellular region	-	GO:0002376//immune system process;GO:0006950//response to stress;GO:0009607//response to biotic stimulus;GO:0050896//response to stimulus;GO:0006955//immune response;GO:0043207//response to external biotic stimulus;GO:0051704//multi-organism process;GO:0098542//defense response to other organism;GO:0045087//innate immune response;GO:0051707//response to other organism;GO:0006952//defense response…
ENSOCUG00000010714	-	-	-	-	-	-	GO:0044422//organelle part;GO:0043226//organelle;GO:0043229//intracellular organelle;GO:0043231//intracellular membrane-bounded organelle;GO:0005622//intracellular;GO:0044428//nuclear part;GO:0005654//nucleoplasm;GO:0005634//nucleus;GO:0044424//intracellular part;GO:0005829//cytosol;GO:0070013//intracellular organelle lumen;GO:0044444//cytoplasmic part;GO:0043233//organelle lumen;GO:0031974//memb…	GO:0019783//ubiquitin-like protein-specific protease activity;GO:0070011//peptidase activity, acting on L-amino acid peptides;GO:0008234//cysteine-type peptidase activity;GO:0008233//peptidase activity;GO:0016787//hydrolase activity;GO:0016929//SUMO-specific protease activity;GO:0003824//catalytic activity	GO:0051726//regulation of cell cycle;GO:0010564//regulation of cell cycle process;GO:0033043//regulation of organelle organization;GO:0051493//regulation of cytoskeleton organization;GO:0008152//metabolic process;GO:0090224//regulation of spindle organization;GO:0050794//regulation of cellular process;GO:0019538//protein metabolic process;GO:0070647//protein modification by small protein conjugat…
ENSOCUG00000005662	RRP12	ribosomal RNA processing 12 homolog (S. cerevisiae)	-	-	-	-	GO:0005730//nucleolus;GO:0044446//intracellular organelle part;GO:0070013//intracellular organelle lumen;GO:0043226//organelle;GO:0044428//nuclear part;GO:0043233//organelle lumen;GO:0043227//membrane-bounded organelle;GO:0043228//non-membrane-bounded organelle;GO:0043231//intracellular membrane-bounded organelle;GO:0043229//intracellular organelle;GO:0005634//nucleus;GO:0031974//membrane-enclose…	GO:0005488//binding;GO:1901363//heterocyclic compound binding;GO:0097159//organic cyclic compound binding;GO:0003676//nucleic acid binding;GO:0003723//RNA binding	-
ENSOCUG00000011000	-	-	-	-	-	-	-	-	-
ENSOCUG00000003649	TMIGD1	transmembrane and immunoglobulin domain containing 1	-	-	-	-	GO:0016020//membrane;GO:0016021//integral component of membrane;GO:0031224//intrinsic component of membrane;GO:0044425//membrane part	-	-
ENSOCUG00000020301	-	-	-	-	-	-	-	-	-
ENSOCUG00000016492	LOC100342544	-	-	-	-	-	-	-	-
ENSOCUG00000011402	IL7R	interleukin 7 receptor	Environmental Information Processing;Organismal Systems	Signaling molecules and interaction;Signal transduction;Immune system	ko04151//PI3K-Akt signaling pathway;ko04060//Cytokine-cytokine receptor interaction;ko04630//Jak-STAT signaling pathway;ko04068//FoxO signaling pathway;ko04640//Hematopoietic cell lineage	K05072	GO:0005886//plasma membrane;GO:0005623//cell;GO:0044464//cell part;GO:0044459//plasma membrane part;GO:0016020//membrane;GO:0071944//cell periphery;GO:0009986//cell surface;GO:0044425//membrane part;GO:0031224//intrinsic component of membrane;GO:0098552//side of membrane;GO:0016021//integral component of membrane;GO:0009897//external side of plasma membrane	GO:0060089//molecular transducer activity;GO:0038023//signaling receptor activity;GO:0004872//receptor activity;GO:0004896//cytokine receptor activity;GO:0099600//transmembrane receptor activity;GO:0004871//signal transducer activity;GO:0004888//transmembrane signaling receptor activity	GO:1902105//regulation of leukocyte differentiation;GO:0007155//cell adhesion;GO:0098602//single organism cell adhesion;GO:0001914//regulation of T cell mediated cytotoxicity;GO:0023052//signaling;GO:0002694//regulation of leukocyte activation;GO:0030097//hemopoiesis;GO:0048534//hematopoietic or lymphoid organ development;GO:0042592//homeostatic process;GO:0002823//negative regulation of adaptive…
ENSOCUG00000012278	EVA1C	eva-1 homolog C (C. elegans)	-	-	-	-	GO:0016020//membrane;GO:0031224//intrinsic component of membrane;GO:0016021//integral component of membrane;GO:0044425//membrane part	GO:0030246//carbohydrate binding;GO:0005488//binding	-
ENSOCUG00000017726	ITGA11	integrin, alpha 11	Environmental Information Processing;Cellular Processes	Signaling molecules and interaction;Cellular community - eukaryotes;Signal transduction;Cell motility	ko04151//PI3K-Akt signaling pathway;ko04810//Regulation of actin cytoskeleton;ko04510//Focal adhesion;ko04512//ECM-receptor interaction	K06587	GO:0005623//cell;GO:0030054//cell junction;GO:0008305//integrin complex;GO:0005924//cell-substrate adherens junction;GO:0032991//macromolecular complex;GO:0098802//plasma membrane receptor complex;GO:0030055//cell-substrate junction;GO:0044425//membrane part;GO:0071944//cell periphery;GO:0098797//plasma membrane protein complex;GO:0005925//focal adhesion;GO:0034681//integrin alpha11-beta1 complex…	GO:0005515//protein binding;GO:0004871//signal transducer activity;GO:0038023//signaling receptor activity;GO:0060089//molecular transducer activity;GO:0098634//protein binding involved in cell-matrix adhesion;GO:0005518//collagen binding;GO:0004872//receptor activity;GO:0032403//protein complex binding;GO:0005488//binding;GO:0004888//transmembrane signaling receptor activity;GO:0099600//transmem…	GO:0031589//cell-substrate adhesion;GO:0001503//ossification;GO:0023052//signaling;GO:0009987//cellular process;GO:0044699//single-organism process;GO:0040011//locomotion;GO:0006928//movement of cell or subcellular component;GO:0051674//localization of cell;GO:0038065//collagen-activated signaling pathway;GO:0007155//cell adhesion;GO:0050896//response to stimulus;GO:0051716//cellular response to …
ENSOCUG00000004449	RUFY2	RUN and FYVE domain containing 2	-	-	-	-	-	GO:0043167//ion binding;GO:0005488//binding;GO:0046872//metal ion binding;GO:0043169//cation binding	-
ENSOCUG00000009290	PLEKHG7	pleckstrin homology domain containing, family G (with RhoGef domain) member 7	-	-	-	-	GO:0005623//cell;GO:0044464//cell part;GO:0005622//intracellular	GO:0005085//guanyl-nucleotide exchange factor activity;GO:0098772//molecular function regulator;GO:0005088//Ras guanyl-nucleotide exchange factor activity;GO:0005089//Rho guanyl-nucleotide exchange factor activity	GO:0051716//cellular response to stimulus;GO:0065009//regulation of molecular function;GO:0007165//signal transduction;GO:0035556//intracellular signal transduction;GO:0007154//cell communication;GO:0050896//response to stimulus;GO:0046578//regulation of Ras protein signal transduction;GO:0009966//regulation of signal transduction;GO:0043547//positive regulation of GTPase activity;GO:0051345//pos…
ENSOCUG00000029252	-	-	-	-	-	-	-	-	-
ENSOCUG00000009589	ETV3L	ets variant 3-like	-	-	-	-	GO:0043229//intracellular organelle;GO:0044464//cell part;GO:0005622//intracellular;GO:0005634//nucleus;GO:0043231//intracellular membrane-bounded organelle;GO:0043226//organelle;GO:0044424//intracellular part;GO:0005623//cell;GO:0043227//membrane-bounded organelle	GO:0000981//RNA polymerase II transcription factor activity, sequence-specific DNA binding;GO:0003676//nucleic acid binding;GO:0043565//sequence-specific DNA binding;GO:0003677//DNA binding;GO:0097159//organic cyclic compound binding;GO:0005488//binding;GO:0001071//nucleic acid binding transcription factor activity;GO:0003700//transcription factor activity, sequence-specific DNA binding;GO:000122…	GO:0019219//regulation of nucleobase-containing compound metabolic process;GO:0065007//biological regulation;GO:0031326//regulation of cellular biosynthetic process;GO:0031323//regulation of cellular metabolic process;GO:0006357//regulation of transcription from RNA polymerase II promoter;GO:0010558//negative regulation of macromolecule biosynthetic process;GO:0000122//negative regulation of tran…
ENSOCUG00000014015	USB1	U6 snRNA biogenesis 1	-	-	-	-	GO:0031224//intrinsic component of membrane;GO:0005887//integral component of plasma membrane;GO:0005634//nucleus;GO:0043231//intracellular membrane-bounded organelle;GO:0044425//membrane part;GO:0044424//intracellular part;GO:0071944//cell periphery;GO:0031226//intrinsic component of plasma membrane;GO:0005622//intracellular;GO:0031012//extracellular matrix;GO:0043227//membrane-bounded organelle…	GO:0004518//nuclease activity;GO:0043169//cation binding;GO:0008233//peptidase activity;GO:0005488//binding;GO:0008237//metallopeptidase activity;GO:0008270//zinc ion binding;GO:0043167//ion binding;GO:0070011//peptidase activity, acting on L-amino acid peptides;GO:0046872//metal ion binding;GO:0004222//metalloendopeptidase activity;GO:0016787//hydrolase activity;GO:0016788//hydrolase activity, a…	GO:0016073//snRNA metabolic process;GO:0044260//cellular macromolecule metabolic process;GO:0032502//developmental process;GO:0034472//snRNA 3'-end processing;GO:0043170//macromolecule metabolic process;GO:0034641//cellular nitrogen compound metabolic process;GO:0090304//nucleic acid metabolic process;GO:0006396//RNA processing;GO:0009653//anatomical structure morphogenesis;GO:0034477//U6 snRNA 3…
ENSOCUG00000007806	C18H10orf62	-	-	-	-	-	-	-	-
ENSOCUG00000022890	-	-	-	-	-	-	-	-	-
ENSOCUG00000008109	C3H8orf34	-	-	-	-	-	-	-	-
ENSOCUG00000022360	-	-	-	-	-	-	GO:0016021//integral component of membrane;GO:0044425//membrane part;GO:0031224//intrinsic component of membrane;GO:0016020//membrane	-	-
ENSOCUG00000009279	ABCA1	ATP-binding cassette, sub-family A (ABC1), member 1	Environmental Information Processing;Organismal Systems	Membrane transport;Digestive system	ko04975//Fat digestion and absorption;ko02010//ABC transporters	K05641	GO:0044424//intracellular part;GO:0098857//membrane microdomain;GO:0016021//integral component of membrane;GO:0043231//intracellular membrane-bounded organelle;GO:0031224//intrinsic component of membrane;GO:0031226//intrinsic component of plasma membrane;GO:0043227//membrane-bounded organelle;GO:0031410//cytoplasmic vesicle;GO:0045335//phagocytic vesicle;GO:0016020//membrane;GO:0071944//cell peri…	GO:0016817//hydrolase activity, acting on acid anhydrides;GO:0005488//binding;GO:0035639//purine ribonucleoside triphosphate binding;GO:0019905//syntaxin binding;GO:0043167//ion binding;GO:0016818//hydrolase activity, acting on acid anhydrides, in phosphorus-containing anhydrides;GO:0008525//phosphatidylcholine transporter activity;GO:0019899//enzyme binding;GO:0022891//substrate-specific transme…	GO:0051049//regulation of transport;GO:0032376//positive regulation of cholesterol transport;GO:0019219//regulation of nucleobase-containing compound metabolic process;GO:0030804//positive regulation of cyclic nucleotide biosynthetic process;GO:0044802//single-organism membrane organization;GO:0043170//macromolecule metabolic process;GO:0060155//platelet dense granule organization;GO:0036211//pro…
ENSOCUG00000009452	-	-	-	-	-	-	GO:0005761//mitochondrial ribosome;GO:0032991//macromolecular complex;GO:0005737//cytoplasm;GO:0043233//organelle lumen;GO:0005840//ribosome;GO:0043228//non-membrane-bounded organelle;GO:0005739//mitochondrion;GO:0044422//organelle part;GO:0043232//intracellular non-membrane-bounded organelle;GO:0044428//nuclear part;GO:0043231//intracellular membrane-bounded organelle;GO:0044391//ribosomal subun…	GO:0005488//binding;GO:0003723//RNA binding;GO:0097159//organic cyclic compound binding;GO:0003676//nucleic acid binding;GO:1901363//heterocyclic compound binding	GO:0022613//ribonucleoprotein complex biogenesis;GO:0044085//cellular component biogenesis;GO:0071840//cellular component organization or biogenesis;GO:0042254//ribosome biogenesis
ENSOCUG00000003399	HMGN3	high mobility group nucleosomal binding domain 3	-	-	-	-	GO:0043232//intracellular non-membrane-bounded organelle;GO:0000785//chromatin;GO:0043229//intracellular organelle;GO:0043231//intracellular membrane-bounded organelle;GO:0043228//non-membrane-bounded organelle;GO:0044464//cell part;GO:0005634//nucleus;GO:0044446//intracellular organelle part;GO:0043227//membrane-bounded organelle;GO:0044422//organelle part;GO:0005622//intracellular;GO:0032991//m…	GO:0003676//nucleic acid binding;GO:0031490//chromatin DNA binding;GO:0031491//nucleosome binding;GO:0097159//organic cyclic compound binding;GO:0003677//DNA binding;GO:0005488//binding;GO:0005515//protein binding;GO:0032403//protein complex binding;GO:0044877//macromolecular complex binding;GO:0043566//structure-specific DNA binding;GO:0003682//chromatin binding;GO:0031492//nucleosomal DNA bindi…	GO:0090087//regulation of peptide transport;GO:0090276//regulation of peptide hormone secretion;GO:0050708//regulation of protein secretion;GO:0031325//positive regulation of cellular metabolic process;GO:0051173//positive regulation of nitrogen compound metabolic process;GO:0009889//regulation of biosynthetic process;GO:0061178//regulation of insulin secretion involved in cellular response to gl…
ENSOCUG00000009652	FAM229B	-	-	-	-	-	-	-	-
ENSOCUG00000007810	MORN4	-	-	-	-	-	-	-	-
ENSOCUG00000001910	-	-	-	-	-	-	GO:0005911//cell-cell junction;GO:0071944//cell periphery;GO:0043005//neuron projection;GO:0016021//integral component of membrane;GO:0097458//neuron part;GO:0030054//cell junction;GO:0005887//integral component of plasma membrane;GO:0005623//cell;GO:0005886//plasma membrane;GO:0031224//intrinsic component of membrane;GO:0044459//plasma membrane part;GO:0016020//membrane;GO:0030424//axon;GO:00444…	GO:0046872//metal ion binding;GO:0060089//molecular transducer activity;GO:0005509//calcium ion binding;GO:0099600//transmembrane receptor activity;GO:0043167//ion binding;GO:0004888//transmembrane signaling receptor activity;GO:0038023//signaling receptor activity;GO:0043169//cation binding;GO:0004930//G-protein coupled receptor activity;GO:0004872//receptor activity;GO:0030246//carbohydrate bin…	GO:0050896//response to stimulus;GO:0048518//positive regulation of biological process;GO:0050807//regulation of synapse organization;GO:0048522//positive regulation of cellular process;GO:0007399//nervous system development;GO:0065007//biological regulation;GO:0050808//synapse organization;GO:0051960//regulation of nervous system development;GO:0032502//developmental process;GO:0048869//cellular…
ENSOCUG00000012036	-	-	-	-	-	-	GO:0043005//neuron projection;GO:0044464//cell part;GO:0031226//intrinsic component of plasma membrane;GO:0043234//protein complex;GO:0043194//axon initial segment;GO:0030424//axon;GO:0032991//macromolecular complex;GO:1902495//transmembrane transporter complex;GO:0034705//potassium channel complex;GO:0005623//cell;GO:0033268//node of Ranvier;GO:0016020//membrane;GO:0033267//axon part;GO:0098797/…	GO:0022838//substrate-specific channel activity;GO:0005267//potassium channel activity;GO:0022843//voltage-gated cation channel activity;GO:0022890//inorganic cation transmembrane transporter activity;GO:0005515//protein binding;GO:0022857//transmembrane transporter activity;GO:0022832//voltage-gated channel activity;GO:0046873//metal ion transmembrane transporter activity;GO:0005261//cation chan…	GO:0051234//establishment of localization;GO:0071805//potassium ion transmembrane transport;GO:0034220//ion transmembrane transport;GO:0032879//regulation of localization;GO:0050794//regulation of cellular process;GO:0042391//regulation of membrane potential;GO:0006813//potassium ion transport;GO:0055085//transmembrane transport;GO:0071804//cellular potassium ion transport;GO:0034762//regulation …
ENSOCUG00000025350	LOC100349163	proproteinase E	Organismal Systems	Digestive system	ko04972//Pancreatic secretion;ko04974//Protein digestion and absorption	K01345	-	GO:0008236//serine-type peptidase activity;GO:0070011//peptidase activity, acting on L-amino acid peptides;GO:0008233//peptidase activity;GO:0003824//catalytic activity;GO:0004252//serine-type endopeptidase activity;GO:0016787//hydrolase activity;GO:0017171//serine hydrolase activity;GO:0004175//endopeptidase activity	GO:0008152//metabolic process;GO:0071704//organic substance metabolic process;GO:0043170//macromolecule metabolic process;GO:0006508//proteolysis;GO:0044238//primary metabolic process;GO:0019538//protein metabolic process
ENSOCUG00000005679	-	-	-	-	-	-	GO:0031982//vesicle;GO:0031988//membrane-bounded vesicle;GO:0043227//membrane-bounded organelle;GO:0065010//extracellular membrane-bounded organelle;GO:0044444//cytoplasmic part;GO:0016020//membrane;GO:1903561//extracellular vesicle;GO:0005829//cytosol;GO:0044464//cell part;GO:0005622//intracellular;GO:0005623//cell;GO:0044424//intracellular part;GO:0043226//organelle;GO:0005737//cytoplasm;GO:004…	GO:0019900//kinase binding;GO:0019899//enzyme binding;GO:0004619//phosphoglycerate mutase activity;GO:0005488//binding;GO:0005515//protein binding;GO:0016868//intramolecular transferase activity, phosphotransferases;GO:0019901//protein kinase binding;GO:0016853//isomerase activity;GO:0003824//catalytic activity;GO:0016866//intramolecular transferase activity	GO:0031329//regulation of cellular catabolic process;GO:0080090//regulation of primary metabolic process;GO:0006807//nitrogen compound metabolic process;GO:0043436//oxoacid metabolic process;GO:0019693//ribose phosphate metabolic process;GO:0006725//cellular aromatic compound metabolic process;GO:0045730//respiratory burst;GO:1901657//glycosyl compound metabolic process;GO:0009135//purine nucleos…
ENSOCUG00000009984	-	-	-	-	-	-	GO:0005576//extracellular region	-	GO:0002376//immune system process;GO:0051704//multi-organism process;GO:0051707//response to other organism;GO:0050896//response to stimulus;GO:0009617//response to bacterium;GO:0009607//response to biotic stimulus;GO:0098542//defense response to other organism;GO:0045087//innate immune response;GO:0006952//defense response;GO:0043207//response to external biotic stimulus;GO:0042742//defense resp…
ENSOCUG00000012174	NRF1	nuclear respiratory factor 1	Environmental Information Processing	Signal transduction	ko04371//Apelin signaling pathway	K11831	GO:0031988//membrane-bounded vesicle;GO:0044422//organelle part;GO:0070013//intracellular organelle lumen;GO:0043229//intracellular organelle;GO:0044444//cytoplasmic part;GO:0065010//extracellular membrane-bounded organelle;GO:0044464//cell part;GO:0005623//cell;GO:0043231//intracellular membrane-bounded organelle;GO:0031982//vesicle;GO:0043233//organelle lumen;GO:0044421//extracellular region pa…	GO:0001077//transcriptional activator activity, RNA polymerase II core promoter proximal region sequence-specific binding;GO:0046983//protein dimerization activity;GO:0003676//nucleic acid binding;GO:0043565//sequence-specific DNA binding;GO:0044212//transcription regulatory region DNA binding;GO:0001046//core promoter sequence-specific DNA binding;GO:0003690//double-stranded DNA binding;GO:00054…	GO:0034641//cellular nitrogen compound metabolic process;GO:0044249//cellular biosynthetic process;GO:1901576//organic substance biosynthetic process;GO:0009893//positive regulation of metabolic process;GO:0044237//cellular metabolic process;GO:0031328//positive regulation of cellular biosynthetic process;GO:0050794//regulation of cellular process;GO:0019438//aromatic compound biosynthetic proces…
ENSOCUG00000024510	ARL5A	ADP-ribosylation factor-like 5A	-	-	-	-	GO:0005622//intracellular;GO:0005623//cell;GO:0044464//cell part	GO:0005525//GTP binding;GO:1901363//heterocyclic compound binding;GO:0032561//guanyl ribonucleotide binding;GO:0001883//purine nucleoside binding;GO:0036094//small molecule binding;GO:0032555//purine ribonucleotide binding;GO:0019001//guanyl nucleotide binding;GO:0000166//nucleotide binding;GO:1901265//nucleoside phosphate binding;GO:0043168//anion binding;GO:0032549//ribonucleoside binding;GO:00…	GO:0007154//cell communication;GO:0007165//signal transduction;GO:0065007//biological regulation;GO:0044763//single-organism cellular process;GO:0044699//single-organism process;GO:0009987//cellular process;GO:0050794//regulation of cellular process;GO:0044700//single organism signaling;GO:0023052//signaling;GO:0051716//cellular response to stimulus;GO:0007264//small GTPase mediated signal transd…
ENSOCUG00000017944	-	-	-	-	-	-	GO:0030529//intracellular ribonucleoprotein complex;GO:0043228//non-membrane-bounded organelle;GO:0005840//ribosome;GO:0044464//cell part;GO:0043229//intracellular organelle;GO:1990904//ribonucleoprotein complex;GO:0005623//cell;GO:0032991//macromolecular complex;GO:0043226//organelle;GO:0044444//cytoplasmic part;GO:0005622//intracellular;GO:0005737//cytoplasm;GO:0044424//intracellular part;GO:00…	GO:0005198//structural molecule activity;GO:1901363//heterocyclic compound binding;GO:0097159//organic cyclic compound binding;GO:0003676//nucleic acid binding;GO:0005488//binding;GO:0003723//RNA binding;GO:0019843//rRNA binding;GO:0003735//structural constituent of ribosome	GO:0006807//nitrogen compound metabolic process;GO:0009059//macromolecule biosynthetic process;GO:0044271//cellular nitrogen compound biosynthetic process;GO:0010467//gene expression;GO:0043604//amide biosynthetic process;GO:0043170//macromolecule metabolic process;GO:0044267//cellular protein metabolic process;GO:0044237//cellular metabolic process;GO:0034641//cellular nitrogen compound metaboli…
ENSOCUG00000004246	-	-	-	-	-	-	GO:0043230//extracellular organelle;GO:0044463//cell projection part;GO:0031988//membrane-bounded vesicle;GO:0005576//extracellular region;GO:0044446//intracellular organelle part;GO:0098805//whole membrane;GO:0005622//intracellular;GO:0043227//membrane-bounded organelle;GO:0044464//cell part;GO:0016020//membrane;GO:0044444//cytoplasmic part;GO:0044441//ciliary part;GO:0065010//extracellular memb…	-	GO:0048519//negative regulation of biological process;GO:0098771//inorganic ion homeostasis;GO:0042127//regulation of cell proliferation;GO:0006875//cellular metal ion homeostasis;GO:0001932//regulation of protein phosphorylation;GO:0065009//regulation of molecular function;GO:0016043//cellular component organization;GO:0051493//regulation of cytoskeleton organization;GO:0031326//regulation of ce…
ENSOCUG00000026526	PPM1E	protein phosphatase, Mg2+/Mn2+ dependent, 1E	-	-	-	-	GO:0043234//protein complex;GO:0044422//organelle part;GO:0044428//nuclear part;GO:0044424//intracellular part;GO:0043229//intracellular organelle;GO:0005623//cell;GO:0005634//nucleus;GO:0032991//macromolecular complex;GO:0043227//membrane-bounded organelle;GO:0031981//nuclear lumen;GO:0043228//non-membrane-bounded organelle;GO:0070013//intracellular organelle lumen;GO:0043232//intracellular non-…	GO:0046872//metal ion binding;GO:0043169//cation binding;GO:0043167//ion binding;GO:0004721//phosphoprotein phosphatase activity;GO:0042578//phosphoric ester hydrolase activity;GO:0016788//hydrolase activity, acting on ester bonds;GO:0016787//hydrolase activity;GO:0003824//catalytic activity;GO:0005488//binding;GO:0004722//protein serine/threonine phosphatase activity;GO:0016791//phosphatase acti…	GO:0051174//regulation of phosphorus metabolic process;GO:0019220//regulation of phosphate metabolic process;GO:0036211//protein modification process;GO:0051130//positive regulation of cellular component organization;GO:0044089//positive regulation of cellular component biogenesis;GO:0032231//regulation of actin filament bundle assembly;GO:0008152//metabolic process;GO:0044238//primary metabolic …
ENSOCUG00000000470	FUOM	fucose mutarotase	-	-	-	-	-	GO:0003824//catalytic activity;GO:0016853//isomerase activity;GO:0042806//fucose binding;GO:0016857//racemase and epimerase activity, acting on carbohydrates and derivatives;GO:0005488//binding;GO:0036094//small molecule binding;GO:0016854//racemase and epimerase activity;GO:0030246//carbohydrate binding;GO:0048029//monosaccharide binding	GO:0045596//negative regulation of cell differentiation;GO:0050768//negative regulation of neurogenesis;GO:0070085//glycosylation;GO:0008152//metabolic process;GO:0005996//monosaccharide metabolic process;GO:0044767//single-organism developmental process;GO:0006004//fucose metabolic process;GO:0048699//generation of neurons;GO:0045664//regulation of neuron differentiation;GO:0045595//regulation o…
ENSOCUG00000025631	-	-	-	-	-	-	GO:0030529//intracellular ribonucleoprotein complex;GO:0043226//organelle;GO:0043232//intracellular non-membrane-bounded organelle;GO:0043229//intracellular organelle;GO:0044444//cytoplasmic part;GO:0005737//cytoplasm;GO:1990904//ribonucleoprotein complex;GO:0005622//intracellular;GO:0005623//cell;GO:0032991//macromolecular complex;GO:0043228//non-membrane-bounded organelle;GO:0005840//ribosome;G…	GO:0005198//structural molecule activity;GO:0003735//structural constituent of ribosome	GO:0019538//protein metabolic process;GO:0044237//cellular metabolic process;GO:0044271//cellular nitrogen compound biosynthetic process;GO:0009058//biosynthetic process;GO:0044260//cellular macromolecule metabolic process;GO:0043170//macromolecule metabolic process;GO:0006518//peptide metabolic process;GO:0008152//metabolic process;GO:0043043//peptide biosynthetic process;GO:0034645//cellular ma…
ENSOCUG00000007821	AVPI1	arginine vasopressin-induced 1	-	-	-	-	-	-	GO:0050789//regulation of biological process;GO:1902533//positive regulation of intracellular signal transduction;GO:0001932//regulation of protein phosphorylation;GO:0045859//regulation of protein kinase activity;GO:1902531//regulation of intracellular signal transduction;GO:0048522//positive regulation of cellular process;GO:0048518//positive regulation of biological process;GO:0019222//regulat…
ENSOCUG00000010974	-	-	-	-	-	-	GO:0016020//membrane;GO:0031224//intrinsic component of membrane;GO:0044425//membrane part;GO:0016021//integral component of membrane	GO:0097159//organic cyclic compound binding;GO:1901265//nucleoside phosphate binding;GO:0001882//nucleoside binding;GO:0043168//anion binding;GO:0032553//ribonucleotide binding;GO:0032555//purine ribonucleotide binding;GO:0036094//small molecule binding;GO:0097367//carbohydrate derivative binding;GO:0032549//ribonucleoside binding;GO:0000166//nucleotide binding;GO:0032550//purine ribonucleoside b…	-
ENSOCUG00000000471	ARHGAP15	Rho GTPase activating protein 15	-	-	-	-	-	GO:0030695//GTPase regulator activity;GO:0098772//molecular function regulator;GO:0005096//GTPase activator activity;GO:0060589//nucleoside-triphosphatase regulator activity;GO:0008047//enzyme activator activity;GO:0030234//enzyme regulator activity	GO:0050794//regulation of cellular process;GO:0009893//positive regulation of metabolic process;GO:0065009//regulation of molecular function;GO:0007154//cell communication;GO:0050790//regulation of catalytic activity;GO:0050793//regulation of developmental process;GO:0044699//single-organism process;GO:0051716//cellular response to stimulus;GO:0019222//regulation of metabolic process;GO:0065007//…
ENSOCUG00000023664	-	-	-	-	-	-	-	-	-
ENSOCUG00000009639	WISP3	WNT1 inducible signaling pathway protein 3	-	-	-	-	GO:0005576//extracellular region	GO:0019838//growth factor binding;GO:0005515//protein binding;GO:0005488//binding;GO:0005520//insulin-like growth factor binding	GO:0050789//regulation of biological process;GO:0040008//regulation of growth;GO:0050794//regulation of cellular process;GO:0051128//regulation of cellular component organization;GO:0065007//biological regulation;GO:0001558//regulation of cell growth
ENSOCUG00000002042	NAALADL2	N-acetylated alpha-linked acidic dipeptidase-like 2	-	-	-	-	GO:0016021//integral component of membrane;GO:0031224//intrinsic component of membrane;GO:0044425//membrane part;GO:0016020//membrane	-	-
ENSOCUG00000008154	TMF1	TATA element modulatory factor 1	-	-	-	-	GO:0043227//membrane-bounded organelle;GO:0044464//cell part;GO:0005737//cytoplasm;GO:0005794//Golgi apparatus;GO:0005623//cell;GO:0005783//endoplasmic reticulum;GO:0043231//intracellular membrane-bounded organelle;GO:0005622//intracellular;GO:0043229//intracellular organelle;GO:0044444//cytoplasmic part;GO:0044424//intracellular part;GO:0012505//endomembrane system;GO:0043226//organelle	-	GO:0060255//regulation of macromolecule metabolic process;GO:0046887//positive regulation of hormone secretion;GO:0060986//endocrine hormone secretion;GO:0098542//defense response to other organism;GO:0051707//response to other organism;GO:0007275//multicellular organism development;GO:0043069//negative regulation of programmed cell death;GO:2000845//positive regulation of testosterone secretion;…
ENSOCUG00000013004	GPR111	G protein-coupled receptor 111	-	-	-	-	GO:0031224//intrinsic component of membrane;GO:0016021//integral component of membrane;GO:0016020//membrane;GO:0044425//membrane part	GO:0004930//G-protein coupled receptor activity;GO:0004872//receptor activity;GO:0099600//transmembrane receptor activity;GO:0004888//transmembrane signaling receptor activity;GO:0038023//signaling receptor activity;GO:0060089//molecular transducer activity;GO:0004871//signal transducer activity	GO:0044700//single organism signaling;GO:0050794//regulation of cellular process;GO:0044699//single-organism process;GO:0007186//G-protein coupled receptor signaling pathway;GO:0007166//cell surface receptor signaling pathway;GO:0009987//cellular process;GO:0051716//cellular response to stimulus;GO:0065007//biological regulation;GO:0044763//single-organism cellular process;GO:0007154//cell commun…
ENSOCUG00000001420	-	-	-	-	-	-	-	GO:0016787//hydrolase activity;GO:0097159//organic cyclic compound binding;GO:1901265//nucleoside phosphate binding;GO:0036094//small molecule binding;GO:0003676//nucleic acid binding;GO:0042578//phosphoric ester hydrolase activity;GO:1901363//heterocyclic compound binding;GO:0016788//hydrolase activity, acting on ester bonds;GO:0003824//catalytic activity;GO:0005488//binding;GO:0000166//nucleoti…	GO:0016311//dephosphorylation;GO:0044763//single-organism cellular process;GO:0009987//cellular process;GO:0006793//phosphorus metabolic process;GO:0046839//phospholipid dephosphorylation;GO:0044255//cellular lipid metabolic process;GO:0006796//phosphate-containing compound metabolic process;GO:0046486//glycerolipid metabolic process;GO:0046488//phosphatidylinositol metabolic process;GO:0044699//…
ENSOCUG00000019144	-	-	-	-	-	-	-	-	-
ENSOCUG00000016735	LOC100340013	olfactory receptor 13A1-like	Organismal Systems	Sensory system	ko04740//Olfactory transduction	K04257	GO:0071944//cell periphery;GO:0005886//plasma membrane;GO:0005623//cell;GO:0044464//cell part;GO:0016021//integral component of membrane;GO:0031224//intrinsic component of membrane;GO:0016020//membrane;GO:0044425//membrane part	GO:0004984//olfactory receptor activity;GO:0060089//molecular transducer activity;GO:0004872//receptor activity;GO:0038023//signaling receptor activity;GO:0004871//signal transducer activity;GO:0004888//transmembrane signaling receptor activity;GO:0004930//G-protein coupled receptor activity;GO:0099600//transmembrane receptor activity	GO:0007606//sensory perception of chemical stimulus;GO:0050789//regulation of biological process;GO:0023052//signaling;GO:0050906//detection of stimulus involved in sensory perception;GO:0044763//single-organism cellular process;GO:0065007//biological regulation;GO:0007154//cell communication;GO:0007608//sensory perception of smell;GO:0044700//single organism signaling;GO:0007186//G-protein coupl…
ENSOCUG00000000274	MRTO4	mRNA turnover 4 homolog (S. cerevisiae)	-	-	-	-	GO:0005623//cell;GO:0044464//cell part;GO:0005622//intracellular	GO:0003676//nucleic acid binding;GO:0097159//organic cyclic compound binding;GO:0003723//RNA binding;GO:0005488//binding;GO:1901363//heterocyclic compound binding	GO:0065003//macromolecular complex assembly;GO:0022613//ribonucleoprotein complex biogenesis;GO:0022607//cellular component assembly;GO:0044085//cellular component biogenesis;GO:0034622//cellular macromolecular complex assembly;GO:0009987//cellular process;GO:0071840//cellular component organization or biogenesis;GO:0042255//ribosome assembly;GO:0000027//ribosomal large subunit assembly;GO:001604…
ENSOCUG00000005338	CLVS1	clavesin 1	-	-	-	-	GO:0005768//endosome;GO:0031410//cytoplasmic vesicle;GO:0043229//intracellular organelle;GO:0031984//organelle subcompartment;GO:0030136//clathrin-coated vesicle;GO:0005737//cytoplasm;GO:0012505//endomembrane system;GO:0016023//cytoplasmic, membrane-bounded vesicle;GO:0044464//cell part;GO:0031988//membrane-bounded vesicle;GO:0043226//organelle;GO:0005622//intracellular;GO:0030135//coated vesicle…	GO:0005543//phospholipid binding;GO:0043167//ion binding;GO:0008289//lipid binding;GO:1901981//phosphatidylinositol phosphate binding;GO:0043168//anion binding;GO:0080025//phosphatidylinositol-3,5-bisphosphate binding;GO:1902936//phosphatidylinositol bisphosphate binding;GO:0005488//binding;GO:0035091//phosphatidylinositol binding;GO:0005215//transporter activity	GO:0007040//lysosome organization;GO:0009987//cellular process;GO:0007033//vacuole organization;GO:0051179//localization;GO:0006996//organelle organization;GO:0071840//cellular component organization or biogenesis;GO:0016043//cellular component organization;GO:0080171//lytic vacuole organization;GO:0051234//establishment of localization;GO:0006810//transport
ENSOCUG00000005257	DNAJC21	DnaJ (Hsp40) homolog, subfamily C, member 21	-	-	-	-	-	GO:0003723//RNA binding;GO:0003676//nucleic acid binding;GO:0043167//ion binding;GO:0097159//organic cyclic compound binding;GO:1901363//heterocyclic compound binding;GO:0008270//zinc ion binding;GO:0005488//binding;GO:0046914//transition metal ion binding;GO:0046872//metal ion binding;GO:0043169//cation binding	-
ENSOCUG00000000526	-	-	-	-	-	-	GO:0044464//cell part;GO:0065010//extracellular membrane-bounded organelle;GO:0043227//membrane-bounded organelle;GO:0045178//basal part of cell;GO:0031982//vesicle;GO:1903561//extracellular vesicle;GO:0005623//cell;GO:0070062//extracellular exosome;GO:0043230//extracellular organelle;GO:0043226//organelle;GO:0005576//extracellular region;GO:0044421//extracellular region part;GO:0031988//membrane…	GO:0003824//catalytic activity;GO:0017171//serine hydrolase activity;GO:0070011//peptidase activity, acting on L-amino acid peptides;GO:0008236//serine-type peptidase activity;GO:0016787//hydrolase activity;GO:0008233//peptidase activity	GO:0043170//macromolecule metabolic process;GO:0006508//proteolysis;GO:0023051//regulation of signaling;GO:0044710//single-organism metabolic process;GO:0009966//regulation of signal transduction;GO:0003073//regulation of systemic arterial blood pressure;GO:0051239//regulation of multicellular organismal process;GO:0002155//regulation of thyroid hormone mediated signaling pathway;GO:0050794//regu…
ENSOCUG00000002419	OGDH	oxoglutarate (alpha-ketoglutarate) dehydrogenase (lipoamide)	Metabolism	Amino acid metabolism;Carbohydrate metabolism;Overview	ko01200//Carbon metabolism;ko00310//Lysine degradation;ko00380//Tryptophan metabolism;ko00020//Citrate cycle (TCA cycle)	K00164	GO:0044464//cell part;GO:0043226//organelle;GO:0005623//cell;GO:0044444//cytoplasmic part;GO:0005622//intracellular;GO:0043229//intracellular organelle;GO:0043227//membrane-bounded organelle;GO:0043231//intracellular membrane-bounded organelle;GO:0005737//cytoplasm;GO:0005739//mitochondrion;GO:0044424//intracellular part	GO:1901681//sulfur compound binding;GO:0034602//oxoglutarate dehydrogenase (NAD+) activity;GO:1901363//heterocyclic compound binding;GO:0016624//oxidoreductase activity, acting on the aldehyde or oxo group of donors, disulfide as acceptor;GO:0003824//catalytic activity;GO:0016620//oxidoreductase activity, acting on the aldehyde or oxo group of donors, NAD or NADP as acceptor;GO:0043167//ion bindi…	GO:0071704//organic substance metabolic process;GO:0032501//multicellular organismal process;GO:0048869//cellular developmental process;GO:0044707//single-multicellular organism process;GO:0021794//thalamus development;GO:0021772//olfactory bulb development;GO:0048666//neuron development;GO:0044237//cellular metabolic process;GO:0021756//striatum development;GO:0044699//single-organism process;GO…
ENSOCUG00000009294	EFR3A	EFR3 homolog A (S. cerevisiae)	-	-	-	-	GO:0031988//membrane-bounded vesicle;GO:0044464//cell part;GO:0005886//plasma membrane;GO:0005623//cell;GO:0031982//vesicle;GO:0043227//membrane-bounded organelle;GO:0005576//extracellular region;GO:0044444//cytoplasmic part;GO:0043230//extracellular organelle;GO:0071944//cell periphery;GO:0044421//extracellular region part;GO:0016020//membrane;GO:0065010//extracellular membrane-bounded organelle…	-	GO:0044699//single-organism process;GO:0051641//cellular localization;GO:0016043//cellular component organization;GO:0090002//establishment of protein localization to plasma membrane;GO:0072657//protein localization to membrane;GO:0061024//membrane organization;GO:0044802//single-organism membrane organization;GO:0044763//single-organism cellular process;GO:0071840//cellular component organizatio…
ENSOCUG00000017185	-	-	-	-	-	-	-	GO:0046914//transition metal ion binding;GO:0046872//metal ion binding;GO:0005506//iron ion binding;GO:0020037//heme binding;GO:0003824//catalytic activity;GO:0004497//monooxygenase activity;GO:0016705//oxidoreductase activity, acting on paired donors, with incorporation or reduction of molecular oxygen;GO:0005488//binding;GO:0016712//oxidoreductase activity, acting on paired donors, with incorpo…	GO:0044710//single-organism metabolic process;GO:0044699//single-organism process;GO:0055114//oxidation-reduction process;GO:0008152//metabolic process
ENSOCUG00000014996	-	-	-	-	-	-	-	-	-
ENSOCUG00000006819	KDM4C	lysine (K)-specific demethylase 4C	-	-	-	-	GO:0031981//nuclear lumen;GO:0005634//nucleus;GO:0031974//membrane-enclosed lumen;GO:0000792//heterochromatin;GO:0043226//organelle;GO:0044424//intracellular part;GO:0005694//chromosome;GO:0000228//nuclear chromosome;GO:0000790//nuclear chromatin;GO:0043228//non-membrane-bounded organelle;GO:0044464//cell part;GO:0043231//intracellular membrane-bounded organelle;GO:0044427//chromosomal part;GO:00…	GO:0050681//androgen receptor binding;GO:0005488//binding;GO:0005515//protein binding;GO:0032454//histone demethylase activity (H3-K9 specific);GO:0051427//hormone receptor binding;GO:0005102//receptor binding;GO:0032451//demethylase activity;GO:0003824//catalytic activity;GO:0035257//nuclear hormone receptor binding;GO:0019899//enzyme binding;GO:0035258//steroid hormone receptor binding;GO:00469…	GO:2000036//regulation of stem cell population maintenance;GO:0044267//cellular protein metabolic process;GO:0044707//single-multicellular organism process;GO:0044710//single-organism metabolic process;GO:0001825//blastocyst formation;GO:0033044//regulation of chromosome organization;GO:0009892//negative regulation of metabolic process;GO:0044767//single-organism developmental process;GO:0031057/…
ENSOCUG00000013113	GDPD1	glycerophosphodiester phosphodiesterase domain containing 1	-	-	-	-	GO:0016021//integral component of membrane;GO:0016020//membrane;GO:0044425//membrane part;GO:0031224//intrinsic component of membrane	GO:0003824//catalytic activity;GO:0016787//hydrolase activity;GO:0042578//phosphoric ester hydrolase activity;GO:0008081//phosphoric diester hydrolase activity;GO:0016788//hydrolase activity, acting on ester bonds	GO:0044710//single-organism metabolic process;GO:0071704//organic substance metabolic process;GO:0044238//primary metabolic process;GO:0006629//lipid metabolic process;GO:0044699//single-organism process;GO:0008152//metabolic process
ENSOCUG00000010540	-	-	-	-	-	-	GO:0005623//cell;GO:1990351//transporter complex;GO:0016021//integral component of membrane;GO:0097458//neuron part;GO:0005929//cilium;GO:0001750//photoreceptor outer segment;GO:0031513//nonmotile primary cilium;GO:0016020//membrane;GO:0098796//membrane protein complex;GO:0042995//cell projection;GO:0043234//protein complex;GO:0072372//primary cilium;GO:1902495//transmembrane transporter complex;…	GO:0017076//purine nucleotide binding;GO:0022891//substrate-specific transmembrane transporter activity;GO:0022836//gated channel activity;GO:0005216//ion channel activity;GO:0015276//ligand-gated ion channel activity;GO:0000166//nucleotide binding;GO:0030551//cyclic nucleotide binding;GO:0022803//passive transmembrane transporter activity;GO:0005261//cation channel activity;GO:0043168//anion bin…	GO:0008104//protein localization;GO:0007608//sensory perception of smell;GO:0030030//cell projection organization;GO:0070727//cellular macromolecule localization;GO:0007600//sensory perception;GO:0016043//cellular component organization;GO:0030154//cell differentiation;GO:0006811//ion transport;GO:0048869//cellular developmental process;GO:1902589//single-organism organelle organization;GO:000727…
ENSOCUG00000023345	PTRH2	peptidyl-tRNA hydrolase 2	-	-	-	-	GO:0005622//intracellular;GO:0043231//intracellular membrane-bounded organelle;GO:0044444//cytoplasmic part;GO:0043226//organelle;GO:0044464//cell part;GO:0005623//cell;GO:0044425//membrane part;GO:0005739//mitochondrion;GO:0016021//integral component of membrane;GO:0016020//membrane;GO:0044424//intracellular part;GO:0031224//intrinsic component of membrane;GO:0043227//membrane-bounded organelle;…	GO:0052689//carboxylic ester hydrolase activity;GO:0003824//catalytic activity;GO:0016787//hydrolase activity;GO:0016788//hydrolase activity, acting on ester bonds;GO:0004045//aminoacyl-tRNA hydrolase activity	-
ENSOCUG00000002350	SMG8	SMG8 nonsense mediated mRNA decay factor	-	-	-	-	-	-	GO:0044265//cellular macromolecule catabolic process;GO:0060255//regulation of macromolecule metabolic process;GO:0065007//biological regulation;GO:1901360//organic cyclic compound metabolic process;GO:0001932//regulation of protein phosphorylation;GO:0090304//nucleic acid metabolic process;GO:0032268//regulation of cellular protein metabolic process;GO:0044237//cellular metabolic process;GO:0019…
ENSOCUG00000029720	-	-	-	-	-	-	-	GO:0004252//serine-type endopeptidase activity;GO:0017171//serine hydrolase activity;GO:0004175//endopeptidase activity;GO:0008236//serine-type peptidase activity;GO:0070011//peptidase activity, acting on L-amino acid peptides;GO:0003824//catalytic activity;GO:0016787//hydrolase activity;GO:0008233//peptidase activity	GO:0008152//metabolic process;GO:0006508//proteolysis;GO:0043170//macromolecule metabolic process;GO:0019538//protein metabolic process;GO:0044238//primary metabolic process;GO:0071704//organic substance metabolic process
ENSOCUG00000003187	REM1	RAS (RAD and GEM)-like GTP-binding 1	-	-	-	-	GO:0005623//cell;GO:0005622//intracellular;GO:0016020//membrane;GO:0044464//cell part	GO:0005525//GTP binding;GO:0001883//purine nucleoside binding;GO:0043167//ion binding;GO:0097159//organic cyclic compound binding;GO:1901363//heterocyclic compound binding;GO:0097367//carbohydrate derivative binding;GO:0019001//guanyl nucleotide binding;GO:0043168//anion binding;GO:0017076//purine nucleotide binding;GO:0032555//purine ribonucleotide binding;GO:0032561//guanyl ribonucleotide bindi…	GO:0035556//intracellular signal transduction;GO:0009987//cellular process;GO:0044763//single-organism cellular process;GO:0007154//cell communication;GO:0051716//cellular response to stimulus;GO:0007165//signal transduction;GO:0065007//biological regulation;GO:0050794//regulation of cellular process;GO:0050789//regulation of biological process;GO:0044700//single organism signaling;GO:0044699//si…
ENSOCUG00000021145	-	-	-	-	-	-	-	-	-
ENSOCUG00000023231	MRPS16	mitochondrial ribosomal protein S16	Genetic Information Processing	Translation	ko03010//Ribosome	K02959	GO:0044444//cytoplasmic part;GO:0043229//intracellular organelle;GO:0032991//macromolecular complex;GO:0005737//cytoplasm;GO:0043226//organelle;GO:0043232//intracellular non-membrane-bounded organelle;GO:0005623//cell;GO:0043228//non-membrane-bounded organelle;GO:0005622//intracellular;GO:0044424//intracellular part;GO:0044464//cell part;GO:1990904//ribonucleoprotein complex;GO:0005840//ribosome;…	GO:0005198//structural molecule activity;GO:0003735//structural constituent of ribosome	GO:0043603//cellular amide metabolic process;GO:0043170//macromolecule metabolic process;GO:0044238//primary metabolic process;GO:0009059//macromolecule biosynthetic process;GO:0006518//peptide metabolic process;GO:0006412//translation;GO:0044249//cellular biosynthetic process;GO:0034645//cellular macromolecule biosynthetic process;GO:1901564//organonitrogen compound metabolic process;GO:0044267/…
ENSOCUG00000010534	DLG2	discs, large homolog 2 (Drosophila)	Environmental Information Processing;Cellular Processes	Signal transduction;Cellular community - eukaryotes	ko04530//Tight junction;ko04390//Hippo signaling pathway	K12075	GO:0098590//plasma membrane region;GO:0043228//non-membrane-bounded organelle;GO:0016020//membrane;GO:0043232//intracellular non-membrane-bounded organelle;GO:0044464//cell part;GO:0030424//axon;GO:0060076//excitatory synapse;GO:0045211//postsynaptic membrane;GO:0005886//plasma membrane;GO:0097458//neuron part;GO:0098805//whole membrane;GO:0005622//intracellular;GO:0044463//cell projection part;G…	GO:0019900//kinase binding;GO:0005488//binding;GO:0005515//protein binding;GO:0019899//enzyme binding	GO:0032268//regulation of cellular protein metabolic process;GO:0009987//cellular process;GO:0043086//negative regulation of catalytic activity;GO:0035303//regulation of dephosphorylation;GO:0019220//regulation of phosphate metabolic process;GO:0032269//negative regulation of cellular protein metabolic process;GO:0010923//negative regulation of phosphatase activity;GO:0031400//negative regulation…
ENSOCUG00000014345	-	-	-	-	-	-	-	-	-
ENSOCUG00000009655	-	-	-	-	-	-	GO:0031012//extracellular matrix;GO:0005604//basement membrane;GO:0005605//basal lamina;GO:0044421//extracellular region part;GO:0005576//extracellular region;GO:0005578//proteinaceous extracellular matrix;GO:0044420//extracellular matrix component;GO:0005615//extracellular space	GO:0005102//receptor binding;GO:0005488//binding;GO:0005515//protein binding	GO:0001944//vasculature development;GO:0032501//multicellular organismal process;GO:0007155//cell adhesion;GO:0048731//system development;GO:0040012//regulation of locomotion;GO:0048869//cellular developmental process;GO:0048856//anatomical structure development;GO:0022610//biological adhesion;GO:0044763//single-organism cellular process;GO:0030154//cell differentiation;GO:0001568//blood vessel d…
ENSOCUG00000009775	TEX14	testis expressed 14	-	-	-	-	GO:0043229//intracellular organelle;GO:0044427//chromosomal part;GO:0043232//intracellular non-membrane-bounded organelle;GO:0045171//intercellular bridge;GO:0043234//protein complex;GO:0031982//vesicle;GO:0000776//kinetochore;GO:0031988//membrane-bounded vesicle;GO:0070062//extracellular exosome;GO:0032991//macromolecular complex;GO:0043226//organelle;GO:0005694//chromosome;GO:0044422//organelle…	GO:0036094//small molecule binding;GO:0097159//organic cyclic compound binding;GO:0000166//nucleotide binding;GO:0005524//ATP binding;GO:0019901//protein kinase binding;GO:0005515//protein binding;GO:0032555//purine ribonucleotide binding;GO:0032549//ribonucleoside binding;GO:0003824//catalytic activity;GO:0032559//adenyl ribonucleotide binding;GO:0005488//binding;GO:0016740//transferase activity…	GO:0000280//nuclear division;GO:0051128//regulation of cellular component organization;GO:0006793//phosphorus metabolic process;GO:2000816//negative regulation of mitotic sister chromatid separation;GO:0036211//protein modification process;GO:0033045//regulation of sister chromatid segregation;GO:0051246//regulation of protein metabolic process;GO:2001251//negative regulation of chromosome organi…
ENSOCUG00000017539	SYK	spleen tyrosine kinase	Environmental Information Processing;Organismal Systems	Development;Immune system;Signal transduction	ko04151//PI3K-Akt signaling pathway;ko04072//Phospholipase D signaling pathway;ko04650//Natural killer cell mediated cytotoxicity;ko04611//Platelet activation;ko04380//Osteoclast differentiation;ko04064//NF-kappa B signaling pathway;ko04666//Fc gamma R-mediated phagocytosis;ko04664//Fc epsilon RI signaling pathway;ko04662//B cell receptor signaling pathway	K05855	GO:0031982//vesicle;GO:0044459//plasma membrane part;GO:0032009//early phagosome;GO:0016023//cytoplasmic, membrane-bounded vesicle;GO:0019814//immunoglobulin complex;GO:0005634//nucleus;GO:0031410//cytoplasmic vesicle;GO:0032991//macromolecular complex;GO:0005886//plasma membrane;GO:0098796//membrane protein complex;GO:0042101//T cell receptor complex;GO:0044464//cell part;GO:0043231//intracellul…	GO:0004713//protein tyrosine kinase activity;GO:0005488//binding;GO:0004716//receptor signaling protein tyrosine kinase activity;GO:0030554//adenyl nucleotide binding;GO:1901265//nucleoside phosphate binding;GO:0019900//kinase binding;GO:0001882//nucleoside binding;GO:0003824//catalytic activity;GO:0036094//small molecule binding;GO:0019899//enzyme binding;GO:0035639//purine ribonucleoside tripho…	GO:0051047//positive regulation of secretion;GO:0009893//positive regulation of metabolic process;GO:0016192//vesicle-mediated transport;GO:0022407//regulation of cell-cell adhesion;GO:0001959//regulation of cytokine-mediated signaling pathway;GO:0036211//protein modification process;GO:0006811//ion transport;GO:0042127//regulation of cell proliferation;GO:0051641//cellular localization;GO:001922…
ENSOCUG00000021079	-	-	-	-	-	-	GO:0044425//membrane part;GO:0031224//intrinsic component of membrane;GO:0016020//membrane;GO:0016021//integral component of membrane	-	-
ENSOCUG00000010755	PLCB4	phospholipase C, beta 4	Metabolism;Cellular Processes;Organismal Systems;Environmental Information Processing	Circulatory system;Carbohydrate metabolism;Immune system;Sensory system;Endocrine system;Nervous system;Signal transduction;Environmental adaptation;Excretory system;Cellular community - eukaryotes;Digestive system	ko04015//Rap1 signaling pathway;ko04020//Calcium signaling pathway;ko04621//NOD-like receptor signaling pathway;ko04062//Chemokine signaling pathway;ko04022//cGMP - PKG signaling pathway;ko04072//Phospholipase D signaling pathway;ko04921//Oxytocin signaling pathway;ko04310//Wnt signaling pathway;ko04270//Vascular smooth muscle contraction;ko04371//Apelin signaling pathway;ko04261//Adrenergic sign…	K05858	GO:0030425//dendrite;GO:0043228//non-membrane-bounded organelle;GO:0043226//organelle;GO:0098794//postsynapse;GO:0005623//cell;GO:0045202//synapse;GO:0060076//excitatory synapse;GO:0044464//cell part;GO:0005634//nucleus;GO:0043005//neuron projection;GO:0005783//endoplasmic reticulum;GO:0043231//intracellular membrane-bounded organelle;GO:0044456//synapse part;GO:0097458//neuron part;GO:0043229//i…	GO:0046872//metal ion binding;GO:0004435//phosphatidylinositol phospholipase C activity;GO:0043169//cation binding;GO:0004629//phospholipase C activity;GO:0004871//signal transducer activity;GO:0008081//phosphoric diester hydrolase activity;GO:0005509//calcium ion binding;GO:0003824//catalytic activity;GO:0016298//lipase activity;GO:0004620//phospholipase activity;GO:0016788//hydrolase activity, …	GO:0065007//biological regulation;GO:0051716//cellular response to stimulus;GO:1901575//organic substance catabolic process;GO:0044238//primary metabolic process;GO:0044699//single-organism process;GO:0044700//single organism signaling;GO:0009987//cellular process;GO:0008152//metabolic process;GO:0050896//response to stimulus;GO:0006629//lipid metabolic process;GO:0009056//catabolic process;GO:00…
ENSOCUG00000010306	ENTPD3	ectonucleoside triphosphate diphosphohydrolase 3	Metabolism	Nucleotide metabolism	ko00230//Purine metabolism;ko00240//Pyrimidine metabolism	K01510	GO:0071944//cell periphery;GO:0031224//intrinsic component of membrane;GO:0016021//integral component of membrane;GO:0044425//membrane part;GO:0005886//plasma membrane;GO:0005623//cell;GO:0016020//membrane;GO:0044464//cell part	GO:0017110//nucleoside-diphosphatase activity;GO:0016818//hydrolase activity, acting on acid anhydrides, in phosphorus-containing anhydrides;GO:0016817//hydrolase activity, acting on acid anhydrides;GO:0016787//hydrolase activity;GO:0003824//catalytic activity;GO:0016462//pyrophosphatase activity;GO:0017111//nucleoside-triphosphatase activity	GO:0044699//single-organism process;GO:0006793//phosphorus metabolic process;GO:0046434//organophosphate catabolic process;GO:0044237//cellular metabolic process;GO:0019637//organophosphate metabolic process;GO:0055086//nucleobase-containing small molecule metabolic process;GO:0006725//cellular aromatic compound metabolic process;GO:0044270//cellular nitrogen compound catabolic process;GO:0006807…
ENSOCUG00000021497	ARHGAP19	Rho GTPase activating protein 19	-	-	-	-	-	-	GO:0050789//regulation of biological process;GO:0007154//cell communication;GO:0050896//response to stimulus;GO:0065007//biological regulation;GO:0044763//single-organism cellular process;GO:0009987//cellular process;GO:0044699//single-organism process;GO:0023052//signaling;GO:0044700//single organism signaling;GO:0007165//signal transduction;GO:0051716//cellular response to stimulus;GO:0050794//…
ENSOCUG00000010732	CYFIP1	cytoplasmic FMR1 interacting protein 1	Genetic Information Processing;Cellular Processes	Cell motility;Translation	ko04810//Regulation of actin cytoskeleton;ko03013//RNA transport	K05749	GO:0032991//macromolecular complex;GO:0030055//cell-substrate junction;GO:0031252//cell leading edge;GO:0005737//cytoplasm;GO:0005623//cell;GO:1903561//extracellular vesicle;GO:0005576//extracellular region;GO:0043234//protein complex;GO:0070161//anchoring junction;GO:0043226//organelle;GO:0031982//vesicle;GO:0065010//extracellular membrane-bounded organelle;GO:0043227//membrane-bounded organelle…	GO:0005515//protein binding;GO:0019899//enzyme binding;GO:0048365//Rac GTPase binding;GO:0044877//macromolecular complex binding;GO:0005488//binding;GO:0031267//small GTPase binding;GO:0017048//Rho GTPase binding;GO:0017016//Ras GTPase binding;GO:0032403//protein complex binding;GO:0051020//GTPase binding	GO:0048699//generation of neurons;GO:0048468//cell development;GO:0048675//axon extension;GO:0016043//cellular component organization;GO:0023056//positive regulation of signaling;GO:0050896//response to stimulus;GO:0048522//positive regulation of cellular process;GO:0030154//cell differentiation;GO:0048584//positive regulation of response to stimulus;GO:0007154//cell communication;GO:0009966//reg…
ENSOCUG00000023005	-	-	-	-	-	-	-	GO:0046872//metal ion binding;GO:0043169//cation binding;GO:0097159//organic cyclic compound binding;GO:0003676//nucleic acid binding;GO:0005488//binding;GO:0043167//ion binding;GO:1901363//heterocyclic compound binding	-
ENSOCUG00000027723	-	-	-	-	-	-	-	GO:0016791//phosphatase activity;GO:0042578//phosphoric ester hydrolase activity;GO:0003824//catalytic activity;GO:0008138//protein tyrosine/serine/threonine phosphatase activity;GO:0004721//phosphoprotein phosphatase activity;GO:0016787//hydrolase activity;GO:0016788//hydrolase activity, acting on ester bonds;GO:0004725//protein tyrosine phosphatase activity	GO:0016311//dephosphorylation;GO:0006796//phosphate-containing compound metabolic process;GO:0008152//metabolic process;GO:0044260//cellular macromolecule metabolic process;GO:0006793//phosphorus metabolic process;GO:0043170//macromolecule metabolic process;GO:0006470//protein dephosphorylation;GO:0035335//peptidyl-tyrosine dephosphorylation;GO:0044237//cellular metabolic process;GO:0043412//macr…
ENSOCUG00000004270	IL17A	interleukin 17A	Organismal Systems;Environmental Information Processing	Signaling molecules and interaction;Immune system	ko04060//Cytokine-cytokine receptor interaction;ko04659//Th17 cell differentiation;ko04657//IL-17 signaling pathway	K05489	GO:0016020//membrane;GO:0044459//plasma membrane part;GO:0044464//cell part;GO:0005886//plasma membrane;GO:0009986//cell surface;GO:0098552//side of membrane;GO:0044425//membrane part;GO:0005576//extracellular region;GO:0005623//cell;GO:0044421//extracellular region part;GO:0071944//cell periphery;GO:0009897//external side of plasma membrane;GO:0005615//extracellular space	GO:0005488//binding;GO:0005102//receptor binding;GO:0005125//cytokine activity;GO:0005515//protein binding	GO:0032101//regulation of response to external stimulus;GO:0050789//regulation of biological process;GO:2001141//regulation of RNA biosynthetic process;GO:0050707//regulation of cytokine secretion;GO:0009891//positive regulation of biosynthetic process;GO:0031349//positive regulation of defense response;GO:0051239//regulation of multicellular organismal process;GO:0051707//response to other organ…
ENSOCUG00000013237	AASS	aminoadipate-semialdehyde synthase	Metabolism	Amino acid metabolism	ko00310//Lysine degradation	K14157	GO:0043231//intracellular membrane-bounded organelle;GO:0005622//intracellular;GO:0005739//mitochondrion;GO:0044464//cell part;GO:0043229//intracellular organelle;GO:0005623//cell;GO:0044444//cytoplasmic part;GO:0043226//organelle;GO:0043227//membrane-bounded organelle;GO:0044424//intracellular part;GO:0005737//cytoplasm	GO:0016645//oxidoreductase activity, acting on the CH-NH group of donors;GO:0016491//oxidoreductase activity;GO:0047131//saccharopine dehydrogenase (NAD+, L-glutamate-forming) activity;GO:0016646//oxidoreductase activity, acting on the CH-NH group of donors, NAD or NADP as acceptor;GO:0004753//saccharopine dehydrogenase activity;GO:0003824//catalytic activity	GO:0043436//oxoacid metabolic process;GO:0044712//single-organism catabolic process;GO:0009987//cellular process;GO:1901605//alpha-amino acid metabolic process;GO:1901564//organonitrogen compound metabolic process;GO:0006553//lysine metabolic process;GO:0044763//single-organism cellular process;GO:0009068//aspartate family amino acid catabolic process;GO:0055114//oxidation-reduction process;GO:00…
ENSOCUG00000013406	-	-	-	-	-	-	-	-	-
ENSOCUG00000008978	-	-	-	-	-	-	-	-	-
ENSOCUG00000023032	NPC1L1	NPC1-like 1	Organismal Systems	Digestive system	ko04975//Fat digestion and absorption	K14461	GO:0016021//integral component of membrane;GO:0016020//membrane;GO:0044425//membrane part;GO:0031224//intrinsic component of membrane	GO:0022892//substrate-specific transporter activity;GO:0031489//myosin V binding;GO:0017137//Rab GTPase binding;GO:0005215//transporter activity;GO:0051020//GTPase binding;GO:0005319//lipid transporter activity;GO:0008092//cytoskeletal protein binding;GO:0017016//Ras GTPase binding;GO:0005488//binding;GO:0017022//myosin binding;GO:0019899//enzyme binding;GO:0005515//protein binding;GO:0031267//sm…	GO:0043170//macromolecule metabolic process;GO:1901615//organic hydroxy compound metabolic process;GO:1901617//organic hydroxy compound biosynthetic process;GO:0044281//small molecule metabolic process;GO:0010876//lipid localization;GO:0044238//primary metabolic process;GO:0032501//multicellular organismal process;GO:0003008//system process;GO:0009058//biosynthetic process;GO:0044699//single-orga…
ENSOCUG00000010703	KIF2B	kinesin family member 2B	-	-	-	-	GO:0005634//nucleus;GO:0044446//intracellular organelle part;GO:0005730//nucleolus;GO:0005874//microtubule;GO:0044422//organelle part;GO:0043228//non-membrane-bounded organelle;GO:0005856//cytoskeleton;GO:0099513//polymeric cytoskeletal fiber;GO:0099512//supramolecular fiber;GO:0043229//intracellular organelle;GO:0043231//intracellular membrane-bounded organelle;GO:0044430//cytoskeletal part;GO:0…	GO:0030554//adenyl nucleotide binding;GO:0044877//macromolecular complex binding;GO:0035639//purine ribonucleoside triphosphate binding;GO:0015631//tubulin binding;GO:0001883//purine nucleoside binding;GO:0032550//purine ribonucleoside binding;GO:0016817//hydrolase activity, acting on acid anhydrides;GO:0005524//ATP binding;GO:0017076//purine nucleotide binding;GO:0016462//pyrophosphatase activit…	GO:0007018//microtubule-based movement;GO:1902589//single-organism organelle organization;GO:0051310//metaphase plate congression;GO:0050794//regulation of cellular process;GO:0071840//cellular component organization or biogenesis;GO:0043933//macromolecular complex subunit organization;GO:0031109//microtubule polymerization or depolymerization;GO:0051641//cellular localization;GO:0009987//cellula…
ENSOCUG00000002326	TRIM37	tripartite motif containing 37	Genetic Information Processing	Folding, sorting and degradation	ko04120//Ubiquitin mediated proteolysis	K10608	GO:1902494//catalytic complex;GO:0031519//PcG protein complex;GO:0043234//protein complex;GO:0005829//cytosol;GO:0032991//macromolecular complex;GO:0005654//nucleoplasm;GO:0044451//nucleoplasm part;GO:0044464//cell part;GO:0043233//organelle lumen;GO:0005622//intracellular;GO:0044428//nuclear part;GO:0070013//intracellular organelle lumen;GO:0016234//inclusion body;GO:0042579//microbody;GO:004442…	GO:0005488//binding;GO:0046914//transition metal ion binding;GO:0043169//cation binding;GO:0043167//ion binding;GO:0042802//identical protein binding;GO:0005126//cytokine receptor binding;GO:0032813//tumor necrosis factor receptor superfamily binding;GO:0003682//chromatin binding;GO:0019787//ubiquitin-like protein transferase activity;GO:0044389//ubiquitin-like protein ligase binding;GO:0061630//…	GO:0060255//regulation of macromolecule metabolic process;GO:0048523//negative regulation of cellular process;GO:0010604//positive regulation of macromolecule metabolic process;GO:0031327//negative regulation of cellular biosynthetic process;GO:0071704//organic substance metabolic process;GO:0044260//cellular macromolecule metabolic process;GO:0070647//protein modification by small protein conjug…
ENSOCUG00000001554	-	-	-	-	-	-	-	-	GO:0009790//embryo development;GO:0007275//multicellular organism development;GO:0009792//embryo development ending in birth or egg hatching;GO:0032501//multicellular organismal process;GO:0032502//developmental process;GO:0043009//chordate embryonic development;GO:0044699//single-organism process;GO:0048856//anatomical structure development;GO:0044707//single-multicellular organism process;GO:00…
ENSOCUG00000023252	-	-	-	-	-	-	-	-	-
ENSOCUG00000019161	-	-	-	-	-	-	-	-	-
ENSOCUG00000023809	PICALM	phosphatidylinositol binding clathrin assembly protein	-	-	-	-	GO:0044433//cytoplasmic vesicle part;GO:0030128//clathrin coat of endocytic vesicle;GO:0030117//membrane coat;GO:0097458//neuron part;GO:0005886//plasma membrane;GO:0030659//cytoplasmic vesicle membrane;GO:0016234//inclusion body;GO:0048475//coated membrane;GO:0030119//AP-type membrane coat adaptor complex;GO:0048471//perinuclear region of cytoplasm;GO:0032991//macromolecular complex;GO:0044459//…	GO:0035615//clathrin adaptor activity;GO:0050839//cell adhesion molecule binding;GO:0005488//binding;GO:0032050//clathrin heavy chain binding;GO:0043167//ion binding;GO:0035091//phosphatidylinositol binding;GO:0005543//phospholipid binding;GO:0045296//cadherin binding;GO:0005515//protein binding;GO:0030276//clathrin binding;GO:0043168//anion binding;GO:0008289//lipid binding;GO:0098748//endocytic…	GO:0006810//transport;GO:0080090//regulation of primary metabolic process;GO:0051641//cellular localization;GO:0010951//negative regulation of endopeptidase activity;GO:0051051//negative regulation of transport;GO:0071704//organic substance metabolic process;GO:1901214//regulation of neuron death;GO:0051346//negative regulation of hydrolase activity;GO:0016192//vesicle-mediated transport;GO:00511…
ENSOCUG00000016795	-	-	-	-	-	-	GO:0016021//integral component of membrane;GO:0044425//membrane part;GO:0016020//membrane;GO:0031224//intrinsic component of membrane	GO:0016746//transferase activity, transferring acyl groups;GO:0016740//transferase activity;GO:0003824//catalytic activity	GO:0008152//metabolic process
ENSOCUG00000019730	-	-	-	-	-	-	-	-	-
ENSOCUG00000008592	AHCY	adenosylhomocysteinase	Metabolism	Amino acid metabolism	ko00270//Cysteine and methionine metabolism	K01251	GO:0043227//membrane-bounded organelle;GO:0070062//extracellular exosome;GO:0043230//extracellular organelle;GO:0005623//cell;GO:1903561//extracellular vesicle;GO:0005622//intracellular;GO:0005737//cytoplasm;GO:0044444//cytoplasmic part;GO:0043226//organelle;GO:0044421//extracellular region part;GO:0044424//intracellular part;GO:0065010//extracellular membrane-bounded organelle;GO:0044464//cell p…	GO:0016801//hydrolase activity, acting on ether bonds;GO:0016787//hydrolase activity;GO:0016802//trialkylsulfonium hydrolase activity;GO:0004013//adenosylhomocysteinase activity;GO:0003824//catalytic activity	GO:0008152//metabolic process;GO:0009987//cellular process;GO:0044237//cellular metabolic process;GO:0044699//single-organism process;GO:0044281//small molecule metabolic process;GO:0044710//single-organism metabolic process;GO:0044763//single-organism cellular process;GO:0006730//one-carbon metabolic process
ENSOCUG00000005209	ZNF644	zinc finger protein 644	-	-	-	-	-	GO:0043169//cation binding;GO:0046872//metal ion binding;GO:0003676//nucleic acid binding;GO:1901363//heterocyclic compound binding;GO:0097159//organic cyclic compound binding;GO:0043167//ion binding;GO:0005488//binding	-
ENSOCUG00000007339	-	-	-	-	-	-	GO:0005622//intracellular;GO:0044421//extracellular region part;GO:0044451//nucleoplasm part;GO:0031982//vesicle;GO:0031988//membrane-bounded vesicle;GO:0000785//chromatin;GO:0005737//cytoplasm;GO:0005623//cell;GO:0044454//nuclear chromosome part;GO:0005654//nucleoplasm;GO:1903561//extracellular vesicle;GO:0044422//organelle part;GO:0005694//chromosome;GO:0070062//extracellular exosome;GO:0044446…	GO:0008081//phosphoric diester hydrolase activity;GO:0003824//catalytic activity;GO:0005509//calcium ion binding;GO:0060589//nucleoside-triphosphatase regulator activity;GO:0004871//signal transducer activity;GO:0005515//protein binding;GO:0043169//cation binding;GO:0042578//phosphoric ester hydrolase activity;GO:0030234//enzyme regulator activity;GO:0030695//GTPase regulator activity;GO:0016787/…	GO:0045597//positive regulation of cell differentiation;GO:0051783//regulation of nuclear division;GO:2000243//positive regulation of reproductive process;GO:0007417//central nervous system development;GO:0031327//negative regulation of cellular biosynthetic process;GO:0001934//positive regulation of protein phosphorylation;GO:0009891//positive regulation of biosynthetic process;GO:0044093//posit…
ENSOCUG00000001236	SRD5A2	steroid-5-alpha-reductase, alpha polypeptide 2 (3-oxo-5 alpha-steroid delta 4-dehydrogenase alpha 2)	Metabolism	Lipid metabolism	ko00140//Steroid hormone biosynthesis	K12344	GO:0044424//intracellular part;GO:0005622//intracellular;GO:0016021//integral component of membrane;GO:0044425//membrane part;GO:0005737//cytoplasm;GO:0016020//membrane;GO:0005623//cell;GO:0044464//cell part;GO:0031224//intrinsic component of membrane	GO:0016229//steroid dehydrogenase activity;GO:0009917//sterol 5-alpha reductase activity;GO:0003824//catalytic activity;GO:0016491//oxidoreductase activity;GO:0016616//oxidoreductase activity, acting on the CH-OH group of donors, NAD or NADP as acceptor;GO:0030283//testosterone dehydrogenase [NAD(P)] activity;GO:0033764//steroid dehydrogenase activity, acting on the CH-OH group of donors, NAD or …	GO:0044763//single-organism cellular process;GO:0044707//single-multicellular organism process;GO:0006066//alcohol metabolic process;GO:0008152//metabolic process;GO:0034754//cellular hormone metabolic process;GO:0048806//genitalia development;GO:0046165//alcohol biosynthetic process;GO:0010817//regulation of hormone levels;GO:0046546//development of primary male sexual characteristics;GO:0044283…
ENSOCUG00000007210	-	-	-	-	-	-	-	-	-
ENSOCUG00000017034	REV3L	REV3-like, polymerase (DNA directed), zeta, catalytic subunit	Genetic Information Processing	Replication and repair	ko03460//Fanconi anemia pathway	K02350	GO:0031974//membrane-enclosed lumen;GO:1902494//catalytic complex;GO:0044428//nuclear part;GO:0043232//intracellular non-membrane-bounded organelle;GO:0043233//organelle lumen;GO:0044422//organelle part;GO:0044424//intracellular part;GO:0043231//intracellular membrane-bounded organelle;GO:0043228//non-membrane-bounded organelle;GO:0044464//cell part;GO:0044446//intracellular organelle part;GO:004…	GO:1901363//heterocyclic compound binding;GO:0016787//hydrolase activity;GO:0097159//organic cyclic compound binding;GO:0003887//DNA-directed DNA polymerase activity;GO:0004518//nuclease activity;GO:1901265//nucleoside phosphate binding;GO:0016788//hydrolase activity, acting on ester bonds;GO:0003677//DNA binding;GO:0016740//transferase activity;GO:0004527//exonuclease activity;GO:0016779//nucleo…	GO:0044249//cellular biosynthetic process;GO:0009058//biosynthetic process;GO:0044710//single-organism metabolic process;GO:0071704//organic substance metabolic process;GO:0009059//macromolecule biosynthetic process;GO:0006139//nucleobase-containing compound metabolic process;GO:0018130//heterocycle biosynthetic process;GO:1901360//organic cyclic compound metabolic process;GO:0009987//cellular pr…
ENSOCUG00000005332	-	-	-	-	-	-	GO:0043232//intracellular non-membrane-bounded organelle;GO:0044422//organelle part;GO:0043226//organelle;GO:0005622//intracellular;GO:0005730//nucleolus;GO:0005654//nucleoplasm;GO:0043227//membrane-bounded organelle;GO:0070013//intracellular organelle lumen;GO:0043228//non-membrane-bounded organelle;GO:0043229//intracellular organelle;GO:0044464//cell part;GO:0044428//nuclear part;GO:0043233//or…	GO:0004725//protein tyrosine phosphatase activity;GO:0016791//phosphatase activity;GO:0003824//catalytic activity;GO:0016788//hydrolase activity, acting on ester bonds;GO:0004722//protein serine/threonine phosphatase activity;GO:0008138//protein tyrosine/serine/threonine phosphatase activity;GO:0042578//phosphoric ester hydrolase activity;GO:0016787//hydrolase activity;GO:0004721//phosphoprotein …	GO:0031401//positive regulation of protein modification process;GO:0065007//biological regulation;GO:0022402//cell cycle process;GO:0006796//phosphate-containing compound metabolic process;GO:0031570//DNA integrity checkpoint;GO:0080090//regulation of primary metabolic process;GO:0000075//cell cycle checkpoint;GO:0032270//positive regulation of cellular protein metabolic process;GO:0051338//regul…
ENSOCUG00000005242	QDPR	quinoid dihydropteridine reductase	Metabolism	Metabolism of cofactors and vitamins	ko00790//Folate biosynthesis	K00357	GO:0043230//extracellular organelle;GO:0065010//extracellular membrane-bounded organelle;GO:0043226//organelle;GO:0005737//cytoplasm;GO:0005739//mitochondrion;GO:0005576//extracellular region;GO:1903561//extracellular vesicle;GO:0043229//intracellular organelle;GO:0031988//membrane-bounded vesicle;GO:0044421//extracellular region part;GO:0043227//membrane-bounded organelle;GO:0044444//cytoplasmic…	GO:0003824//catalytic activity;GO:0016491//oxidoreductase activity	GO:0044699//single-organism process;GO:0008152//metabolic process;GO:0055114//oxidation-reduction process;GO:0044710//single-organism metabolic process
ENSOCUG00000025546	LOC100350480	signal-regulatory protein beta-1 isoform 3-like	Organismal Systems	Development	ko04380//Osteoclast differentiation	K06551	GO:0044425//membrane part;GO:0016020//membrane;GO:0016021//integral component of membrane;GO:0031224//intrinsic component of membrane	-	-
ENSOCUG00000012559	-	-	-	-	-	-	GO:0044425//membrane part;GO:0016021//integral component of membrane;GO:0031224//intrinsic component of membrane;GO:0016020//membrane	-	-
ENSOCUG00000011287	-	-	-	-	-	-	-	GO:1901265//nucleoside phosphate binding;GO:0032549//ribonucleoside binding;GO:0001883//purine nucleoside binding;GO:0005488//binding;GO:0000166//nucleotide binding;GO:0035639//purine ribonucleoside triphosphate binding;GO:0001882//nucleoside binding;GO:0097159//organic cyclic compound binding;GO:0017076//purine nucleotide binding;GO:0097367//carbohydrate derivative binding;GO:0032553//ribonucleo…	-
ENSOCUG00000027712	RPL3	ribosomal protein L3	Genetic Information Processing	Translation	ko03010//Ribosome	K02925	GO:0005840//ribosome;GO:0030529//intracellular ribonucleoprotein complex;GO:0005622//intracellular;GO:0044444//cytoplasmic part;GO:0043232//intracellular non-membrane-bounded organelle;GO:0043228//non-membrane-bounded organelle;GO:0032991//macromolecular complex;GO:0043229//intracellular organelle;GO:1990904//ribonucleoprotein complex;GO:0005623//cell;GO:0043226//organelle;GO:0005737//cytoplasm;G…	GO:0005198//structural molecule activity;GO:0003735//structural constituent of ribosome	GO:0044249//cellular biosynthetic process;GO:0071704//organic substance metabolic process;GO:0009058//biosynthetic process;GO:0044237//cellular metabolic process;GO:0044271//cellular nitrogen compound biosynthetic process;GO:0019538//protein metabolic process;GO:0006518//peptide metabolic process;GO:0009987//cellular process;GO:0034645//cellular macromolecule biosynthetic process;GO:1901566//orga…
ENSOCUG00000023732	-	-	-	-	-	-	-	-	-
ENSOCUG00000012291	-	-	-	-	-	-	GO:0005681//spliceosomal complex;GO:1990904//ribonucleoprotein complex;GO:0031981//nuclear lumen;GO:0070013//intracellular organelle lumen;GO:0044428//nuclear part;GO:0030529//intracellular ribonucleoprotein complex;GO:0005654//nucleoplasm;GO:0044446//intracellular organelle part;GO:0044609//DBIRD complex;GO:0043229//intracellular organelle;GO:0044422//organelle part;GO:0032991//macromolecular co…	GO:0005488//binding;GO:0001098//basal transcription machinery binding;GO:0044877//macromolecular complex binding;GO:0003723//RNA binding;GO:0005515//protein binding;GO:0001099//basal RNA polymerase II transcription machinery binding;GO:0003676//nucleic acid binding;GO:0070063//RNA polymerase binding;GO:1901363//heterocyclic compound binding;GO:0000993//RNA polymerase II core binding;GO:0097159//o…	GO:0006355//regulation of transcription, DNA-templated;GO:2000112//regulation of cellular macromolecule biosynthetic process;GO:0065007//biological regulation;GO:0060255//regulation of macromolecule metabolic process;GO:0032784//regulation of DNA-templated transcription, elongation;GO:0043484//regulation of RNA splicing;GO:0010468//regulation of gene expression;GO:0050789//regulation of biologica…
ENSOCUG00000026470	LOC100347599	cytochrome b561	-	-	-	-	GO:0016021//integral component of membrane;GO:0031224//intrinsic component of membrane;GO:0016020//membrane;GO:0044425//membrane part	GO:0016491//oxidoreductase activity;GO:0016723//oxidoreductase activity, oxidizing metal ions, NAD or NADP as acceptor;GO:0022865//transmembrane electron transfer carrier;GO:0003824//catalytic activity;GO:0022857//transmembrane transporter activity;GO:0016722//oxidoreductase activity, oxidizing metal ions;GO:0000293//ferric-chelate reductase activity;GO:0005215//transporter activity	GO:0055085//transmembrane transport;GO:0009987//cellular process;GO:0044699//single-organism process;GO:0008152//metabolic process;GO:0044237//cellular metabolic process;GO:0006091//generation of precursor metabolites and energy;GO:0051234//establishment of localization;GO:0044763//single-organism cellular process;GO:0044710//single-organism metabolic process;GO:0022900//electron transport chain;…
ENSOCUG00000005184	ACBD6	acyl-CoA binding domain containing 6	-	-	-	-	-	GO:0048037//cofactor binding;GO:0050662//coenzyme binding;GO:0000062//fatty-acyl-CoA binding;GO:1901681//sulfur compound binding;GO:0043168//anion binding;GO:0005488//binding;GO:0043167//ion binding	-
ENSOCUG00000022595	-	-	-	-	-	-	-	-	-
ENSOCUG00000013108	C1H11orf73	chromosome 1 open reading frame, human C11orf73	-	-	-	-	GO:0044421//extracellular region part;GO:0005622//intracellular;GO:0005737//cytoplasm;GO:0005623//cell;GO:0043229//intracellular organelle;GO:1903561//extracellular vesicle;GO:0044444//cytoplasmic part;GO:0005829//cytosol;GO:0031988//membrane-bounded vesicle;GO:0070062//extracellular exosome;GO:0065010//extracellular membrane-bounded organelle;GO:0043231//intracellular membrane-bounded organelle;…	GO:0022892//substrate-specific transporter activity;GO:0005488//binding;GO:0005515//protein binding;GO:0031072//heat shock protein binding;GO:0030544//Hsp70 protein binding;GO:0005215//transporter activity;GO:0008565//protein transporter activity	GO:0051649//establishment of localization in cell;GO:0044744//protein targeting to nucleus;GO:0071840//cellular component organization or biogenesis;GO:0006810//transport;GO:0006950//response to stress;GO:0030323//respiratory tube development;GO:0009987//cellular process;GO:0006913//nucleocytoplasmic transport;GO:0051234//establishment of localization;GO:0046907//intracellular transport;GO:004518…
ENSOCUG00000015354	ITCH	itchy E3 ubiquitin protein ligase	Cellular Processes;Environmental Information Processing;Genetic Information Processing	Folding, sorting and degradation;Signal transduction;Transport and catabolism	ko04144//Endocytosis;ko04120//Ubiquitin mediated proteolysis;ko04668//TNF signaling pathway	K05632	GO:0031981//nuclear lumen;GO:0005737//cytoplasm;GO:0031410//cytoplasmic vesicle;GO:0005576//extracellular region;GO:0043229//intracellular organelle;GO:0044422//organelle part;GO:0044446//intracellular organelle part;GO:0043226//organelle;GO:0044421//extracellular region part;GO:0043227//membrane-bounded organelle;GO:0044424//intracellular part;GO:0005622//intracellular;GO:0065010//extracellular …	GO:0003824//catalytic activity;GO:0016740//transferase activity;GO:0045236//CXCR chemokine receptor binding;GO:0042379//chemokine receptor binding;GO:0005102//receptor binding;GO:0001664//G-protein coupled receptor binding;GO:0016874//ligase activity;GO:0044877//macromolecular complex binding;GO:0061659//ubiquitin-like protein ligase activity;GO:0004842//ubiquitin-protein transferase activity;GO:…	GO:0034110//regulation of homotypic cell-cell adhesion;GO:0045936//negative regulation of phosphate metabolic process;GO:0042176//regulation of protein catabolic process;GO:0031327//negative regulation of cellular biosynthetic process;GO:0042129//regulation of T cell proliferation;GO:0032101//regulation of response to external stimulus;GO:0060255//regulation of macromolecule metabolic process;GO:…
ENSOCUG00000013367	COL11A1	collagen, type XI, alpha 1	Organismal Systems	Digestive system	ko04974//Protein digestion and absorption	K19721	GO:0005592//collagen type XI trimer;GO:0005576//extracellular region;GO:0031012//extracellular matrix;GO:0005581//collagen trimer;GO:0032991//macromolecular complex;GO:0044420//extracellular matrix component;GO:0005578//proteinaceous extracellular matrix;GO:0098643//banded collagen fibril;GO:0005583//fibrillar collagen trimer;GO:0098644//complex of collagen trimers;GO:0005615//extracellular space…	GO:0005198//structural molecule activity;GO:0005201//extracellular matrix structural constituent	GO:0050954//sensory perception of mechanical stimulus;GO:0048705//skeletal system morphogenesis;GO:0009792//embryo development ending in birth or egg hatching;GO:0048856//anatomical structure development;GO:0048644//muscle organ morphogenesis;GO:0007517//muscle organ development;GO:0051606//detection of stimulus;GO:0007492//endoderm development;GO:0048731//system development;GO:0035987//endoderma…
ENSOCUG00000026380	-	-	-	-	-	-	GO:0043231//intracellular membrane-bounded organelle;GO:0043227//membrane-bounded organelle;GO:0044424//intracellular part;GO:0005622//intracellular;GO:0043226//organelle;GO:0044464//cell part;GO:0043229//intracellular organelle;GO:0005634//nucleus;GO:0005623//cell	-	-
ENSOCUG00000007151	TTC18	tetratricopeptide repeat domain 18	-	-	-	-	GO:0043226//organelle;GO:0044421//extracellular region part;GO:0043227//membrane-bounded organelle;GO:0043230//extracellular organelle;GO:0065010//extracellular membrane-bounded organelle;GO:1903561//extracellular vesicle;GO:0031982//vesicle;GO:0070062//extracellular exosome;GO:0005576//extracellular region;GO:0031988//membrane-bounded vesicle	-	-
ENSOCUG00000002337	PRR11	proline rich 11	-	-	-	-	GO:0043226//organelle;GO:0044464//cell part;GO:0005623//cell;GO:0005737//cytoplasm;GO:0005634//nucleus;GO:0005622//intracellular;GO:0016020//membrane;GO:0043229//intracellular organelle;GO:0044424//intracellular part;GO:0043227//membrane-bounded organelle;GO:0043231//intracellular membrane-bounded organelle	-	GO:0050794//regulation of cellular process;GO:0065007//biological regulation;GO:0051726//regulation of cell cycle;GO:0050789//regulation of biological process
ENSOCUG00000015504	RCVRN	recoverin	Organismal Systems	Sensory system	ko04744//Phototransduction	K13764	-	GO:0043167//ion binding;GO:0005488//binding;GO:0005509//calcium ion binding;GO:0046872//metal ion binding;GO:0043169//cation binding	GO:0050896//response to stimulus;GO:0050877//neurological system process;GO:0032879//regulation of localization;GO:0050789//regulation of biological process;GO:0009583//detection of light stimulus;GO:0044763//single-organism cellular process;GO:0043269//regulation of ion transport;GO:0051606//detection of stimulus;GO:0050794//regulation of cellular process;GO:0044700//single organism signaling;GO…
ENSOCUG00000010955	HSPG2	heparan sulfate proteoglycan 2	Environmental Information Processing	Signaling molecules and interaction	ko04512//ECM-receptor interaction	K06255	GO:0030055//cell-substrate junction;GO:0005924//cell-substrate adherens junction;GO:0070062//extracellular exosome;GO:0031982//vesicle;GO:0030054//cell junction;GO:0005576//extracellular region;GO:0065010//extracellular membrane-bounded organelle;GO:0044421//extracellular region part;GO:0031012//extracellular matrix;GO:0005615//extracellular space;GO:0031988//membrane-bounded vesicle;GO:0043227//…	GO:0046872//metal ion binding;GO:0043167//ion binding;GO:0005488//binding;GO:0008022//protein C-terminus binding;GO:0005515//protein binding;GO:0005509//calcium ion binding;GO:0043169//cation binding	-
ENSOCUG00000008066	DHRS7C	dehydrogenase/reductase (SDR family) member 7C	-	-	-	-	GO:0042175//nuclear outer membrane-endoplasmic reticulum membrane network;GO:0044432//endoplasmic reticulum part;GO:0044446//intracellular organelle part;GO:0098588//bounding membrane of organelle;GO:0044425//membrane part;GO:0014801//longitudinal sarcoplasmic reticulum;GO:0005789//endoplasmic reticulum membrane;GO:0044444//cytoplasmic part;GO:0044422//organelle part;GO:0033017//sarcoplasmic reti…	GO:0016616//oxidoreductase activity, acting on the CH-OH group of donors, NAD or NADP as acceptor;GO:0003824//catalytic activity;GO:0004745//retinol dehydrogenase activity;GO:0016491//oxidoreductase activity;GO:0016614//oxidoreductase activity, acting on CH-OH group of donors	GO:0044710//single-organism metabolic process;GO:0051049//regulation of transport;GO:0051924//regulation of calcium ion transport;GO:0055114//oxidation-reduction process;GO:1903169//regulation of calcium ion transmembrane transport;GO:0010880//regulation of release of sequestered calcium ion into cytosol by sarcoplasmic reticulum;GO:0044699//single-organism process;GO:0065008//regulation of biolo…
ENSOCUG00000005946	-	-	-	-	-	-	GO:0070013//intracellular organelle lumen;GO:0044421//extracellular region part;GO:0005622//intracellular;GO:0031981//nuclear lumen;GO:0044422//organelle part;GO:0044446//intracellular organelle part;GO:0044464//cell part;GO:0005634//nucleus;GO:0043231//intracellular membrane-bounded organelle;GO:0005739//mitochondrion;GO:0043233//organelle lumen;GO:0043227//membrane-bounded organelle;GO:0031974/…	GO:0015075//ion transmembrane transporter activity;GO:0015665//alcohol transmembrane transporter activity;GO:0022857//transmembrane transporter activity;GO:0022892//substrate-specific transporter activity;GO:1901618//organic hydroxy compound transmembrane transporter activity;GO:0015220//choline transmembrane transporter activity;GO:0005215//transporter activity;GO:0015077//monovalent inorganic c…	GO:0015696//ammonium transport;GO:0006810//transport;GO:0044765//single-organism transport;GO:0006812//cation transport;GO:0015871//choline transport;GO:1902578//single-organism localization;GO:0044699//single-organism process;GO:0071702//organic substance transport;GO:0051234//establishment of localization;GO:0015672//monovalent inorganic cation transport;GO:0051179//localization;GO:0015850//org…
ENSOCUG00000025880	-	-	-	-	-	-	-	-	-
ENSOCUG00000017621	ECD	-	-	-	-	-	GO:0043233//organelle lumen;GO:0044424//intracellular part;GO:0005737//cytoplasm;GO:0044422//organelle part;GO:0031974//membrane-enclosed lumen;GO:0031981//nuclear lumen;GO:0043229//intracellular organelle;GO:0043234//protein complex;GO:0043227//membrane-bounded organelle;GO:0005634//nucleus;GO:0005623//cell;GO:0005829//cytosol;GO:0005622//intracellular;GO:0043231//intracellular membrane-bounded …	GO:0005515//protein binding;GO:0019899//enzyme binding;GO:0035035//histone acetyltransferase binding;GO:0005488//binding	GO:0006355//regulation of transcription, DNA-templated;GO:0019219//regulation of nucleobase-containing compound metabolic process;GO:1901987//regulation of cell cycle phase transition;GO:0007346//regulation of mitotic cell cycle;GO:1902806//regulation of cell cycle G1/S phase transition;GO:0031328//positive regulation of cellular biosynthetic process;GO:0009891//positive regulation of biosyntheti…
ENSOCUG00000004338	-	-	-	-	-	-	GO:0030054//cell junction;GO:0005623//cell;GO:0044424//intracellular part;GO:0005886//plasma membrane;GO:0098805//whole membrane;GO:0044464//cell part;GO:0016324//apical plasma membrane;GO:0005913//cell-cell adherens junction;GO:0046581//intercellular canaliculus;GO:0016327//apicolateral plasma membrane;GO:0098590//plasma membrane region;GO:0005911//cell-cell junction;GO:0098589//membrane region;…	GO:0005515//protein binding;GO:0019904//protein domain specific binding;GO:0005488//binding	GO:0032501//multicellular organismal process;GO:0043009//chordate embryonic development;GO:0007275//multicellular organism development;GO:0050954//sensory perception of mechanical stimulus;GO:0009790//embryo development;GO:0001701//in utero embryonic development;GO:0001825//blastocyst formation;GO:0007605//sensory perception of sound;GO:0044767//single-organism developmental process;GO:0044707//s…
ENSOCUG00000025957	-	-	-	-	-	-	-	-	-
ENSOCUG00000006445	LOC100342099	frizzled-4	Environmental Information Processing;Organismal Systems;Cellular Processes	Cellular community - eukaryotes;Signal transduction;Endocrine system	ko04150//mTOR signaling pathway;ko04550//Signaling pathways regulating pluripotency of stem cells;ko04390//Hippo signaling pathway;ko04310//Wnt signaling pathway;ko04916//Melanogenesis	K02354	GO:0016021//integral component of membrane;GO:0043227//membrane-bounded organelle;GO:0044425//membrane part;GO:0071944//cell periphery;GO:0043230//extracellular organelle;GO:0031224//intrinsic component of membrane;GO:0043226//organelle;GO:0030054//cell junction;GO:0005886//plasma membrane;GO:0044464//cell part;GO:1903561//extracellular vesicle;GO:0005623//cell;GO:0031988//membrane-bounded vesicl…	GO:0019899//enzyme binding;GO:0042803//protein homodimerization activity;GO:0046982//protein heterodimerization activity;GO:0042802//identical protein binding;GO:0042813//Wnt-activated receptor activity;GO:0046983//protein dimerization activity;GO:0044389//ubiquitin-like protein ligase binding;GO:0017147//Wnt-protein binding;GO:0038023//signaling receptor activity;GO:0019955//cytokine binding;GO:…	GO:0048609//multicellular organismal reproductive process;GO:2000112//regulation of cellular macromolecule biosynthetic process;GO:0071902//positive regulation of protein serine/threonine kinase activity;GO:0072358//cardiovascular system development;GO:0046330//positive regulation of JNK cascade;GO:0010817//regulation of hormone levels;GO:0071840//cellular component organization or biogenesis;GO:…
ENSOCUG00000009729	RNF43	ring finger protein 43	-	-	-	-	GO:0044464//cell part;GO:0071944//cell periphery;GO:0016021//integral component of membrane;GO:0005887//integral component of plasma membrane;GO:0005886//plasma membrane;GO:0044459//plasma membrane part;GO:0031226//intrinsic component of plasma membrane;GO:0005623//cell;GO:0016020//membrane;GO:0031224//intrinsic component of membrane;GO:0044425//membrane part	GO:0043169//cation binding;GO:0005109//frizzled binding;GO:0016740//transferase activity;GO:0019787//ubiquitin-like protein transferase activity;GO:0005102//receptor binding;GO:0003824//catalytic activity;GO:0004842//ubiquitin-protein transferase activity;GO:0046872//metal ion binding;GO:0005488//binding;GO:0005515//protein binding;GO:0046914//transition metal ion binding;GO:0043167//ion binding;…	GO:0030111//regulation of Wnt signaling pathway;GO:0010646//regulation of cell communication;GO:0048585//negative regulation of response to stimulus;GO:0009057//macromolecule catabolic process;GO:0032801//receptor catabolic process;GO:0008283//cell proliferation;GO:0043412//macromolecule modification;GO:0044248//cellular catabolic process;GO:0006464//cellular protein modification process;GO:00099…
ENSOCUG00000004187	-	-	-	-	-	-	GO:0031974//membrane-enclosed lumen;GO:0070013//intracellular organelle lumen;GO:0031981//nuclear lumen;GO:0044424//intracellular part;GO:0044428//nuclear part;GO:0043226//organelle;GO:0005622//intracellular;GO:0005623//cell;GO:0005634//nucleus;GO:0044464//cell part;GO:0005654//nucleoplasm;GO:0043233//organelle lumen;GO:0043231//intracellular membrane-bounded organelle;GO:0044446//intracellular o…	GO:0001067//regulatory region nucleic acid binding;GO:0005488//binding;GO:0000976//transcription regulatory region sequence-specific DNA binding;GO:0097159//organic cyclic compound binding;GO:0000977//RNA polymerase II regulatory region sequence-specific DNA binding;GO:0043565//sequence-specific DNA binding;GO:0001071//nucleic acid binding transcription factor activity;GO:1901363//heterocyclic co…	GO:0046883//regulation of hormone secretion;GO:0061138//morphogenesis of a branching epithelium;GO:0072003//kidney rudiment formation;GO:0065007//biological regulation;GO:0031323//regulation of cellular metabolic process;GO:0072221//metanephric distal convoluted tubule development;GO:0072017//distal tubule development;GO:0071704//organic substance metabolic process;GO:1904673//negative regulation…
ENSOCUG00000017296	-	-	-	-	-	-	GO:0005576//extracellular region	-	GO:0042742//defense response to bacterium;GO:0051704//multi-organism process;GO:0043207//response to external biotic stimulus;GO:0098542//defense response to other organism;GO:0009617//response to bacterium;GO:0006955//immune response;GO:0051707//response to other organism;GO:0045087//innate immune response;GO:0009607//response to biotic stimulus;GO:0009605//response to external stimulus;GO:00023…
ENSOCUG00000009852	RSPH4A	-	-	-	-	-	GO:0044424//intracellular part;GO:0005929//cilium;GO:0005737//cytoplasm;GO:0044463//cell projection part;GO:0044464//cell part;GO:0005622//intracellular;GO:0097014//ciliary plasm;GO:0005623//cell;GO:0044422//organelle part;GO:0044441//ciliary part;GO:0005930//axoneme;GO:0042995//cell projection;GO:0043226//organelle;GO:0044444//cytoplasmic part	-	GO:0001578//microtubule bundle formation;GO:0044085//cellular component biogenesis;GO:0022607//cellular component assembly;GO:0060271//cilium morphogenesis;GO:0007017//microtubule-based process;GO:0007018//microtubule-based movement;GO:0030031//cell projection assembly;GO:0048858//cell projection morphogenesis;GO:0003341//cilium movement;GO:0044699//single-organism process;GO:0006928//movement of…
ENSOCUG00000025823	SUPT4H1	suppressor of Ty 4 homolog 1 (S. cerevisiae)	-	-	-	-	GO:0070013//intracellular organelle lumen;GO:0032044//DSIF complex;GO:0043227//membrane-bounded organelle;GO:0044446//intracellular organelle part;GO:0031974//membrane-enclosed lumen;GO:0005654//nucleoplasm;GO:0005634//nucleus;GO:0032991//macromolecular complex;GO:0005622//intracellular;GO:0043233//organelle lumen;GO:0044464//cell part;GO:0008023//transcription elongation factor complex;GO:004442…	GO:0046983//protein dimerization activity;GO:0046914//transition metal ion binding;GO:0008270//zinc ion binding;GO:0043169//cation binding;GO:0043167//ion binding;GO:0046872//metal ion binding;GO:0005488//binding;GO:0005515//protein binding;GO:0046982//protein heterodimerization activity	GO:0006807//nitrogen compound metabolic process;GO:0044260//cellular macromolecule metabolic process;GO:0043170//macromolecule metabolic process;GO:0006725//cellular aromatic compound metabolic process;GO:0009058//biosynthetic process;GO:0050789//regulation of biological process;GO:0031323//regulation of cellular metabolic process;GO:0044238//primary metabolic process;GO:0044271//cellular nitroge…
ENSOCUG00000003964	TMED4	transmembrane emp24 protein transport domain containing 4	-	-	-	-	GO:0016021//integral component of membrane;GO:0070062//extracellular exosome;GO:0012505//endomembrane system;GO:0005783//endoplasmic reticulum;GO:0043230//extracellular organelle;GO:0005622//intracellular;GO:0005737//cytoplasm;GO:0016020//membrane;GO:0043226//organelle;GO:0031982//vesicle;GO:0043231//intracellular membrane-bounded organelle;GO:0044444//cytoplasmic part;GO:0031988//membrane-bounde…	GO:0004871//signal transducer activity	GO:0048583//regulation of response to stimulus;GO:0007165//signal transduction;GO:0050794//regulation of cellular process;GO:0009987//cellular process;GO:0050789//regulation of biological process;GO:0065007//biological regulation;GO:0010646//regulation of cell communication;GO:0048522//positive regulation of cellular process;GO:0051179//localization;GO:0006810//transport;GO:0009967//positive regu…
ENSOCUG00000008540	SLC35D2	solute carrier family 35 (UDP-GlcNAc/UDP-glucose transporter), member D2	-	-	-	-	GO:0043227//membrane-bounded organelle;GO:0005794//Golgi apparatus;GO:0005622//intracellular;GO:0044444//cytoplasmic part;GO:0043231//intracellular membrane-bounded organelle;GO:0016021//integral component of membrane;GO:0005737//cytoplasm;GO:0044464//cell part;GO:0043226//organelle;GO:0012505//endomembrane system;GO:0044424//intracellular part;GO:0005623//cell;GO:0043229//intracellular organelle…	-	-
ENSOCUG00000014522	RAB38	RAB38, member RAS oncogene family	-	-	-	-	GO:0043231//intracellular membrane-bounded organelle;GO:0044464//cell part;GO:0044424//intracellular part;GO:0044431//Golgi apparatus part;GO:0098791//Golgi subcompartment;GO:0043227//membrane-bounded organelle;GO:0005802//trans-Golgi network;GO:0012505//endomembrane system;GO:0044422//organelle part;GO:0043226//organelle;GO:0031982//vesicle;GO:0044444//cytoplasmic part;GO:0031984//organelle subc…	GO:0043168//anion binding;GO:0032553//ribonucleotide binding;GO:0005525//GTP binding;GO:0032549//ribonucleoside binding;GO:0016818//hydrolase activity, acting on acid anhydrides, in phosphorus-containing anhydrides;GO:0097159//organic cyclic compound binding;GO:1901265//nucleoside phosphate binding;GO:0016462//pyrophosphatase activity;GO:0017111//nucleoside-triphosphatase activity;GO:0032555//pur…	GO:0007264//small GTPase mediated signal transduction;GO:0007154//cell communication;GO:0006810//transport;GO:0051234//establishment of localization;GO:0051716//cellular response to stimulus;GO:0044700//single organism signaling;GO:0050794//regulation of cellular process;GO:0007165//signal transduction;GO:0050789//regulation of biological process;GO:0050896//response to stimulus;GO:0065007//biolo…
ENSOCUG00000020031	-	-	-	-	-	-	-	-	-
ENSOCUG00000009760	-	-	-	-	-	-	GO:0044454//nuclear chromosome part;GO:0044428//nuclear part;GO:0000790//nuclear chromatin;GO:0043226//organelle;GO:0043232//intracellular non-membrane-bounded organelle;GO:0000228//nuclear chromosome;GO:0043233//organelle lumen;GO:0017053//transcriptional repressor complex;GO:0044451//nucleoplasm part;GO:0044424//intracellular part;GO:0005622//intracellular;GO:0005634//nucleus;GO:0043229//intrac…	GO:0000976//transcription regulatory region sequence-specific DNA binding;GO:0000975//regulatory region DNA binding;GO:0001067//regulatory region nucleic acid binding;GO:0001012//RNA polymerase II regulatory region DNA binding;GO:0003676//nucleic acid binding;GO:0005488//binding;GO:0003677//DNA binding;GO:0001227//transcriptional repressor activity, RNA polymerase II transcription regulatory regi…	GO:0065007//biological regulation;GO:0050794//regulation of cellular process;GO:0000122//negative regulation of transcription from RNA polymerase II promoter;GO:0010556//regulation of macromolecule biosynthetic process;GO:0008285//negative regulation of cell proliferation;GO:0006355//regulation of transcription, DNA-templated;GO:0050789//regulation of biological process;GO:1902679//negative regul…
ENSOCUG00000022578	-	-	-	-	-	-	GO:0005576//extracellular region	-	GO:0009605//response to external stimulus;GO:0006950//response to stress;GO:0051707//response to other organism;GO:0042742//defense response to bacterium;GO:0006952//defense response;GO:0002376//immune system process;GO:0045087//innate immune response;GO:0009607//response to biotic stimulus;GO:0051704//multi-organism process;GO:0098542//defense response to other organism;GO:0006955//immune respon…
ENSOCUG00000001903	NOS2	nitric oxide synthase 2, inducible	Cellular Processes;Environmental Information Processing;Metabolism	Signal transduction;Transport and catabolism;Amino acid metabolism	ko04020//Calcium signaling pathway;ko04371//Apelin signaling pathway;ko04066//HIF-1 signaling pathway;ko04146//Peroxisome;ko00330//Arginine and proline metabolism;ko00220//Arginine biosynthesis	K13241	GO:0044464//cell part;GO:0043228//non-membrane-bounded organelle;GO:0005829//cytosol;GO:0005938//cell cortex;GO:0044424//intracellular part;GO:0005622//intracellular;GO:0043227//membrane-bounded organelle;GO:0005623//cell;GO:0030863//cortical cytoskeleton;GO:0043231//intracellular membrane-bounded organelle;GO:0044448//cell cortex part;GO:0048471//perinuclear region of cytoplasm;GO:0044444//cytop…	GO:0010181//FMN binding;GO:1901363//heterocyclic compound binding;GO:0016709//oxidoreductase activity, acting on paired donors, with incorporation or reduction of molecular oxygen, NAD(P)H as one donor, and incorporation of one atom of oxygen;GO:0005102//receptor binding;GO:0042803//protein homodimerization activity;GO:0042802//identical protein binding;GO:0048037//cofactor binding;GO:0097367//ca…	GO:0006082//organic acid metabolic process;GO:0034641//cellular nitrogen compound metabolic process;GO:0060255//regulation of macromolecule metabolic process;GO:0001817//regulation of cytokine production;GO:0046903//secretion;GO:0006527//arginine catabolic process;GO:0032637//interleukin-8 production;GO:0018198//peptidyl-cysteine modification;GO:0051641//cellular localization;GO:0051712//positive…
ENSOCUG00000023927	SPRN	shadow of prion protein homolog (zebrafish)	-	-	-	-	GO:0044464//cell part;GO:0031974//membrane-enclosed lumen;GO:0070013//intracellular organelle lumen;GO:0043232//intracellular non-membrane-bounded organelle;GO:0016020//membrane;GO:0044444//cytoplasmic part;GO:0031225//anchored component of membrane;GO:0044428//nuclear part;GO:0031981//nuclear lumen;GO:0043231//intracellular membrane-bounded organelle;GO:0043233//organelle lumen;GO:0031982//vesic…	GO:1901363//heterocyclic compound binding;GO:0003676//nucleic acid binding;GO:0005488//binding;GO:0097159//organic cyclic compound binding	GO:0017038//protein import;GO:0006810//transport;GO:1902580//single-organism cellular localization;GO:0044699//single-organism process;GO:0034504//protein localization to nucleus;GO:0044765//single-organism transport;GO:0051170//nuclear import;GO:0051179//localization;GO:0006605//protein targeting;GO:0016482//cytoplasmic transport;GO:0051649//establishment of localization in cell;GO:0034613//cell…
ENSOCUG00000010937	-	-	-	-	-	-	GO:0044464//cell part;GO:0044424//intracellular part;GO:0005622//intracellular;GO:0005737//cytoplasm;GO:0005623//cell	GO:0030674//protein binding, bridging;GO:0060090//binding, bridging;GO:0008269//JAK pathway signal transduction adaptor activity;GO:0005159//insulin-like growth factor receptor binding;GO:0005488//binding;GO:0035591//signaling adaptor activity;GO:0005515//protein binding;GO:0005102//receptor binding	GO:0033993//response to lipid;GO:0007167//enzyme linked receptor protein signaling pathway;GO:0008152//metabolic process;GO:0001558//regulation of cell growth;GO:0044237//cellular metabolic process;GO:0009719//response to endogenous stimulus;GO:0023057//negative regulation of signaling;GO:0043434//response to peptide hormone;GO:0097305//response to alcohol;GO:0071704//organic substance metabolic …
ENSOCUG00000021242	PKP1	plakophilin 1 (ectodermal dysplasia/skin fragility syndrome)	-	-	-	-	GO:0043227//membrane-bounded organelle;GO:0043233//organelle lumen;GO:0044424//intracellular part;GO:0030057//desmosome;GO:0031988//membrane-bounded vesicle;GO:0070161//anchoring junction;GO:0016020//membrane;GO:0044428//nuclear part;GO:0043231//intracellular membrane-bounded organelle;GO:0065010//extracellular membrane-bounded organelle;GO:0005654//nucleoplasm;GO:0005634//nucleus;GO:0031981//nuc…	GO:0005488//binding;GO:0005515//protein binding;GO:0005521//lamin binding	GO:0044085//cellular component biogenesis;GO:0022610//biological adhesion;GO:0098609//cell-cell adhesion;GO:0043933//macromolecular complex subunit organization;GO:0071840//cellular component organization or biogenesis;GO:0071822//protein complex subunit organization;GO:0016043//cellular component organization;GO:0045109//intermediate filament organization;GO:0044763//single-organism cellular pro…
ENSOCUG00000010376	MGST3	microsomal glutathione S-transferase 3	Metabolism	Xenobiotics biodegradation and metabolism;Metabolism of other amino acids	ko00980//Metabolism of xenobiotics by cytochrome P450;ko00982//Drug metabolism - cytochrome P450;ko00480//Glutathione metabolism	K00799	GO:0031982//vesicle;GO:0005576//extracellular region;GO:0031224//intrinsic component of membrane;GO:0043227//membrane-bounded organelle;GO:0031988//membrane-bounded vesicle;GO:0016021//integral component of membrane;GO:0043226//organelle;GO:0070062//extracellular exosome;GO:0044421//extracellular region part;GO:0016020//membrane;GO:0065010//extracellular membrane-bounded organelle;GO:0043230//ext…	GO:0016740//transferase activity;GO:0003824//catalytic activity	-
ENSOCUG00000009447	OSBPL7	oxysterol binding protein-like 7	-	-	-	-	GO:0005773//vacuole;GO:0044446//intracellular organelle part;GO:0005623//cell;GO:0005783//endoplasmic reticulum;GO:0043231//intracellular membrane-bounded organelle;GO:0044432//endoplasmic reticulum part;GO:0043229//intracellular organelle;GO:0071944//cell periphery;GO:0044422//organelle part;GO:0044444//cytoplasmic part;GO:0043227//membrane-bounded organelle;GO:0005737//cytoplasm;GO:0005829//cyt…	GO:0005496//steroid binding;GO:0043178//alcohol binding;GO:0036094//small molecule binding;GO:0032934//sterol binding;GO:0015485//cholesterol binding;GO:0005488//binding;GO:0008289//lipid binding;GO:0097159//organic cyclic compound binding	GO:0048522//positive regulation of cellular process;GO:1903052//positive regulation of proteolysis involved in cellular protein catabolic process;GO:0044699//single-organism process;GO:1902578//single-organism localization;GO:0060255//regulation of macromolecule metabolic process;GO:0071702//organic substance transport;GO:0019222//regulation of metabolic process;GO:1903364//positive regulation of…
ENSOCUG00000003325	SOWAHC	-	-	-	-	-	-	-	-
ENSOCUG00000017814	ATP6V1C1	ATPase, H+ transporting, lysosomal 42kDa, V1 subunit C1	Environmental Information Processing;Organismal Systems;Cellular Processes;Metabolism	Energy metabolism;Excretory system;Transport and catabolism;Signal transduction;Nervous system	ko04145//Phagosome;ko04150//mTOR signaling pathway;ko00190//Oxidative phosphorylation;ko04721//Synaptic vesicle cycle;ko04966//Collecting duct acid secretion	K02148	GO:1903561//extracellular vesicle;GO:0043226//organelle;GO:0044464//cell part;GO:0043231//intracellular membrane-bounded organelle;GO:0005764//lysosome;GO:0005765//lysosomal membrane;GO:0044444//cytoplasmic part;GO:0043230//extracellular organelle;GO:0043229//intracellular organelle;GO:0098805//whole membrane;GO:0044425//membrane part;GO:0000323//lytic vacuole;GO:0098852//lytic vacuole membrane;G…	GO:0042626//ATPase activity, coupled to transmembrane movement of substances;GO:0016462//pyrophosphatase activity;GO:0042623//ATPase activity, coupled;GO:0015078//hydrogen ion transmembrane transporter activity;GO:0016820//hydrolase activity, acting on acid anhydrides, catalyzing transmembrane movement of substances;GO:0005215//transporter activity;GO:0003824//catalytic activity;GO:0016817//hydro…	GO:0044763//single-organism cellular process;GO:1902600//hydrogen ion transmembrane transport;GO:0055085//transmembrane transport;GO:0015991//ATP hydrolysis coupled proton transport;GO:0015992//proton transport;GO:0006818//hydrogen transport;GO:0051179//localization;GO:0006812//cation transport;GO:0015988//energy coupled proton transmembrane transport, against electrochemical gradient;GO:0006810/…
ENSOCUG00000009557	GALNT8	polypeptide N-acetylgalactosaminyltransferase 8	Metabolism	Glycan biosynthesis and metabolism	ko00512//Mucin type O-glycan biosynthesis	K00710	GO:0043226//organelle;GO:0044446//intracellular organelle part;GO:0016020//membrane;GO:0005737//cytoplasm;GO:0005794//Golgi apparatus;GO:0044431//Golgi apparatus part;GO:0043231//intracellular membrane-bounded organelle;GO:0005623//cell;GO:0044444//cytoplasmic part;GO:0031090//organelle membrane;GO:0044425//membrane part;GO:0005622//intracellular;GO:0044422//organelle part;GO:0043227//membrane-bo…	GO:0030246//carbohydrate binding;GO:0016757//transferase activity, transferring glycosyl groups;GO:0003824//catalytic activity;GO:0016740//transferase activity;GO:0005488//binding	GO:1901137//carbohydrate derivative biosynthetic process;GO:0044260//cellular macromolecule metabolic process;GO:0005975//carbohydrate metabolic process;GO:0044763//single-organism cellular process;GO:0044723//single-organism carbohydrate metabolic process;GO:0008152//metabolic process;GO:0044710//single-organism metabolic process;GO:0044699//single-organism process;GO:0009058//biosynthetic proce…
ENSOCUG00000005942	KIF13B	kinesin family member 13B	-	-	-	-	GO:0044464//cell part;GO:0030424//axon;GO:0097458//neuron part;GO:0005622//intracellular;GO:0043005//neuron projection;GO:0005737//cytoplasm;GO:0042995//cell projection;GO:0044424//intracellular part;GO:0005623//cell	GO:0044877//macromolecular complex binding;GO:0030554//adenyl nucleotide binding;GO:0071889//14-3-3 protein binding;GO:0008092//cytoskeletal protein binding;GO:0005488//binding;GO:0032555//purine ribonucleotide binding;GO:0043167//ion binding;GO:0003824//catalytic activity;GO:0032549//ribonucleoside binding;GO:0032559//adenyl ribonucleotide binding;GO:0097159//organic cyclic compound binding;GO:1…	GO:0006928//movement of cell or subcellular component;GO:1902580//single-organism cellular localization;GO:0044763//single-organism cellular process;GO:0048869//cellular developmental process;GO:0044767//single-organism developmental process;GO:0051128//regulation of cellular component organization;GO:0009987//cellular process;GO:0031344//regulation of cell projection organization;GO:0022008//neu…
ENSOCUG00000008062	ABI2	abl-interactor 2	Cellular Processes	Cell motility	ko04810//Regulation of actin cytoskeleton	K05751	GO:0044464//cell part;GO:0005737//cytoplasm;GO:0005623//cell;GO:0005622//intracellular;GO:0044424//intracellular part	GO:0019887//protein kinase regulator activity;GO:0019209//kinase activator activity;GO:0019207//kinase regulator activity;GO:0030296//protein tyrosine kinase activator activity;GO:0030295//protein kinase activator activity;GO:0098772//molecular function regulator;GO:0008047//enzyme activator activity;GO:0030234//enzyme regulator activity	GO:0030029//actin filament-based process;GO:0051347//positive regulation of transferase activity;GO:0019220//regulation of phosphate metabolic process;GO:0044763//single-organism cellular process;GO:0050794//regulation of cellular process;GO:0031401//positive regulation of protein modification process;GO:0051174//regulation of phosphorus metabolic process;GO:0042327//positive regulation of phosph…
ENSOCUG00000008312	STMN2	stathmin 2	-	-	-	-	GO:0044463//cell projection part;GO:0044464//cell part;GO:0030426//growth cone;GO:0030427//site of polarized growth;GO:0030027//lamellipodium;GO:0048471//perinuclear region of cytoplasm;GO:0044297//cell body;GO:0097458//neuron part;GO:0044424//intracellular part;GO:0043025//neuronal cell body;GO:0031252//cell leading edge;GO:0042995//cell projection;GO:0005623//cell;GO:0036477//somatodendritic co…	GO:0048306//calcium-dependent protein binding;GO:0005488//binding;GO:0005515//protein binding	GO:0010638//positive regulation of organelle organization;GO:0032272//negative regulation of protein polymerization;GO:0050768//negative regulation of neurogenesis;GO:0031112//positive regulation of microtubule polymerization or depolymerization;GO:0051962//positive regulation of nervous system development;GO:0050793//regulation of developmental process;GO:1901881//positive regulation of protein …
ENSOCUG00000004271	IL17F	interleukin 17F	Environmental Information Processing;Organismal Systems	Signaling molecules and interaction;Immune system	ko04060//Cytokine-cytokine receptor interaction;ko04659//Th17 cell differentiation;ko04657//IL-17 signaling pathway	K05494	GO:0044421//extracellular region part;GO:0005615//extracellular space;GO:0005576//extracellular region	GO:0019955//cytokine binding;GO:0005102//receptor binding;GO:0046983//protein dimerization activity;GO:0005515//protein binding;GO:0005126//cytokine receptor binding;GO:0042802//identical protein binding;GO:0042803//protein homodimerization activity;GO:0005488//binding;GO:0005125//cytokine activity	GO:0050793//regulation of developmental process;GO:0009058//biosynthetic process;GO:1902680//positive regulation of RNA biosynthetic process;GO:0032675//regulation of interleukin-6 production;GO:0051254//positive regulation of RNA metabolic process;GO:0051171//regulation of nitrogen compound metabolic process;GO:1901343//negative regulation of vasculature development;GO:0032103//positive regulati…
ENSOCUG00000023482	-	-	-	-	-	-	GO:0043231//intracellular membrane-bounded organelle;GO:0043227//membrane-bounded organelle;GO:0005622//intracellular;GO:0005634//nucleus;GO:0043226//organelle;GO:0043229//intracellular organelle;GO:0044464//cell part;GO:0044424//intracellular part;GO:0005623//cell	GO:0097159//organic cyclic compound binding;GO:0046872//metal ion binding;GO:0005488//binding;GO:0043169//cation binding;GO:0003676//nucleic acid binding;GO:1901363//heterocyclic compound binding;GO:0043167//ion binding	GO:0065007//biological regulation;GO:0042127//regulation of cell proliferation;GO:0042481//regulation of odontogenesis;GO:0050794//regulation of cellular process;GO:0050793//regulation of developmental process;GO:2000026//regulation of multicellular organismal development;GO:0050789//regulation of biological process;GO:0008284//positive regulation of cell proliferation;GO:0051239//regulation of m…
ENSOCUG00000003033	-	-	-	-	-	-	GO:0005576//extracellular region	GO:0042802//identical protein binding;GO:0005488//binding;GO:0005102//receptor binding;GO:0005515//protein binding;GO:0046983//protein dimerization activity;GO:0008083//growth factor activity;GO:0042803//protein homodimerization activity	GO:0040019//positive regulation of embryonic development;GO:0048523//negative regulation of cellular process;GO:0023051//regulation of signaling;GO:0072108//positive regulation of mesenchymal to epithelial transition involved in metanephros morphogenesis;GO:0043069//negative regulation of programmed cell death;GO:0032879//regulation of localization;GO:0072077//renal vesicle morphogenesis;GO:00430…
ENSOCUG00000009757	SEPT4	septin 4	Cellular Processes	Cell growth and death	ko04210//Apoptosis;ko04215//Apoptosis - multiple species	K16943	GO:0005634//nucleus;GO:0031514//motile cilium;GO:0005622//intracellular;GO:0031105//septin complex;GO:0005929//cilium;GO:0032156//septin cytoskeleton;GO:0044444//cytoplasmic part;GO:0044441//ciliary part;GO:0036126//sperm flagellum;GO:0071944//cell periphery;GO:0043226//organelle;GO:0044430//cytoskeletal part;GO:0031974//membrane-enclosed lumen;GO:0070013//intracellular organelle lumen;GO:0044463…	GO:1901265//nucleoside phosphate binding;GO:0097367//carbohydrate derivative binding;GO:0043167//ion binding;GO:0032550//purine ribonucleoside binding;GO:0032553//ribonucleotide binding;GO:0005488//binding;GO:1901363//heterocyclic compound binding;GO:0036094//small molecule binding;GO:0001882//nucleoside binding;GO:0017076//purine nucleotide binding;GO:0032549//ribonucleoside binding;GO:0000166//…	GO:0019222//regulation of metabolic process;GO:0010647//positive regulation of cell communication;GO:0022414//reproductive process;GO:0044707//single-multicellular organism process;GO:1903320//regulation of protein modification by small protein conjugation or removal;GO:0031398//positive regulation of protein ubiquitination;GO:0043068//positive regulation of programmed cell death;GO:0050794//regu…
ENSOCUG00000016076	-	-	-	-	-	-	-	-	-
ENSOCUG00000006709	MED13	mediator complex subunit 13	Organismal Systems	Endocrine system	ko04919//Thyroid hormone signaling pathway	K15164	GO:0016592//mediator complex;GO:0005634//nucleus;GO:0005622//intracellular;GO:0043231//intracellular membrane-bounded organelle;GO:0043227//membrane-bounded organelle;GO:0031974//membrane-enclosed lumen;GO:0043233//organelle lumen;GO:0043229//intracellular organelle;GO:0044422//organelle part;GO:0070013//intracellular organelle lumen;GO:0005623//cell;GO:0044446//intracellular organelle part;GO:00…	GO:0046966//thyroid hormone receptor binding;GO:0005488//binding;GO:0008134//transcription factor binding;GO:0060089//molecular transducer activity;GO:0005102//receptor binding;GO:0005515//protein binding;GO:0000989//transcription factor activity, transcription factor binding;GO:0003713//transcription coactivator activity;GO:0004872//receptor activity;GO:0000988//transcription factor activity, pr…	GO:0023051//regulation of signaling;GO:0044699//single-organism process;GO:0051173//positive regulation of nitrogen compound metabolic process;GO:0048519//negative regulation of biological process;GO:0090304//nucleic acid metabolic process;GO:2000272//negative regulation of receptor activity;GO:0044700//single organism signaling;GO:0031328//positive regulation of cellular biosynthetic process;GO:…
ENSOCUG00000000956	ZFYVE9	zinc finger, FYVE domain containing 9	Cellular Processes;Environmental Information Processing	Transport and catabolism;Signal transduction	ko04144//Endocytosis;ko04350//TGF-beta signaling pathway	K04679	GO:0043231//intracellular membrane-bounded organelle;GO:0044464//cell part;GO:0031090//organelle membrane;GO:0005737//cytoplasm;GO:0044440//endosomal part;GO:0005829//cytosol;GO:0098588//bounding membrane of organelle;GO:0031901//early endosome membrane;GO:0016020//membrane;GO:0044444//cytoplasmic part;GO:0044446//intracellular organelle part;GO:0010008//endosome membrane;GO:0043229//intracellula…	GO:0005545//1-phosphatidylinositol binding;GO:0043167//ion binding;GO:0043168//anion binding;GO:0043169//cation binding;GO:0005488//binding;GO:0046872//metal ion binding;GO:0035091//phosphatidylinositol binding;GO:0008289//lipid binding;GO:0005543//phospholipid binding	GO:0051179//localization;GO:0070727//cellular macromolecule localization;GO:0034622//cellular macromolecular complex assembly;GO:0023052//signaling;GO:0051649//establishment of localization in cell;GO:0071822//protein complex subunit organization;GO:1902580//single-organism cellular localization;GO:0051641//cellular localization;GO:0050789//regulation of biological process;GO:0044744//protein tar…
ENSOCUG00000004106	GLDC	glycine dehydrogenase (decarboxylating)	Metabolism	Amino acid metabolism;Carbohydrate metabolism;Overview	ko01200//Carbon metabolism;ko00260//Glycine, serine and threonine metabolism;ko00630//Glyoxylate and dicarboxylate metabolism	K00281	GO:0005737//cytoplasm;GO:0005623//cell;GO:0005886//plasma membrane;GO:0044444//cytoplasmic part;GO:0005739//mitochondrion;GO:0016020//membrane;GO:0043231//intracellular membrane-bounded organelle;GO:0005622//intracellular;GO:0044424//intracellular part;GO:0043229//intracellular organelle;GO:0043227//membrane-bounded organelle;GO:0043226//organelle;GO:0071944//cell periphery;GO:0005634//nucleus;GO…	GO:0016491//oxidoreductase activity;GO:0016829//lyase activity;GO:0016642//oxidoreductase activity, acting on the CH-NH2 group of donors, disulfide as acceptor;GO:0004375//glycine dehydrogenase (decarboxylating) activity;GO:0016638//oxidoreductase activity, acting on the CH-NH2 group of donors;GO:0003824//catalytic activity	GO:0043436//oxoacid metabolic process;GO:0009063//cellular amino acid catabolic process;GO:0016054//organic acid catabolic process;GO:0009069//serine family amino acid metabolic process;GO:0044248//cellular catabolic process;GO:0009071//serine family amino acid catabolic process;GO:0006520//cellular amino acid metabolic process;GO:0046395//carboxylic acid catabolic process;GO:0044712//single-orga…
ENSOCUG00000016034	OIT3	oncoprotein induced transcript 3	-	-	-	-	-	GO:0005488//binding;GO:0043167//ion binding;GO:0005509//calcium ion binding;GO:0043169//cation binding;GO:0046872//metal ion binding	GO:1903118//urate homeostasis;GO:0048878//chemical homeostasis;GO:0065007//biological regulation;GO:0065008//regulation of biological quality;GO:0042592//homeostatic process
ENSOCUG00000007139	FAM149B1	-	-	-	-	-	-	-	-
ENSOCUG00000001077	-	-	-	-	-	-	-	GO:0016810//hydrolase activity, acting on carbon-nitrogen (but not peptide) bonds;GO:0003824//catalytic activity;GO:0016787//hydrolase activity;GO:0016811//hydrolase activity, acting on carbon-nitrogen (but not peptide) bonds, in linear amides	-
ENSOCUG00000019186	-	-	-	-	-	-	-	-	-
ENSOCUG00000029182	-	-	-	-	-	-	-	-	-
ENSOCUG00000019373	-	-	-	-	-	-	-	-	-
ENSOCUG00000001569	CLRN2	clarin 2	-	-	-	-	GO:0044425//membrane part;GO:0016020//membrane;GO:0016021//integral component of membrane;GO:0031224//intrinsic component of membrane	-	-
ENSOCUG00000022362	LRRC8D	leucine rich repeat containing 8 family, member D	-	-	-	-	GO:0044424//intracellular part;GO:0044459//plasma membrane part;GO:0016021//integral component of membrane;GO:0071944//cell periphery;GO:0031226//intrinsic component of plasma membrane;GO:0031224//intrinsic component of membrane;GO:0005623//cell;GO:0005887//integral component of plasma membrane;GO:0044464//cell part;GO:0005622//intracellular;GO:0044425//membrane part;GO:0016020//membrane;GO:00058…	GO:0015267//channel activity;GO:0022891//substrate-specific transmembrane transporter activity;GO:0005253//anion channel activity;GO:0005225//volume-sensitive anion channel activity;GO:0005215//transporter activity;GO:0005216//ion channel activity;GO:0022892//substrate-specific transporter activity;GO:0022838//substrate-specific channel activity;GO:0008509//anion transmembrane transporter activit…	GO:0044763//single-organism cellular process;GO:0006820//anion transport;GO:0044699//single-organism process;GO:1902578//single-organism localization;GO:0034220//ion transmembrane transport;GO:0051049//regulation of transport;GO:0044070//regulation of anion transport;GO:0006810//transport;GO:0006811//ion transport;GO:0009987//cellular process;GO:0032879//regulation of localization;GO:0055085//tra…
ENSOCUG00000016083	TGFBR3	transforming growth factor, beta receptor III	-	-	-	-	GO:0005623//cell;GO:0016021//integral component of membrane;GO:0043227//membrane-bounded organelle;GO:0044459//plasma membrane part;GO:0071944//cell periphery;GO:0005576//extracellular region;GO:0098552//side of membrane;GO:0043234//protein complex;GO:0070062//extracellular exosome;GO:0043230//extracellular organelle;GO:0005622//intracellular;GO:0043226//organelle;GO:0016020//membrane;GO:0009897/…	GO:0060089//molecular transducer activity;GO:0016772//transferase activity, transferring phosphorus-containing groups;GO:0019199//transmembrane receptor protein kinase activity;GO:0004674//protein serine/threonine kinase activity;GO:0099600//transmembrane receptor activity;GO:0046332//SMAD binding;GO:0016301//kinase activity;GO:0003824//catalytic activity;GO:0004672//protein kinase activity;GO:00…	GO:0032501//multicellular organismal process;GO:0019219//regulation of nucleobase-containing compound metabolic process;GO:0007166//cell surface receptor signaling pathway;GO:0019538//protein metabolic process;GO:0048869//cellular developmental process;GO:0030154//cell differentiation;GO:0007507//heart development;GO:0032989//cellular component morphogenesis;GO:0032354//response to follicle-stimu…
ENSOCUG00000021137	SFRP5	secreted frizzled-related protein 5	Environmental Information Processing	Signal transduction	ko04310//Wnt signaling pathway	K02222	GO:0005576//extracellular region	-	GO:0051049//regulation of transport;GO:0046822//regulation of nucleocytoplasmic transport;GO:0022603//regulation of anatomical structure morphogenesis;GO:0042306//regulation of protein import into nucleus;GO:0031326//regulation of cellular biosynthetic process;GO:0044767//single-organism developmental process;GO:0035412//regulation of catenin import into nucleus;GO:0032387//negative regulation of…
ENSOCUG00000000479	-	-	-	-	-	-	-	GO:0003824//catalytic activity;GO:0005102//receptor binding;GO:0005515//protein binding;GO:0046592//polyamine oxidase activity;GO:0016491//oxidoreductase activity;GO:0005488//binding;GO:0016647//oxidoreductase activity, acting on the CH-NH group of donors, oxygen as acceptor;GO:0016645//oxidoreductase activity, acting on the CH-NH group of donors	GO:0008152//metabolic process;GO:0009891//positive regulation of biosynthetic process;GO:0009889//regulation of biosynthetic process;GO:0044710//single-organism metabolic process;GO:1901576//organic substance biosynthetic process;GO:0033238//regulation of cellular amine metabolic process;GO:0065007//biological regulation;GO:1901566//organonitrogen compound biosynthetic process;GO:0031325//positiv…
ENSOCUG00000026829	CCDC90B	coiled-coil domain containing 90B	-	-	-	-	GO:0005737//cytoplasm;GO:0031224//intrinsic component of membrane;GO:0044424//intracellular part;GO:0043231//intracellular membrane-bounded organelle;GO:0043229//intracellular organelle;GO:0005623//cell;GO:0016021//integral component of membrane;GO:0005739//mitochondrion;GO:0044464//cell part;GO:0043226//organelle;GO:0005622//intracellular;GO:0044425//membrane part;GO:0043227//membrane-bounded or…	-	-
ENSOCUG00000015732	FAM198B	family with sequence similarity 198, member B	-	-	-	-	GO:0012505//endomembrane system;GO:0044424//intracellular part;GO:0043229//intracellular organelle;GO:0044444//cytoplasmic part;GO:0031224//intrinsic component of membrane;GO:0016021//integral component of membrane;GO:0043231//intracellular membrane-bounded organelle;GO:0044464//cell part;GO:0005623//cell;GO:0016020//membrane;GO:0005737//cytoplasm;GO:0005794//Golgi apparatus;GO:0005622//intracell…	-	-
ENSOCUG00000009246	-	-	-	-	-	-	GO:0005622//intracellular;GO:0044424//intracellular part;GO:0005667//transcription factor complex;GO:0043226//organelle;GO:0043229//intracellular organelle;GO:0044464//cell part;GO:0043227//membrane-bounded organelle;GO:0043231//intracellular membrane-bounded organelle;GO:0005634//nucleus;GO:0005623//cell;GO:0032991//macromolecular complex;GO:0043234//protein complex	GO:0005488//binding;GO:0008134//transcription factor binding;GO:0003690//double-stranded DNA binding;GO:1990837//sequence-specific double-stranded DNA binding;GO:0000987//core promoter proximal region sequence-specific DNA binding;GO:0001067//regulatory region nucleic acid binding;GO:0000977//RNA polymerase II regulatory region sequence-specific DNA binding;GO:0000982//transcription factor activi…	GO:0010604//positive regulation of macromolecule metabolic process;GO:0060142//regulation of syncytium formation by plasma membrane fusion;GO:0021781//glial cell fate commitment;GO:0006807//nitrogen compound metabolic process;GO:0010628//positive regulation of gene expression;GO:0006351//transcription, DNA-templated;GO:0032774//RNA biosynthetic process;GO:0060713//labyrinthine layer morphogenesis…
ENSOCUG00000024925	MIS12	MIS12 kinetochore complex component	-	-	-	-	GO:0005623//cell;GO:0000444//MIS12/MIND type complex;GO:0000779//condensed chromosome, centromeric region;GO:0044422//organelle part;GO:0000777//condensed chromosome kinetochore;GO:0044427//chromosomal part;GO:0005634//nucleus;GO:0044446//intracellular organelle part;GO:0043229//intracellular organelle;GO:0043234//protein complex;GO:0005622//intracellular;GO:0005694//chromosome;GO:0043227//membra…	-	GO:0008608//attachment of spindle microtubules to kinetochore;GO:0071824//protein-DNA complex subunit organization;GO:0070925//organelle assembly;GO:0006996//organelle organization;GO:0000819//sister chromatid segregation;GO:0016043//cellular component organization;GO:0000278//mitotic cell cycle;GO:0044085//cellular component biogenesis;GO:0022402//cell cycle process;GO:0009987//cellular process;…
ENSOCUG00000009743	MTMR4	myotubularin related protein 4	Cellular Processes;Environmental Information Processing;Metabolism	Signal transduction;Transport and catabolism;Carbohydrate metabolism	ko04140//Autophagy - animal;ko04070//Phosphatidylinositol signaling system;ko00562//Inositol phosphate metabolism	K18082	GO:0005576//extracellular region;GO:0044421//extracellular region part;GO:0005615//extracellular space	GO:0016787//hydrolase activity;GO:0042578//phosphoric ester hydrolase activity;GO:0043169//cation binding;GO:0016788//hydrolase activity, acting on ester bonds;GO:0046872//metal ion binding;GO:0043167//ion binding;GO:0005488//binding;GO:0004721//phosphoprotein phosphatase activity;GO:0003824//catalytic activity;GO:0016791//phosphatase activity;GO:0004722//protein serine/threonine phosphatase acti…	GO:0006470//protein dephosphorylation;GO:0035335//peptidyl-tyrosine dephosphorylation;GO:0007167//enzyme linked receptor protein signaling pathway;GO:0071310//cellular response to organic substance;GO:0071559//response to transforming growth factor beta;GO:0010033//response to organic substance;GO:0070848//response to growth factor;GO:0044260//cellular macromolecule metabolic process;GO:0006464//…
ENSOCUG00000015191	-	-	-	-	-	-	GO:0016021//integral component of membrane;GO:0043226//organelle;GO:0005622//intracellular;GO:0043227//membrane-bounded organelle;GO:0031224//intrinsic component of membrane;GO:0043229//intracellular organelle;GO:0043231//intracellular membrane-bounded organelle;GO:0044424//intracellular part;GO:0016020//membrane;GO:0005623//cell;GO:0044464//cell part;GO:0044444//cytoplasmic part;GO:0044425//memb…	GO:0003824//catalytic activity;GO:0016758//transferase activity, transferring hexosyl groups;GO:0016740//transferase activity;GO:0015020//glucuronosyltransferase activity;GO:0008194//UDP-glycosyltransferase activity;GO:0016757//transferase activity, transferring glycosyl groups	GO:0006807//nitrogen compound metabolic process;GO:0030203//glycosaminoglycan metabolic process;GO:0009101//glycoprotein biosynthetic process;GO:0009987//cellular process;GO:0006022//aminoglycan metabolic process;GO:0008152//metabolic process;GO:1901576//organic substance biosynthetic process;GO:0006023//aminoglycan biosynthetic process;GO:0071704//organic substance metabolic process;GO:0044249//…
ENSOCUG00000029319	-	-	-	-	-	-	GO:0044425//membrane part;GO:0031224//intrinsic component of membrane;GO:0016021//integral component of membrane;GO:0016020//membrane	GO:0099600//transmembrane receptor activity;GO:0060089//molecular transducer activity;GO:0004872//receptor activity;GO:0004888//transmembrane signaling receptor activity;GO:0038023//signaling receptor activity;GO:0004871//signal transducer activity;GO:0004930//G-protein coupled receptor activity	GO:0050789//regulation of biological process;GO:0009987//cellular process;GO:0050896//response to stimulus;GO:0044699//single-organism process;GO:0051716//cellular response to stimulus;GO:0007186//G-protein coupled receptor signaling pathway;GO:0007154//cell communication;GO:0065007//biological regulation;GO:0044700//single organism signaling;GO:0044763//single-organism cellular process;GO:005079…
ENSOCUG00000008169	UBA3	ubiquitin-like modifier activating enzyme 3	Genetic Information Processing	Folding, sorting and degradation	ko04120//Ubiquitin mediated proteolysis	K10686	GO:0043227//membrane-bounded organelle;GO:0043229//intracellular organelle;GO:0044424//intracellular part;GO:0005634//nucleus;GO:0043231//intracellular membrane-bounded organelle;GO:0005622//intracellular;GO:0043226//organelle;GO:0044464//cell part;GO:0005623//cell	GO:0097367//carbohydrate derivative binding;GO:0019781//NEDD8 activating enzyme activity;GO:0000166//nucleotide binding;GO:0035639//purine ribonucleoside triphosphate binding;GO:0032553//ribonucleotide binding;GO:0003824//catalytic activity;GO:0032559//adenyl ribonucleotide binding;GO:0046983//protein dimerization activity;GO:0016881//acid-amino acid ligase activity;GO:0008641//small protein acti…	GO:0043170//macromolecule metabolic process;GO:0008152//metabolic process;GO:0009987//cellular process;GO:0071704//organic substance metabolic process;GO:0044267//cellular protein metabolic process;GO:0044763//single-organism cellular process;GO:0050794//regulation of cellular process;GO:0044260//cellular macromolecule metabolic process;GO:0043412//macromolecule modification;GO:0050789//regulatio…
ENSOCUG00000004661	C8H12orf40	-	-	-	-	-	-	-	-
ENSOCUG00000020606	-	-	-	-	-	-	-	-	-
ENSOCUG00000014855	MCU	mitochondrial calcium uniporter	Environmental Information Processing;Organismal Systems	Immune system;Signal transduction	ko04020//Calcium signaling pathway;ko04621//NOD-like receptor signaling pathway	K20858	GO:0031305//integral component of mitochondrial inner membrane;GO:0034703//cation channel complex;GO:0043231//intracellular membrane-bounded organelle;GO:0044446//intracellular organelle part;GO:0044429//mitochondrial part;GO:0034702//ion channel complex;GO:0044455//mitochondrial membrane part;GO:0016021//integral component of membrane;GO:0031967//organelle envelope;GO:0044425//membrane part;GO:0…	GO:0022892//substrate-specific transporter activity;GO:0015291//secondary active transmembrane transporter activity;GO:0005488//binding;GO:0005215//transporter activity;GO:0008324//cation transmembrane transporter activity;GO:0022804//active transmembrane transporter activity;GO:0042802//identical protein binding;GO:0005261//cation channel activity;GO:0046873//metal ion transmembrane transporter …	GO:0098660//inorganic ion transmembrane transport;GO:0070838//divalent metal ion transport;GO:0019725//cellular homeostasis;GO:0090276//regulation of peptide hormone secretion;GO:1903530//regulation of secretion by cell;GO:0071822//protein complex subunit organization;GO:0002791//regulation of peptide secretion;GO:0019932//second-messenger-mediated signaling;GO:0006839//mitochondrial transport;GO…
ENSOCUG00000005978	-	-	-	-	-	-	-	-	-
ENSOCUG00000026459	-	-	-	-	-	-	-	-	-
ENSOCUG00000021065	-	-	-	-	-	-	-	GO:0008233//peptidase activity;GO:0016787//hydrolase activity;GO:0070011//peptidase activity, acting on L-amino acid peptides;GO:0003824//catalytic activity;GO:0004222//metalloendopeptidase activity;GO:0008237//metallopeptidase activity;GO:0004175//endopeptidase activity	GO:0044238//primary metabolic process;GO:0043170//macromolecule metabolic process;GO:0008152//metabolic process;GO:0006508//proteolysis;GO:0019538//protein metabolic process;GO:0071704//organic substance metabolic process
ENSOCUG00000000819	ABHD17B	abhydrolase domain containing 17B	-	-	-	-	GO:0016020//membrane	-	-
ENSOCUG00000004462	PCF11	PCF11 cleavage and polyadenylation factor subunit	Genetic Information Processing	Translation	ko03015//mRNA surveillance pathway	K14400	GO:0070013//intracellular organelle lumen;GO:0043233//organelle lumen;GO:0005654//nucleoplasm;GO:0005737//cytoplasm;GO:0005634//nucleus;GO:0005739//mitochondrion;GO:0031981//nuclear lumen;GO:0044464//cell part;GO:0043227//membrane-bounded organelle;GO:0043226//organelle;GO:0044428//nuclear part;GO:0044422//organelle part;GO:0044446//intracellular organelle part;GO:0005622//intracellular;GO:004322…	-	-
ENSOCUG00000006700	MAN1A1	mannosidase, alpha, class 1A, member 1	Genetic Information Processing;Metabolism	Glycan biosynthesis and metabolism;Folding, sorting and degradation	ko04141//Protein processing in endoplasmic reticulum;ko00510//N-Glycan biosynthesis	K01230	GO:0005623//cell;GO:0044464//cell part;GO:0005622//intracellular;GO:0044422//organelle part;GO:0016021//integral component of membrane;GO:0044431//Golgi apparatus part;GO:0005829//cytosol;GO:0031090//organelle membrane;GO:0031988//membrane-bounded vesicle;GO:0000139//Golgi membrane;GO:0043231//intracellular membrane-bounded organelle;GO:0031982//vesicle;GO:0044424//intracellular part;GO:0031224//…	GO:0043169//cation binding;GO:0016787//hydrolase activity;GO:0003824//catalytic activity;GO:0004559//alpha-mannosidase activity;GO:0015923//mannosidase activity;GO:0005509//calcium ion binding;GO:0015924//mannosyl-oligosaccharide mannosidase activity;GO:0016798//hydrolase activity, acting on glycosyl bonds;GO:0004553//hydrolase activity, hydrolyzing O-glycosyl compounds;GO:0004571//mannosyl-oligo…	GO:0008152//metabolic process
ENSOCUG00000005798	GALNT14	polypeptide N-acetylgalactosaminyltransferase 14	Metabolism	Glycan biosynthesis and metabolism	ko00512//Mucin type O-glycan biosynthesis	K00710	GO:0000139//Golgi membrane;GO:0031090//organelle membrane;GO:0044425//membrane part;GO:0016021//integral component of membrane;GO:0044431//Golgi apparatus part;GO:0043226//organelle;GO:0012505//endomembrane system;GO:0005794//Golgi apparatus;GO:0005737//cytoplasm;GO:0044424//intracellular part;GO:0044422//organelle part;GO:0044444//cytoplasmic part;GO:0044446//intracellular organelle part;GO:0005…	GO:0016757//transferase activity, transferring glycosyl groups;GO:0003824//catalytic activity;GO:0005488//binding;GO:0030246//carbohydrate binding;GO:0016740//transferase activity	GO:0044699//single-organism process;GO:0044237//cellular metabolic process;GO:0006486//protein glycosylation;GO:0019538//protein metabolic process;GO:0036211//protein modification process;GO:0006464//cellular protein modification process;GO:1901576//organic substance biosynthetic process;GO:0009101//glycoprotein biosynthetic process;GO:0044723//single-organism carbohydrate metabolic process;GO:00…
ENSOCUG00000002722	ANAPC5	anaphase promoting complex subunit 5	Genetic Information Processing;Cellular Processes;Organismal Systems	Immune system;Cell growth and death;Endocrine system;Folding, sorting and degradation	ko04120//Ubiquitin mediated proteolysis;ko04110//Cell cycle;ko04114//Oocyte meiosis;ko04657//IL-17 signaling pathway;ko04914//Progesterone-mediated oocyte maturation	K03352	GO:0043234//protein complex;GO:0043227//membrane-bounded organelle;GO:1990234//transferase complex;GO:0005680//anaphase-promoting complex;GO:0044422//organelle part;GO:0005634//nucleus;GO:0005623//cell;GO:0044464//cell part;GO:0044446//intracellular organelle part;GO:0044424//intracellular part;GO:0005622//intracellular;GO:0032991//macromolecular complex;GO:0043226//organelle;GO:0043229//intracel…	GO:0019903//protein phosphatase binding;GO:0019902//phosphatase binding;GO:0005488//binding;GO:0019899//enzyme binding;GO:0005515//protein binding	GO:0006464//cellular protein modification process;GO:0044267//cellular protein metabolic process;GO:0032446//protein modification by small protein conjugation;GO:0044238//primary metabolic process;GO:0044237//cellular metabolic process;GO:0071704//organic substance metabolic process;GO:0000209//protein polyubiquitination;GO:0070979//protein K11-linked ubiquitination;GO:0008152//metabolic process;…
ENSOCUG00000004026	-	-	-	-	-	-	GO:0005737//cytoplasm;GO:0043228//non-membrane-bounded organelle;GO:0044444//cytoplasmic part;GO:0005819//spindle;GO:0043232//intracellular non-membrane-bounded organelle;GO:0044430//cytoskeletal part;GO:0005622//intracellular;GO:0005623//cell;GO:0044464//cell part;GO:0005815//microtubule organizing center;GO:0005814//centriole;GO:0044446//intracellular organelle part;GO:0043229//intracellular or…	-	-
ENSOCUG00000016777	-	-	-	-	-	-	-	GO:0001883//purine nucleoside binding;GO:0032555//purine ribonucleotide binding;GO:0030554//adenyl nucleotide binding;GO:0032549//ribonucleoside binding;GO:0004672//protein kinase activity;GO:0016301//kinase activity;GO:0016772//transferase activity, transferring phosphorus-containing groups;GO:0005488//binding;GO:1901363//heterocyclic compound binding;GO:0003824//catalytic activity;GO:0001882//n…	GO:0043170//macromolecule metabolic process;GO:0044238//primary metabolic process;GO:0016310//phosphorylation;GO:0044260//cellular macromolecule metabolic process;GO:0006464//cellular protein modification process;GO:0006468//protein phosphorylation;GO:0044237//cellular metabolic process;GO:0006793//phosphorus metabolic process;GO:0043412//macromolecule modification;GO:0071704//organic substance m…
ENSOCUG00000027546	LOC100339830	chymotrypsin-like elastase family member 3B	Organismal Systems	Digestive system	ko04972//Pancreatic secretion;ko04974//Protein digestion and absorption	K01345	-	GO:0017171//serine hydrolase activity;GO:0003824//catalytic activity;GO:0070011//peptidase activity, acting on L-amino acid peptides;GO:0008233//peptidase activity;GO:0004175//endopeptidase activity;GO:0016787//hydrolase activity;GO:0008236//serine-type peptidase activity;GO:0004252//serine-type endopeptidase activity	GO:0006508//proteolysis;GO:0043170//macromolecule metabolic process;GO:0071704//organic substance metabolic process;GO:0019538//protein metabolic process;GO:0008152//metabolic process;GO:0044238//primary metabolic process
ENSOCUG00000020277	-	-	-	-	-	-	-	-	-
ENSOCUG00000028903	-	-	-	-	-	-	-	-	-
ENSOCUG00000024863	-	-	-	-	-	-	GO:0043226//organelle;GO:0005623//cell;GO:0043227//membrane-bounded organelle;GO:0005634//nucleus;GO:0005694//chromosome;GO:0043231//intracellular membrane-bounded organelle;GO:0005622//intracellular;GO:0043229//intracellular organelle;GO:0044427//chromosomal part;GO:0000786//nucleosome;GO:0044424//intracellular part;GO:0043228//non-membrane-bounded organelle;GO:0032993//protein-DNA complex;GO:00…	GO:1901363//heterocyclic compound binding;GO:0046983//protein dimerization activity;GO:0046982//protein heterodimerization activity;GO:0005515//protein binding;GO:0097159//organic cyclic compound binding;GO:0005488//binding;GO:0003677//DNA binding;GO:0003676//nucleic acid binding	-
ENSOCUG00000027116	-	-	-	-	-	-	-	-	-
ENSOCUG00000021421	LOC100340079	-	-	-	-	-	-	-	-
ENSOCUG00000029172	LOC100344030	cathepsin L1-like	Organismal Systems;Cellular Processes	Transport and catabolism;Cell growth and death;Immune system	ko04145//Phagosome;ko04210//Apoptosis;ko04142//Lysosome;ko04140//Autophagy - animal;ko04612//Antigen processing and presentation	K01365	-	GO:0008234//cysteine-type peptidase activity;GO:0016787//hydrolase activity;GO:0008233//peptidase activity;GO:0003824//catalytic activity;GO:0070011//peptidase activity, acting on L-amino acid peptides	GO:0006508//proteolysis;GO:0044238//primary metabolic process;GO:0071704//organic substance metabolic process;GO:0043170//macromolecule metabolic process;GO:0019538//protein metabolic process;GO:0008152//metabolic process
ENSOCUG00000005961	-	-	-	-	-	-	GO:0044422//organelle part;GO:0043231//intracellular membrane-bounded organelle;GO:0044428//nuclear part;GO:0043227//membrane-bounded organelle;GO:0043226//organelle;GO:0043234//protein complex;GO:0005623//cell;GO:0043229//intracellular organelle;GO:0005634//nucleus;GO:0044424//intracellular part;GO:0032991//macromolecular complex;GO:0005622//intracellular;GO:0044464//cell part;GO:0044446//intrac…	GO:0008270//zinc ion binding;GO:0003676//nucleic acid binding;GO:0005488//binding;GO:0046872//metal ion binding;GO:1990837//sequence-specific double-stranded DNA binding;GO:0003690//double-stranded DNA binding;GO:0043167//ion binding;GO:0000976//transcription regulatory region sequence-specific DNA binding;GO:0001047//core promoter binding;GO:0001046//core promoter sequence-specific DNA binding;G…	GO:0031323//regulation of cellular metabolic process;GO:0016568//chromatin modification;GO:0007389//pattern specification process;GO:0048729//tissue morphogenesis;GO:0030307//positive regulation of cell growth;GO:0060562//epithelial tube morphogenesis;GO:0044767//single-organism developmental process;GO:0043170//macromolecule metabolic process;GO:0042127//regulation of cell proliferation;GO:00018…
ENSOCUG00000005650	-	-	-	-	-	-	GO:0005623//cell;GO:0043227//membrane-bounded organelle;GO:0043229//intracellular organelle;GO:0005829//cytosol;GO:0044424//intracellular part;GO:0043226//organelle;GO:0005622//intracellular;GO:0044464//cell part;GO:0044444//cytoplasmic part;GO:0043231//intracellular membrane-bounded organelle;GO:0005737//cytoplasm	-	-
ENSOCUG00000025803	LGALS9	lectin, galactoside-binding, soluble, 9	-	-	-	-	-	GO:0030246//carbohydrate binding;GO:0005488//binding	-
ENSOCUG00000001952	C8H12orf5	chromosome 8 open reading frame, human C12orf5	Metabolism	Carbohydrate metabolism	ko00051//Fructose and mannose metabolism	K14634	GO:0031975//envelope;GO:0031966//mitochondrial membrane;GO:0031967//organelle envelope;GO:0031090//organelle membrane;GO:0005829//cytosol;GO:0005737//cytoplasm;GO:0044444//cytoplasmic part;GO:0044422//organelle part;GO:0044446//intracellular organelle part;GO:0098805//whole membrane;GO:0005739//mitochondrion;GO:0005623//cell;GO:0005634//nucleus;GO:0044429//mitochondrial part;GO:0043227//membrane-…	GO:0050308//sugar-phosphatase activity;GO:0016791//phosphatase activity;GO:0003824//catalytic activity;GO:0019203//carbohydrate phosphatase activity;GO:0016788//hydrolase activity, acting on ester bonds;GO:0016787//hydrolase activity;GO:0004331//fructose-2,6-bisphosphate 2-phosphatase activity;GO:0004083//bisphosphoglycerate 2-phosphatase activity;GO:0034416//bisphosphoglycerate phosphatase activ…	GO:0045937//positive regulation of phosphate metabolic process;GO:0002066//columnar/cuboidal epithelial cell development;GO:0048856//anatomical structure development;GO:2001020//regulation of response to DNA damage stimulus;GO:0010332//response to gamma radiation;GO:0051196//regulation of coenzyme metabolic process;GO:0048583//regulation of response to stimulus;GO:0010648//negative regulation of …
ENSOCUG00000007152	PAXBP1	PAX3 and PAX7 binding protein 1	-	-	-	-	GO:0005737//cytoplasm;GO:0044464//cell part;GO:0005634//nucleus;GO:0043227//membrane-bounded organelle;GO:0005623//cell;GO:0005622//intracellular;GO:0043231//intracellular membrane-bounded organelle;GO:0044424//intracellular part;GO:0005829//cytosol;GO:0043226//organelle;GO:0043229//intracellular organelle;GO:0044444//cytoplasmic part	GO:1901363//heterocyclic compound binding;GO:0008134//transcription factor binding;GO:0005488//binding;GO:0003700//transcription factor activity, sequence-specific DNA binding;GO:0097159//organic cyclic compound binding;GO:0005515//protein binding;GO:0003676//nucleic acid binding;GO:0001071//nucleic acid binding transcription factor activity;GO:0003677//DNA binding	GO:0010638//positive regulation of organelle organization;GO:0032268//regulation of cellular protein metabolic process;GO:1903506//regulation of nucleic acid-templated transcription;GO:1902680//positive regulation of RNA biosynthetic process;GO:0031325//positive regulation of cellular metabolic process;GO:0031062//positive regulation of histone methylation;GO:0033043//regulation of organelle orga…
ENSOCUG00000015140	DACT1	-	-	-	-	-	GO:0005623//cell;GO:0044444//cytoplasmic part;GO:0031974//membrane-enclosed lumen;GO:0031981//nuclear lumen;GO:0044428//nuclear part;GO:0043226//organelle;GO:0070013//intracellular organelle lumen;GO:0044424//intracellular part;GO:0043229//intracellular organelle;GO:0032991//macromolecular complex;GO:0044422//organelle part;GO:0044464//cell part;GO:0043234//protein complex;GO:0005634//nucleus;GO:…	GO:0005515//protein binding;GO:0008013//beta-catenin binding;GO:0008134//transcription factor binding;GO:0005488//binding;GO:0019899//enzyme binding;GO:0042826//histone deacetylase binding;GO:0051018//protein kinase A binding;GO:0001085//RNA polymerase II transcription factor binding	GO:0010948//negative regulation of cell cycle process;GO:0051248//negative regulation of protein metabolic process;GO:0019219//regulation of nucleobase-containing compound metabolic process;GO:0065008//regulation of biological quality;GO:0019222//regulation of metabolic process;GO:2001141//regulation of RNA biosynthetic process;GO:0035295//tube development;GO:0045936//negative regulation of phosp…
ENSOCUG00000024537	-	-	-	-	-	-	GO:0016021//integral component of membrane;GO:0031224//intrinsic component of membrane;GO:0044425//membrane part;GO:0016020//membrane	-	-
ENSOCUG00000001781	PREX2	phosphatidylinositol-3,4,5-trisphosphate-dependent Rac exchange factor 2	-	-	-	-	GO:0005622//intracellular;GO:0044464//cell part;GO:0016020//membrane;GO:0071944//cell periphery;GO:0005886//plasma membrane;GO:0005623//cell	GO:0060589//nucleoside-triphosphatase regulator activity;GO:0005096//GTPase activator activity;GO:0098772//molecular function regulator;GO:0008047//enzyme activator activity;GO:0005089//Rho guanyl-nucleotide exchange factor activity;GO:0005088//Ras guanyl-nucleotide exchange factor activity;GO:0005085//guanyl-nucleotide exchange factor activity;GO:0030676//Rac guanyl-nucleotide exchange factor ac…	GO:0043547//positive regulation of GTPase activity;GO:0007154//cell communication;GO:0051345//positive regulation of hydrolase activity;GO:0016043//cellular component organization;GO:0048666//neuron development;GO:0007626//locomotory behavior;GO:0048869//cellular developmental process;GO:0000902//cell morphogenesis;GO:0032502//developmental process;GO:0046578//regulation of Ras protein signal tra…
ENSOCUG00000026775	-	-	-	-	-	-	GO:0005576//extracellular region	-	GO:0006955//immune response;GO:0043207//response to external biotic stimulus;GO:0051704//multi-organism process;GO:0050896//response to stimulus;GO:0051707//response to other organism;GO:0045087//innate immune response;GO:0042742//defense response to bacterium;GO:0006952//defense response;GO:0006950//response to stress;GO:0009617//response to bacterium;GO:0009605//response to external stimulus;GO…
ENSOCUG00000017211	HMBOX1	homeobox containing 1	-	-	-	-	GO:0044427//chromosomal part;GO:0005737//cytoplasm;GO:0000784//nuclear chromosome, telomeric region;GO:0016604//nuclear body;GO:0032991//macromolecular complex;GO:0043227//membrane-bounded organelle;GO:0005654//nucleoplasm;GO:0005634//nucleus;GO:0044464//cell part;GO:0070013//intracellular organelle lumen;GO:0044451//nucleoplasm part;GO:0098687//chromosomal region;GO:0044446//intracellular organe…	GO:0016779//nucleotidyltransferase activity;GO:0044877//macromolecular complex binding;GO:0003690//double-stranded DNA binding;GO:0034061//DNA polymerase activity;GO:0005515//protein binding;GO:0097159//organic cyclic compound binding;GO:0003824//catalytic activity;GO:0003691//double-stranded telomeric DNA binding;GO:0003676//nucleic acid binding;GO:0042802//identical protein binding;GO:1901363//…	GO:0065008//regulation of biological quality;GO:0009058//biosynthetic process;GO:0006725//cellular aromatic compound metabolic process;GO:2001252//positive regulation of chromosome organization;GO:0051171//regulation of nitrogen compound metabolic process;GO:2000278//regulation of DNA biosynthetic process;GO:0050789//regulation of biological process;GO:0009891//positive regulation of biosynthetic…
ENSOCUG00000006026	UBE2E1	ubiquitin-conjugating enzyme E2E 1	Genetic Information Processing	Folding, sorting and degradation	ko04120//Ubiquitin mediated proteolysis	K20217	GO:0044464//cell part;GO:0043227//membrane-bounded organelle;GO:0005634//nucleus;GO:0000151//ubiquitin ligase complex;GO:0043234//protein complex;GO:1990234//transferase complex;GO:0005622//intracellular;GO:1902494//catalytic complex;GO:0032991//macromolecular complex;GO:0043229//intracellular organelle;GO:0005623//cell;GO:0044424//intracellular part;GO:0043226//organelle;GO:0043231//intracellula…	GO:0097159//organic cyclic compound binding;GO:0003824//catalytic activity;GO:0061650//ubiquitin-like protein conjugating enzyme activity;GO:0043167//ion binding;GO:0005524//ATP binding;GO:0042296//ISG15 transferase activity;GO:0043168//anion binding;GO:0097367//carbohydrate derivative binding;GO:0032549//ribonucleoside binding;GO:0001883//purine nucleoside binding;GO:0016740//transferase activit…	GO:0070936//protein K48-linked ubiquitination;GO:0010390//histone monoubiquitination;GO:0051276//chromosome organization;GO:0016574//histone ubiquitination;GO:0044238//primary metabolic process;GO:0043933//macromolecular complex subunit organization;GO:0016570//histone modification;GO:0070647//protein modification by small protein conjugation or removal;GO:0044699//single-organism process;GO:0000…
ENSOCUG00000007799	HOGA1	4-hydroxy-2-oxoglutarate aldolase 1	Metabolism	Amino acid metabolism;Carbohydrate metabolism	ko00330//Arginine and proline metabolism;ko00630//Glyoxylate and dicarboxylate metabolism	K18123	GO:0044421//extracellular region part;GO:0031982//vesicle;GO:0031988//membrane-bounded vesicle;GO:0043226//organelle;GO:0043231//intracellular membrane-bounded organelle;GO:0043227//membrane-bounded organelle;GO:0043229//intracellular organelle;GO:0043230//extracellular organelle;GO:0065010//extracellular membrane-bounded organelle;GO:0005737//cytoplasm;GO:0005622//intracellular;GO:0005739//mitoc…	GO:0005488//binding;GO:0042802//identical protein binding;GO:0042803//protein homodimerization activity;GO:0016830//carbon-carbon lyase activity;GO:0016829//lyase activity;GO:0008700//4-hydroxy-2-oxoglutarate aldolase activity;GO:0016832//aldehyde-lyase activity;GO:0005515//protein binding;GO:0016833//oxo-acid-lyase activity;GO:0003824//catalytic activity;GO:0046983//protein dimerization activity	GO:0046394//carboxylic acid biosynthetic process;GO:0044248//cellular catabolic process;GO:0071704//organic substance metabolic process;GO:0046700//heterocycle catabolic process;GO:0046395//carboxylic acid catabolic process;GO:0042866//pyruvate biosynthetic process;GO:0044712//single-organism catabolic process;GO:0072330//monocarboxylic acid biosynthetic process;GO:0072329//monocarboxylic acid ca…
ENSOCUG00000021428	-	-	-	-	-	-	-	-	-
ENSOCUG00000013753	SYTL2	synaptotagmin-like 2	-	-	-	-	GO:0043231//intracellular membrane-bounded organelle;GO:0016023//cytoplasmic, membrane-bounded vesicle;GO:0042470//melanosome;GO:0012505//endomembrane system;GO:0005623//cell;GO:0099503//secretory vesicle;GO:0043229//intracellular organelle;GO:0031410//cytoplasmic vesicle;GO:0019897//extrinsic component of plasma membrane;GO:0005886//plasma membrane;GO:0071944//cell periphery;GO:0044464//cell par…	GO:0005546//phosphatidylinositol-4,5-bisphosphate binding;GO:0005543//phospholipid binding;GO:0043168//anion binding;GO:0035091//phosphatidylinositol binding;GO:0036094//small molecule binding;GO:1901981//phosphatidylinositol phosphate binding;GO:0005102//receptor binding;GO:0031406//carboxylic acid binding;GO:0017016//Ras GTPase binding;GO:0005488//binding;GO:0042043//neurexin family protein bin…	GO:0035304//regulation of protein dephosphorylation;GO:0061024//membrane organization;GO:0050794//regulation of cellular process;GO:0051641//cellular localization;GO:0035303//regulation of dephosphorylation;GO:0044699//single-organism process;GO:0044802//single-organism membrane organization;GO:0015031//protein transport;GO:0009892//negative regulation of metabolic process;GO:0032940//secretion b…
ENSOCUG00000005197	-	-	-	-	-	-	GO:0005886//plasma membrane;GO:0044444//cytoplasmic part;GO:0005622//intracellular;GO:0044424//intracellular part;GO:0005737//cytoplasm;GO:0005623//cell;GO:0016020//membrane;GO:0071944//cell periphery;GO:0044464//cell part;GO:0005829//cytosol	GO:0005085//guanyl-nucleotide exchange factor activity;GO:0005096//GTPase activator activity;GO:0030695//GTPase regulator activity;GO:0098772//molecular function regulator;GO:0005088//Ras guanyl-nucleotide exchange factor activity;GO:0008047//enzyme activator activity;GO:0030234//enzyme regulator activity;GO:0005089//Rho guanyl-nucleotide exchange factor activity;GO:0060589//nucleoside-triphospha…	GO:0043114//regulation of vascular permeability;GO:0050727//regulation of inflammatory response;GO:0002692//negative regulation of cellular extravasation;GO:1903306//negative regulation of regulated secretory pathway;GO:0003013//circulatory system process;GO:0090596//sensory organ morphogenesis;GO:0044093//positive regulation of molecular function;GO:0050764//regulation of phagocytosis;GO:0006996…
ENSOCUG00000000145	NFIL3	nuclear factor, interleukin 3 regulated	-	-	-	-	GO:0043229//intracellular organelle;GO:0005622//intracellular;GO:0043227//membrane-bounded organelle;GO:0044424//intracellular part;GO:0005634//nucleus;GO:0043231//intracellular membrane-bounded organelle;GO:0005623//cell;GO:0044464//cell part;GO:0043226//organelle	GO:0003676//nucleic acid binding;GO:1901363//heterocyclic compound binding;GO:1990837//sequence-specific double-stranded DNA binding;GO:0001046//core promoter sequence-specific DNA binding;GO:0003690//double-stranded DNA binding;GO:0003700//transcription factor activity, sequence-specific DNA binding;GO:0001012//RNA polymerase II regulatory region DNA binding;GO:0044212//transcription regulatory …	GO:0050789//regulation of biological process;GO:0048519//negative regulation of biological process;GO:0042221//response to chemical;GO:0002376//immune system process;GO:0043170//macromolecule metabolic process;GO:0045934//negative regulation of nucleobase-containing compound metabolic process;GO:0006725//cellular aromatic compound metabolic process;GO:0009987//cellular process;GO:1903506//regulat…
ENSOCUG00000009122	-	-	-	-	-	-	GO:0005634//nucleus;GO:0005730//nucleolus;GO:0043226//organelle;GO:0044452//nucleolar part;GO:0044424//intracellular part;GO:0031974//membrane-enclosed lumen;GO:0070013//intracellular organelle lumen;GO:0044428//nuclear part;GO:0043229//intracellular organelle;GO:0044446//intracellular organelle part;GO:0005829//cytosol;GO:0005739//mitochondrion;GO:0044464//cell part;GO:0005622//intracellular;GO:…	-	-
ENSOCUG00000025537	-	-	-	-	-	-	-	GO:0005488//binding;GO:0046872//metal ion binding;GO:0005509//calcium ion binding;GO:0043169//cation binding;GO:0043167//ion binding	-
ENSOCUG00000022938	TUSC5	tumor suppressor candidate 5	-	-	-	-	GO:0012506//vesicle membrane;GO:0031410//cytoplasmic vesicle;GO:0044424//intracellular part;GO:0044446//intracellular organelle part;GO:0044433//cytoplasmic vesicle part;GO:0044422//organelle part;GO:0043226//organelle;GO:0044425//membrane part;GO:0043227//membrane-bounded organelle;GO:0016023//cytoplasmic, membrane-bounded vesicle;GO:0044464//cell part;GO:0044444//cytoplasmic part;GO:0016021//in…	-	GO:1901653//cellular response to peptide;GO:0051234//establishment of localization;GO:1901701//cellular response to oxygen-containing compound;GO:0032868//response to insulin;GO:0009607//response to biotic stimulus;GO:0009725//response to hormone;GO:0071417//cellular response to organonitrogen compound;GO:0044763//single-organism cellular process;GO:1902578//single-organism localization;GO:006102…
ENSOCUG00000025769	-	-	-	-	-	-	-	-	-
ENSOCUG00000015578	-	-	-	-	-	-	-	-	-
ENSOCUG00000029233	-	-	-	-	-	-	-	-	GO:0006464//cellular protein modification process;GO:0044238//primary metabolic process;GO:0043412//macromolecule modification;GO:0043170//macromolecule metabolic process;GO:0036211//protein modification process;GO:0044267//cellular protein metabolic process;GO:0044237//cellular metabolic process;GO:0071704//organic substance metabolic process;GO:0008152//metabolic process;GO:0009987//cellular pr…
ENSOCUG00000001582	FAM184B	-	-	-	-	-	-	-	-
ENSOCUG00000000272	EMC1	ER membrane protein complex subunit 1	-	-	-	-	GO:0044432//endoplasmic reticulum part;GO:0044425//membrane part;GO:0044422//organelle part;GO:0012505//endomembrane system;GO:0043226//organelle;GO:0098796//membrane protein complex;GO:0044446//intracellular organelle part;GO:0016021//integral component of membrane;GO:0031300//intrinsic component of organelle membrane;GO:0043229//intracellular organelle;GO:0005622//intracellular;GO:0043227//memb…	-	-
ENSOCUG00000029346	CALY	calcyon neuron-specific vesicular protein	Organismal Systems	Nervous system	ko04728//Dopaminergic synapse	K15493	GO:0044424//intracellular part;GO:0031224//intrinsic component of membrane;GO:0031410//cytoplasmic vesicle;GO:0016020//membrane;GO:0071944//cell periphery;GO:0005886//plasma membrane;GO:0031226//intrinsic component of plasma membrane;GO:0043226//organelle;GO:0005622//intracellular;GO:0016021//integral component of membrane;GO:0044425//membrane part;GO:0031982//vesicle;GO:0005737//cytoplasm;GO:000…	GO:0030276//clathrin binding;GO:0032051//clathrin light chain binding;GO:0005488//binding;GO:0005515//protein binding	GO:0007165//signal transduction;GO:0007212//dopamine receptor signaling pathway;GO:0065003//macromolecular complex assembly;GO:0022607//cellular component assembly;GO:0051128//regulation of cellular component organization;GO:0006900//membrane budding;GO:0051049//regulation of transport;GO:0060627//regulation of vesicle-mediated transport;GO:0030100//regulation of endocytosis;GO:0034622//cellular …
ENSOCUG00000024642	-	-	-	-	-	-	-	-	-
ENSOCUG00000004174	PSD4	pleckstrin and Sec7 domain containing 4	Cellular Processes	Transport and catabolism	ko04144//Endocytosis	K12494	GO:0016020//membrane	GO:0043167//ion binding;GO:0005085//guanyl-nucleotide exchange factor activity;GO:0008289//lipid binding;GO:0005086//ARF guanyl-nucleotide exchange factor activity;GO:0098772//molecular function regulator;GO:0005543//phospholipid binding;GO:0005488//binding;GO:0043168//anion binding	GO:0065007//biological regulation;GO:0044093//positive regulation of molecular function;GO:1902531//regulation of intracellular signal transduction;GO:0050789//regulation of biological process;GO:0043087//regulation of GTPase activity;GO:0010646//regulation of cell communication;GO:0051345//positive regulation of hydrolase activity;GO:0032012//regulation of ARF protein signal transduction;GO:0043…
ENSOCUG00000000473	ECHS1	enoyl CoA hydratase, short chain, 1, mitochondrial	Metabolism	Amino acid metabolism;Lipid metabolism;Carbohydrate metabolism;Metabolism of other amino acids;Overview	ko01200//Carbon metabolism;ko01212//Fatty acid metabolism;ko00071//Fatty acid degradation;ko00310//Lysine degradation;ko00280//Valine, leucine and isoleucine degradation;ko00380//Tryptophan metabolism;ko00062//Fatty acid elongation;ko00640//Propanoate metabolism;ko00650//Butanoate metabolism;ko00410//beta-Alanine metabolism	K07511	GO:0043231//intracellular membrane-bounded organelle;GO:0031988//membrane-bounded vesicle;GO:0065010//extracellular membrane-bounded organelle;GO:0044444//cytoplasmic part;GO:0044464//cell part;GO:0043226//organelle;GO:0005622//intracellular;GO:0005737//cytoplasm;GO:0005576//extracellular region;GO:0044421//extracellular region part;GO:0044424//intracellular part;GO:0043227//membrane-bounded orga…	GO:0016829//lyase activity;GO:0003824//catalytic activity;GO:0004300//enoyl-CoA hydratase activity;GO:0016835//carbon-oxygen lyase activity;GO:0016836//hydro-lyase activity	GO:0016054//organic acid catabolic process;GO:0044248//cellular catabolic process;GO:0009987//cellular process;GO:0034440//lipid oxidation;GO:0016042//lipid catabolic process;GO:0006629//lipid metabolic process;GO:0044763//single-organism cellular process;GO:0006082//organic acid metabolic process;GO:0044710//single-organism metabolic process;GO:0044255//cellular lipid metabolic process;GO:007170…
ENSOCUG00000011283	NUDT4	nudix (nucleoside diphosphate linked moiety X)-type motif 4	-	-	-	-	-	GO:1901363//heterocyclic compound binding;GO:0097159//organic cyclic compound binding;GO:0003676//nucleic acid binding;GO:0003723//RNA binding;GO:0003824//catalytic activity;GO:0030515//snoRNA binding;GO:0016787//hydrolase activity;GO:0005488//binding	-
ENSOCUG00000011053	TEPP	-	-	-	-	-	-	-	-
ENSOCUG00000005930	ZFPM2	zinc finger protein, FOG family member 2	-	-	-	-	GO:0005623//cell;GO:0044464//cell part;GO:0043231//intracellular membrane-bounded organelle;GO:0043233//organelle lumen;GO:0044446//intracellular organelle part;GO:0031981//nuclear lumen;GO:0005634//nucleus;GO:0044428//nuclear part;GO:0031974//membrane-enclosed lumen;GO:0070013//intracellular organelle lumen;GO:0005737//cytoplasm;GO:0043226//organelle;GO:0005654//nucleoplasm;GO:0043227//membrane-…	GO:0046872//metal ion binding;GO:0003676//nucleic acid binding;GO:0097159//organic cyclic compound binding;GO:0008134//transcription factor binding;GO:0000989//transcription factor activity, transcription factor binding;GO:0043169//cation binding;GO:0043167//ion binding;GO:1901363//heterocyclic compound binding;GO:0005488//binding;GO:0003712//transcription cofactor activity;GO:0000988//transcript…	GO:0000122//negative regulation of transcription from RNA polymerase II promoter;GO:2000026//regulation of multicellular organismal development;GO:0044699//single-organism process;GO:0060043//regulation of cardiac muscle cell proliferation;GO:0031323//regulation of cellular metabolic process;GO:0010557//positive regulation of macromolecule biosynthetic process;GO:0048634//regulation of muscle org…
ENSOCUG00000003736	PRDM10	PR domain containing 10	-	-	-	-	-	GO:0046872//metal ion binding;GO:0097159//organic cyclic compound binding;GO:0043169//cation binding;GO:0005488//binding;GO:0043167//ion binding;GO:1901363//heterocyclic compound binding;GO:0003676//nucleic acid binding	-
ENSOCUG00000008971	-	-	-	-	-	-	GO:0005783//endoplasmic reticulum;GO:0043226//organelle;GO:0044456//synapse part;GO:0060076//excitatory synapse;GO:0098794//postsynapse;GO:0016020//membrane;GO:0099572//postsynaptic specialization;GO:0005634//nucleus;GO:0043231//intracellular membrane-bounded organelle;GO:0030425//dendrite;GO:0016021//integral component of membrane;GO:0005737//cytoplasm;GO:0044425//membrane part;GO:0043005//neuro…	GO:0005488//binding;GO:0030276//clathrin binding;GO:0097159//organic cyclic compound binding;GO:0036094//small molecule binding;GO:0003723//RNA binding;GO:1901265//nucleoside phosphate binding;GO:0005515//protein binding;GO:0003676//nucleic acid binding;GO:0032051//clathrin light chain binding;GO:1901363//heterocyclic compound binding;GO:0000166//nucleotide binding	GO:0071840//cellular component organization or biogenesis;GO:0007154//cell communication;GO:0001101//response to acid chemical;GO:0044700//single organism signaling;GO:0016050//vesicle organization;GO:0065003//macromolecular complex assembly;GO:0071230//cellular response to amino acid stimulus;GO:0007186//G-protein coupled receptor signaling pathway;GO:0071822//protein complex subunit organizatio…
ENSOCUG00000012854	FILIP1	filamin A interacting protein 1	-	-	-	-	GO:0043233//organelle lumen;GO:0043226//organelle;GO:0015629//actin cytoskeleton;GO:0016020//membrane;GO:0005730//nucleolus;GO:0005856//cytoskeleton;GO:0043229//intracellular organelle;GO:0044446//intracellular organelle part;GO:0031981//nuclear lumen;GO:0044422//organelle part;GO:0043227//membrane-bounded organelle;GO:0044424//intracellular part;GO:0043232//intracellular non-membrane-bounded org…	-	-
ENSOCUG00000010746	NIPA2	non imprinted in Prader-Willi/Angelman syndrome 2	-	-	-	-	GO:0043229//intracellular organelle;GO:0005622//intracellular;GO:0044425//membrane part;GO:0044444//cytoplasmic part;GO:0005886//plasma membrane;GO:0005768//endosome;GO:0043231//intracellular membrane-bounded organelle;GO:0016020//membrane;GO:0043226//organelle;GO:0005623//cell;GO:0071944//cell periphery;GO:0044424//intracellular part;GO:0005737//cytoplasm;GO:0005769//early endosome;GO:0044464//c…	GO:0005215//transporter activity;GO:0008324//cation transmembrane transporter activity;GO:0022857//transmembrane transporter activity;GO:0015095//magnesium ion transmembrane transporter activity;GO:0022892//substrate-specific transporter activity;GO:0022890//inorganic cation transmembrane transporter activity;GO:0022891//substrate-specific transmembrane transporter activity;GO:0046873//metal ion …	GO:0072511//divalent inorganic cation transport;GO:0015693//magnesium ion transport;GO:0051234//establishment of localization;GO:0006812//cation transport;GO:0055085//transmembrane transport;GO:0030001//metal ion transport;GO:0006811//ion transport;GO:0044763//single-organism cellular process;GO:0051179//localization;GO:1902578//single-organism localization;GO:0044765//single-organism transport;G…
ENSOCUG00000028570	-	-	-	-	-	-	-	-	-
ENSOCUG00000012005	ME3	malic enzyme 3, NADP(+)-dependent, mitochondrial	Metabolism	Carbohydrate metabolism;Overview	ko01200//Carbon metabolism;ko00620//Pyruvate metabolism	K00029	GO:0044444//cytoplasmic part;GO:0005623//cell;GO:0044464//cell part;GO:0043226//organelle;GO:0043229//intracellular organelle;GO:0005737//cytoplasm;GO:0044424//intracellular part;GO:0005622//intracellular;GO:0043231//intracellular membrane-bounded organelle;GO:0005739//mitochondrion;GO:0043227//membrane-bounded organelle	GO:0016616//oxidoreductase activity, acting on the CH-OH group of donors, NAD or NADP as acceptor;GO:0003824//catalytic activity;GO:1901363//heterocyclic compound binding;GO:0004471//malate dehydrogenase (decarboxylating) (NAD+) activity;GO:0004473//malate dehydrogenase (decarboxylating) (NADP+) activity;GO:0046872//metal ion binding;GO:0048037//cofactor binding;GO:0005488//binding;GO:0043169//ca…	GO:0044281//small molecule metabolic process;GO:0043436//oxoacid metabolic process;GO:0043648//dicarboxylic acid metabolic process;GO:0044237//cellular metabolic process;GO:0032787//monocarboxylic acid metabolic process;GO:0006090//pyruvate metabolic process;GO:0006082//organic acid metabolic process;GO:0044710//single-organism metabolic process;GO:0019752//carboxylic acid metabolic process;GO:00…
ENSOCUG00000011764	LPP	LIM domain containing preferred translocation partner in lipoma	-	-	-	-	-	GO:0008270//zinc ion binding;GO:0043167//ion binding;GO:0046872//metal ion binding;GO:0046914//transition metal ion binding;GO:0005488//binding;GO:0043169//cation binding	-
ENSOCUG00000004210	-	-	-	-	-	-	GO:0043232//intracellular non-membrane-bounded organelle;GO:0031981//nuclear lumen;GO:0070013//intracellular organelle lumen;GO:0005634//nucleus;GO:0044444//cytoplasmic part;GO:0031224//intrinsic component of membrane;GO:0044422//organelle part;GO:0005622//intracellular;GO:0005783//endoplasmic reticulum;GO:0016021//integral component of membrane;GO:0005623//cell;GO:0043229//intracellular organell…	-	GO:0032501//multicellular organismal process;GO:0044703//multi-organism reproductive process;GO:0016043//cellular component organization;GO:0050794//regulation of cellular process;GO:0044702//single organism reproductive process;GO:0007565//female pregnancy;GO:0044763//single-organism cellular process;GO:0098609//cell-cell adhesion;GO:0034330//cell junction organization;GO:0044707//single-multice…
ENSOCUG00000017194	-	-	-	-	-	-	GO:0044428//nuclear part;GO:0043231//intracellular membrane-bounded organelle;GO:0044464//cell part;GO:0000795//synaptonemal complex;GO:0005623//cell;GO:0005622//intracellular;GO:0043227//membrane-bounded organelle;GO:0043233//organelle lumen;GO:0044427//chromosomal part;GO:0005694//chromosome;GO:0000793//condensed chromosome;GO:0070013//intracellular organelle lumen;GO:0044454//nuclear chromosom…	-	GO:0007059//chromosome segregation;GO:0007130//synaptonemal complex assembly;GO:0070192//chromosome organization involved in meiotic cell cycle;GO:0051321//meiotic cell cycle;GO:0007129//synapsis;GO:0016043//cellular component organization;GO:0044699//single-organism process;GO:0007126//meiotic nuclear division;GO:0000280//nuclear division;GO:0000003//reproduction;GO:0009987//cellular process;GO:…
ENSOCUG00000007789	UBTD1	ubiquitin domain containing 1	-	-	-	-	-	GO:0032182//ubiquitin-like protein binding;GO:0043130//ubiquitin binding;GO:0005515//protein binding;GO:0005488//binding	-
ENSOCUG00000021074	-	-	-	-	-	-	GO:0099513//polymeric cytoskeletal fiber;GO:0005882//intermediate filament;GO:0005622//intracellular;GO:0043226//organelle;GO:0043229//intracellular organelle;GO:0045111//intermediate filament cytoskeleton;GO:0099512//supramolecular fiber;GO:0043228//non-membrane-bounded organelle;GO:0044424//intracellular part;GO:0044464//cell part;GO:0005856//cytoskeleton;GO:0044422//organelle part;GO:0005623//…	GO:0005198//structural molecule activity	-
ENSOCUG00000009765	-	-	-	-	-	-	-	-	-
ENSOCUG00000016043	PLA2G12B	phospholipase A2, group XIIB	Organismal Systems;Environmental Information Processing;Metabolism	Circulatory system;Signal transduction;Lipid metabolism;Digestive system	ko04014//Ras signaling pathway;ko04270//Vascular smooth muscle contraction;ko04972//Pancreatic secretion;ko00590//Arachidonic acid metabolism;ko00564//Glycerophospholipid metabolism;ko04975//Fat digestion and absorption;ko00565//Ether lipid metabolism;ko00591//Linoleic acid metabolism;ko00592//alpha-Linolenic acid metabolism	K01047	GO:0005576//extracellular region	GO:0003824//catalytic activity;GO:0005488//binding;GO:0052689//carboxylic ester hydrolase activity;GO:0046872//metal ion binding;GO:0005509//calcium ion binding;GO:0016788//hydrolase activity, acting on ester bonds;GO:0043167//ion binding;GO:0043169//cation binding;GO:0016787//hydrolase activity;GO:0016298//lipase activity;GO:0004620//phospholipase activity;GO:0004623//phospholipase A2 activity	GO:0044699//single-organism process;GO:0006820//anion transport;GO:0044765//single-organism transport;GO:0044237//cellular metabolic process;GO:0044712//single-organism catabolic process;GO:1901571//fatty acid derivative transport;GO:0044763//single-organism cellular process;GO:0015908//fatty acid transport;GO:0044710//single-organism metabolic process;GO:0009056//catabolic process;GO:0009987//ce…
ENSOCUG00000009453	-	-	-	-	-	-	-	-	GO:0048522//positive regulation of cellular process;GO:0050794//regulation of cellular process;GO:0010638//positive regulation of organelle organization;GO:0050789//regulation of biological process;GO:0010821//regulation of mitochondrion organization;GO:0033157//regulation of intracellular protein transport;GO:1904951//positive regulation of establishment of protein localization;GO:1903651//posit…
ENSOCUG00000008192	SERTAD2	SERTA domain containing 2	-	-	-	-	GO:0044446//intracellular organelle part;GO:0005829//cytosol;GO:0043229//intracellular organelle;GO:0031974//membrane-enclosed lumen;GO:0043233//organelle lumen;GO:0031981//nuclear lumen;GO:0044422//organelle part;GO:0005634//nucleus;GO:0005654//nucleoplasm;GO:0044464//cell part;GO:0043227//membrane-bounded organelle;GO:0005737//cytoplasm;GO:0070013//intracellular organelle lumen;GO:0044444//cyto…	GO:0003713//transcription coactivator activity;GO:0000988//transcription factor activity, protein binding;GO:0003712//transcription cofactor activity;GO:0000989//transcription factor activity, transcription factor binding	GO:0065007//biological regulation;GO:0031328//positive regulation of cellular biosynthetic process;GO:0045926//negative regulation of growth;GO:0010468//regulation of gene expression;GO:1903508//positive regulation of nucleic acid-templated transcription;GO:0031323//regulation of cellular metabolic process;GO:0009889//regulation of biosynthetic process;GO:0019219//regulation of nucleobase-contain…
ENSOCUG00000025891	-	-	-	-	-	-	GO:0043231//intracellular membrane-bounded organelle;GO:0030529//intracellular ribonucleoprotein complex;GO:0044424//intracellular part;GO:0005623//cell;GO:0043226//organelle;GO:0044464//cell part;GO:0043229//intracellular organelle;GO:0032991//macromolecular complex;GO:0044422//organelle part;GO:0005681//spliceosomal complex;GO:0044446//intracellular organelle part;GO:0044428//nuclear part;GO:19…	GO:0003676//nucleic acid binding;GO:0003723//RNA binding;GO:1901363//heterocyclic compound binding;GO:0097159//organic cyclic compound binding;GO:0005488//binding	GO:0010467//gene expression;GO:0006139//nucleobase-containing compound metabolic process;GO:0006807//nitrogen compound metabolic process;GO:0006396//RNA processing;GO:0016071//mRNA metabolic process;GO:0016070//RNA metabolic process;GO:0090304//nucleic acid metabolic process;GO:1901360//organic cyclic compound metabolic process;GO:0006725//cellular aromatic compound metabolic process;GO:0008152//…
ENSOCUG00000000477	RALY	RALY heterogeneous nuclear ribonucleoprotein	-	-	-	-	GO:0044424//intracellular part;GO:0005634//nucleus;GO:0043226//organelle;GO:0005681//spliceosomal complex;GO:0043227//membrane-bounded organelle;GO:0005623//cell;GO:0071013//catalytic step 2 spliceosome;GO:0005622//intracellular;GO:0043231//intracellular membrane-bounded organelle;GO:0032991//macromolecular complex;GO:0044464//cell part;GO:0044422//organelle part;GO:0044428//nuclear part;GO:00432…	GO:0097159//organic cyclic compound binding;GO:0036094//small molecule binding;GO:0005488//binding;GO:0003676//nucleic acid binding;GO:0000166//nucleotide binding;GO:0000988//transcription factor activity, protein binding;GO:0000989//transcription factor activity, transcription factor binding;GO:1901363//heterocyclic compound binding;GO:1901265//nucleoside phosphate binding;GO:0003712//transcript…	GO:0050789//regulation of biological process;GO:0050794//regulation of cellular process;GO:0031323//regulation of cellular metabolic process;GO:2000188//regulation of cholesterol homeostasis;GO:0051171//regulation of nitrogen compound metabolic process;GO:0019219//regulation of nucleobase-containing compound metabolic process;GO:2001141//regulation of RNA biosynthetic process;GO:1903506//regulati…
ENSOCUG00000012805	GCLC	glutamate-cysteine ligase, catalytic subunit	Cellular Processes;Metabolism	Amino acid metabolism;Metabolism of other amino acids;Cell growth and death	ko00480//Glutathione metabolism;ko00270//Cysteine and methionine metabolism;ko04216//Ferroptosis	K11204	GO:0017109//glutamate-cysteine ligase complex;GO:0005623//cell;GO:0044464//cell part;GO:0005622//intracellular;GO:0044444//cytoplasmic part;GO:0005829//cytosol;GO:0044424//intracellular part;GO:1902494//catalytic complex;GO:0032991//macromolecular complex;GO:0005737//cytoplasm;GO:0043234//protein complex	GO:0030554//adenyl nucleotide binding;GO:0016595//glutamate binding;GO:0043168//anion binding;GO:0043531//ADP binding;GO:0031406//carboxylic acid binding;GO:0043169//cation binding;GO:0001882//nucleoside binding;GO:0048037//cofactor binding;GO:0005515//protein binding;GO:0000287//magnesium ion binding;GO:0097367//carbohydrate derivative binding;GO:0043167//ion binding;GO:0000166//nucleotide bindi…	GO:0042592//homeostatic process;GO:0060548//negative regulation of cell death;GO:0042176//regulation of protein catabolic process;GO:0005975//carbohydrate metabolic process;GO:0009894//regulation of catabolic process;GO:0005996//monosaccharide metabolic process;GO:0048583//regulation of response to stimulus;GO:0010646//regulation of cell communication;GO:1901800//positive regulation of proteasoma…
ENSOCUG00000029295	FBP1	fructose-1,6-bisphosphatase 1	Organismal Systems;Environmental Information Processing;Metabolism	Overview;Carbohydrate metabolism;Endocrine system;Signal transduction	ko04910//Insulin signaling pathway;ko01200//Carbon metabolism;ko04152//AMPK signaling pathway;ko00010//Glycolysis / Gluconeogenesis;ko00051//Fructose and mannose metabolism;ko00030//Pentose phosphate pathway	K03841	GO:0031982//vesicle;GO:0005622//intracellular;GO:0043230//extracellular organelle;GO:0005623//cell;GO:0065010//extracellular membrane-bounded organelle;GO:0005576//extracellular region;GO:0044424//intracellular part;GO:0031988//membrane-bounded vesicle;GO:0070062//extracellular exosome;GO:0005737//cytoplasm;GO:0044464//cell part;GO:0043227//membrane-bounded organelle;GO:0044421//extracellular reg…	GO:0032559//adenyl ribonucleotide binding;GO:0032555//purine ribonucleotide binding;GO:0097159//organic cyclic compound binding;GO:0019203//carbohydrate phosphatase activity;GO:0032550//purine ribonucleoside binding;GO:0017076//purine nucleotide binding;GO:0016208//AMP binding;GO:0001883//purine nucleoside binding;GO:0005515//protein binding;GO:0030554//adenyl nucleotide binding;GO:0042802//ident…	GO:0031330//negative regulation of cellular catabolic process;GO:0048523//negative regulation of cellular process;GO:0051259//protein oligomerization;GO:0006002//fructose 6-phosphate metabolic process;GO:0042493//response to drug;GO:0044710//single-organism metabolic process;GO:0044283//small molecule biosynthetic process;GO:0044711//single-organism biosynthetic process;GO:0070887//cellular respo…
ENSOCUG00000006502	SEPT10	septin 10	-	-	-	-	-	GO:0019001//guanyl nucleotide binding;GO:0017076//purine nucleotide binding;GO:0001883//purine nucleoside binding;GO:0005525//GTP binding;GO:0032549//ribonucleoside binding;GO:0043167//ion binding;GO:0036094//small molecule binding;GO:1901363//heterocyclic compound binding;GO:0000166//nucleotide binding;GO:0035639//purine ribonucleoside triphosphate binding;GO:0032555//purine ribonucleotide bindi…	-
ENSOCUG00000014894	NDUFA9	NADH dehydrogenase (ubiquinone) 1 alpha subcomplex, 9, 39kDa	Metabolism	Energy metabolism	ko00190//Oxidative phosphorylation	K03953	GO:0031967//organelle envelope;GO:0044429//mitochondrial part;GO:0098803//respiratory chain complex;GO:0098796//membrane protein complex;GO:0005739//mitochondrion;GO:0032991//macromolecular complex;GO:0044422//organelle part;GO:0044424//intracellular part;GO:0005746//mitochondrial respiratory chain;GO:0005622//intracellular;GO:0005740//mitochondrial envelope;GO:0043227//membrane-bounded organelle…	GO:0050662//coenzyme binding;GO:0048037//cofactor binding;GO:0005488//binding;GO:0003824//catalytic activity	-
ENSOCUG00000003644	BLMH	bleomycin hydrolase	-	-	-	-	GO:0031982//vesicle;GO:0065010//extracellular membrane-bounded organelle;GO:0070062//extracellular exosome;GO:0044421//extracellular region part;GO:0043229//intracellular organelle;GO:0044424//intracellular part;GO:0031988//membrane-bounded vesicle;GO:0005622//intracellular;GO:0043231//intracellular membrane-bounded organelle;GO:1903561//extracellular vesicle;GO:0043226//organelle;GO:0044464//cel…	GO:0008233//peptidase activity;GO:0005515//protein binding;GO:0005488//binding;GO:0070011//peptidase activity, acting on L-amino acid peptides;GO:0003824//catalytic activity;GO:0008234//cysteine-type peptidase activity;GO:0004197//cysteine-type endopeptidase activity;GO:0042802//identical protein binding;GO:0016787//hydrolase activity;GO:0004175//endopeptidase activity	GO:0042221//response to chemical;GO:0050896//response to stimulus;GO:0009636//response to toxic substance;GO:0019538//protein metabolic process;GO:0008152//metabolic process;GO:0006508//proteolysis;GO:0042493//response to drug;GO:0071704//organic substance metabolic process;GO:0044238//primary metabolic process;GO:0043170//macromolecule metabolic process
ENSOCUG00000001970	AKAP3	A kinase (PRKA) anchor protein 3	-	-	-	-	GO:0044463//cell projection part;GO:0012505//endomembrane system;GO:0099503//secretory vesicle;GO:0005737//cytoplasm;GO:0042995//cell projection;GO:0001669//acrosomal vesicle;GO:0031514//motile cilium;GO:0005622//intracellular;GO:0043229//intracellular organelle;GO:0097228//sperm principal piece;GO:0030141//secretory granule;GO:0044441//ciliary part;GO:0043231//intracellular membrane-bounded orga…	GO:0005515//protein binding;GO:0051018//protein kinase A binding;GO:0005488//binding	GO:0051179//localization;GO:0033036//macromolecule localization;GO:0007154//cell communication;GO:0044700//single organism signaling;GO:0050789//regulation of biological process;GO:0051716//cellular response to stimulus;GO:0009987//cellular process;GO:0008104//protein localization;GO:0007167//enzyme linked receptor protein signaling pathway;GO:0050896//response to stimulus;GO:0044699//single-orga…
ENSOCUG00000004443	HNRNPH3	heterogeneous nuclear ribonucleoprotein H3 (2H9)	-	-	-	-	GO:0043226//organelle;GO:0044446//intracellular organelle part;GO:0043231//intracellular membrane-bounded organelle;GO:0031974//membrane-enclosed lumen;GO:0005623//cell;GO:0044464//cell part;GO:0005654//nucleoplasm;GO:0005622//intracellular;GO:0070013//intracellular organelle lumen;GO:0044424//intracellular part;GO:0031981//nuclear lumen;GO:0044422//organelle part;GO:0043233//organelle lumen;GO:0…	GO:0097159//organic cyclic compound binding;GO:0036094//small molecule binding;GO:0003676//nucleic acid binding;GO:0003723//RNA binding;GO:1901363//heterocyclic compound binding;GO:0005488//binding;GO:0000166//nucleotide binding;GO:1901265//nucleoside phosphate binding	GO:0048869//cellular developmental process;GO:0009888//tissue development;GO:0009987//cellular process;GO:0044763//single-organism cellular process;GO:0060429//epithelium development;GO:0044699//single-organism process;GO:0030154//cell differentiation;GO:0030855//epithelial cell differentiation;GO:0044767//single-organism developmental process;GO:0048856//anatomical structure development;GO:00325…
ENSOCUG00000021906	-	-	-	-	-	-	-	-	-
ENSOCUG00000000484	MTG1	mitochondrial ribosome-associated GTPase 1	-	-	-	-	GO:0005622//intracellular;GO:0043226//organelle;GO:0005623//cell;GO:0044424//intracellular part;GO:0005740//mitochondrial envelope;GO:0005737//cytoplasm;GO:0016020//membrane;GO:0031090//organelle membrane;GO:0005739//mitochondrion;GO:0044446//intracellular organelle part;GO:0044464//cell part;GO:0043231//intracellular membrane-bounded organelle;GO:0043229//intracellular organelle;GO:0043227//memb…	GO:0043167//ion binding;GO:0032550//purine ribonucleoside binding;GO:0097367//carbohydrate derivative binding;GO:0032553//ribonucleotide binding;GO:0005488//binding;GO:0017076//purine nucleotide binding;GO:0035639//purine ribonucleoside triphosphate binding;GO:0001883//purine nucleoside binding;GO:0043168//anion binding;GO:0000166//nucleotide binding;GO:0032561//guanyl ribonucleotide binding;GO:0…	-
ENSOCUG00000025197	-	-	-	-	-	-	-	-	-
ENSOCUG00000005264	AGXT2	alanine--glyoxylate aminotransferase 2	Metabolism	Amino acid metabolism	ko00280//Valine, leucine and isoleucine degradation;ko00270//Cysteine and methionine metabolism;ko00260//Glycine, serine and threonine metabolism;ko00250//Alanine, aspartate and glutamate metabolism	K00827	GO:0005739//mitochondrion;GO:0044444//cytoplasmic part;GO:0043227//membrane-bounded organelle;GO:0043231//intracellular membrane-bounded organelle;GO:0005737//cytoplasm;GO:0044464//cell part;GO:0005623//cell;GO:0005622//intracellular;GO:0043226//organelle;GO:0043229//intracellular organelle;GO:0044424//intracellular part	GO:0097159//organic cyclic compound binding;GO:0003824//catalytic activity;GO:0016769//transferase activity, transferring nitrogenous groups;GO:0043167//ion binding;GO:0030170//pyridoxal phosphate binding;GO:0005488//binding;GO:0008453//alanine-glyoxylate transaminase activity;GO:0048037//cofactor binding;GO:0016740//transferase activity;GO:1901363//heterocyclic compound binding;GO:0008483//trans…	GO:1901565//organonitrogen compound catabolic process;GO:0051171//regulation of nitrogen compound metabolic process;GO:0009069//serine family amino acid metabolic process;GO:0009893//positive regulation of metabolic process;GO:0044699//single-organism process;GO:0043436//oxoacid metabolic process;GO:0072329//monocarboxylic acid catabolic process;GO:0050794//regulation of cellular process;GO:00090…
ENSOCUG00000014978	OXGR1	oxoglutarate (alpha-ketoglutarate) receptor 1	-	-	-	-	GO:0044425//membrane part;GO:0071944//cell periphery;GO:0005623//cell;GO:0016020//membrane;GO:0031224//intrinsic component of membrane;GO:0005886//plasma membrane;GO:0016021//integral component of membrane;GO:0044464//cell part	GO:0060089//molecular transducer activity;GO:0004930//G-protein coupled receptor activity;GO:0004871//signal transducer activity;GO:0038023//signaling receptor activity;GO:0099600//transmembrane receptor activity;GO:0004888//transmembrane signaling receptor activity;GO:0004872//receptor activity	GO:0007186//G-protein coupled receptor signaling pathway;GO:0044763//single-organism cellular process;GO:0023052//signaling;GO:0007165//signal transduction;GO:0050794//regulation of cellular process;GO:0050789//regulation of biological process;GO:0051716//cellular response to stimulus;GO:0044699//single-organism process;GO:0007154//cell communication;GO:0044700//single organism signaling;GO:00508…
ENSOCUG00000019464	-	-	-	-	-	-	-	-	-
ENSOCUG00000028252	-	-	-	-	-	-	-	-	-
ENSOCUG00000022403	-	-	-	-	-	-	-	-	-
ENSOCUG00000019252	-	-	-	-	-	-	-	-	-
ENSOCUG00000013209	PTPRZ1	protein tyrosine phosphatase, receptor-type, Z polypeptide 1	-	-	-	-	GO:0016021//integral component of membrane;GO:0044421//extracellular region part;GO:0031224//intrinsic component of membrane;GO:0072534//perineuronal net;GO:0016020//membrane;GO:0044425//membrane part;GO:0005578//proteinaceous extracellular matrix;GO:0044420//extracellular matrix component;GO:0005576//extracellular region;GO:0031012//extracellular matrix	GO:0004725//protein tyrosine phosphatase activity;GO:0042578//phosphoric ester hydrolase activity;GO:0016787//hydrolase activity;GO:0016788//hydrolase activity, acting on ester bonds;GO:0003824//catalytic activity;GO:0016791//phosphatase activity;GO:0004721//phosphoprotein phosphatase activity	GO:0009987//cellular process;GO:0036211//protein modification process;GO:0043412//macromolecule modification;GO:0060284//regulation of cell development;GO:0050789//regulation of biological process;GO:0010001//glial cell differentiation;GO:0071840//cellular component organization or biogenesis;GO:0030097//hemopoiesis;GO:0051239//regulation of multicellular organismal process;GO:0048666//neuron dev…
ENSOCUG00000027879	LOC103349960	-	Organismal Systems	Immune system	ko04650//Natural killer cell mediated cytotoxicity;ko04650//Natural killer cell mediated cytotoxicity	K07986	-	-	-
ENSOCUG00000020125	-	-	-	-	-	-	-	-	-
ENSOCUG00000003729	-	-	-	-	-	-	GO:0070013//intracellular organelle lumen;GO:0043232//intracellular non-membrane-bounded organelle;GO:0000228//nuclear chromosome;GO:0043226//organelle;GO:0044422//organelle part;GO:0097346//INO80-type complex;GO:0043227//membrane-bounded organelle;GO:1902494//catalytic complex;GO:0043228//non-membrane-bounded organelle;GO:0031974//membrane-enclosed lumen;GO:0070603//SWI/SNF superfamily-type comp…	GO:0019899//enzyme binding;GO:0005488//binding;GO:0002020//protease binding;GO:0005515//protein binding	-
ENSOCUG00000017641	-	-	-	-	-	-	GO:0016020//membrane;GO:0016021//integral component of membrane;GO:0044425//membrane part;GO:0031224//intrinsic component of membrane	GO:0016740//transferase activity;GO:0008146//sulfotransferase activity;GO:0003824//catalytic activity;GO:0016782//transferase activity, transferring sulfur-containing groups	-
ENSOCUG00000004273	MCM3	minichromosome maintenance complex component 3	Cellular Processes;Genetic Information Processing	Cell growth and death;Replication and repair	ko04110//Cell cycle;ko03030//DNA replication	K02541	GO:0048471//perinuclear region of cytoplasm;GO:0043228//non-membrane-bounded organelle;GO:0044430//cytoskeletal part;GO:0031974//membrane-enclosed lumen;GO:0005634//nucleus;GO:0044464//cell part;GO:0043233//organelle lumen;GO:0016020//membrane;GO:0043234//protein complex;GO:0005815//microtubule organizing center;GO:0005856//cytoskeleton;GO:0043232//intracellular non-membrane-bounded organelle;GO:…	GO:0003824//catalytic activity;GO:1901363//heterocyclic compound binding;GO:0016818//hydrolase activity, acting on acid anhydrides, in phosphorus-containing anhydrides;GO:0097367//carbohydrate derivative binding;GO:0032559//adenyl ribonucleotide binding;GO:0003676//nucleic acid binding;GO:0036094//small molecule binding;GO:0000166//nucleotide binding;GO:0017076//purine nucleotide binding;GO:00431…	GO:1901360//organic cyclic compound metabolic process;GO:0044260//cellular macromolecule metabolic process;GO:0071704//organic substance metabolic process;GO:0032508//DNA duplex unwinding;GO:0006807//nitrogen compound metabolic process;GO:0008152//metabolic process;GO:0009987//cellular process;GO:0009058//biosynthetic process;GO:0006139//nucleobase-containing compound metabolic process;GO:0071103…
ENSOCUG00000002250	GGT7	gamma-glutamyltransferase 7	Metabolism	Metabolism of other amino acids	ko00480//Glutathione metabolism;ko00430//Taurine and hypotaurine metabolism	K00681	-	GO:0008242//omega peptidase activity;GO:0008233//peptidase activity;GO:0008238//exopeptidase activity;GO:0036374//glutathione hydrolase activity;GO:0070011//peptidase activity, acting on L-amino acid peptides;GO:0016787//hydrolase activity;GO:0003824//catalytic activity	GO:0006749//glutathione metabolic process;GO:0043171//peptide catabolic process;GO:0006751//glutathione catabolic process;GO:0071704//organic substance metabolic process;GO:0009056//catabolic process;GO:0044238//primary metabolic process;GO:1901564//organonitrogen compound metabolic process;GO:0043170//macromolecule metabolic process;GO:0006575//cellular modified amino acid metabolic process;GO:0…
ENSOCUG00000017476	EPHX4	epoxide hydrolase 4	-	-	-	-	GO:0031224//intrinsic component of membrane;GO:0016021//integral component of membrane;GO:0016020//membrane;GO:0044425//membrane part	GO:0003824//catalytic activity	-
ENSOCUG00000005000	-	-	-	-	-	-	GO:0044422//organelle part;GO:0043231//intracellular membrane-bounded organelle;GO:0012505//endomembrane system;GO:0044446//intracellular organelle part;GO:0016020//membrane;GO:0044425//membrane part;GO:0042175//nuclear outer membrane-endoplasmic reticulum membrane network;GO:0044424//intracellular part;GO:0044432//endoplasmic reticulum part;GO:0044444//cytoplasmic part;GO:0031090//organelle memb…	GO:0003824//catalytic activity;GO:0016670//oxidoreductase activity, acting on a sulfur group of donors, oxygen as acceptor;GO:0016667//oxidoreductase activity, acting on a sulfur group of donors;GO:0016491//oxidoreductase activity;GO:0016972//thiol oxidase activity	GO:0044238//primary metabolic process;GO:0044710//single-organism metabolic process;GO:0018198//peptidyl-cysteine modification;GO:0019538//protein metabolic process;GO:0018158//protein oxidation;GO:0071704//organic substance metabolic process;GO:0044267//cellular protein metabolic process;GO:0043170//macromolecule metabolic process;GO:0036211//protein modification process;GO:0050794//regulation o…
ENSOCUG00000024578	C1H9orf85	-	-	-	-	-	-	-	-
ENSOCUG00000002483	NKIRAS1	NFKB inhibitor interacting Ras-like 1	-	-	-	-	GO:0016020//membrane;GO:0005623//cell;GO:0044425//membrane part;GO:0031224//intrinsic component of membrane;GO:0005622//intracellular;GO:0016021//integral component of membrane;GO:0044464//cell part	GO:0001883//purine nucleoside binding;GO:1901363//heterocyclic compound binding;GO:0097159//organic cyclic compound binding;GO:0035639//purine ribonucleoside triphosphate binding;GO:1901265//nucleoside phosphate binding;GO:0043168//anion binding;GO:0019001//guanyl nucleotide binding;GO:0000166//nucleotide binding;GO:0032550//purine ribonucleoside binding;GO:0005488//binding;GO:0017076//purine nuc…	GO:0035556//intracellular signal transduction;GO:0009987//cellular process;GO:0044700//single organism signaling;GO:0050789//regulation of biological process;GO:0065007//biological regulation;GO:0044763//single-organism cellular process;GO:0050794//regulation of cellular process;GO:0044699//single-organism process;GO:0051716//cellular response to stimulus;GO:0007154//cell communication;GO:0007264…
ENSOCUG00000011062	KIAA1107	-	-	-	-	-	-	-	-
ENSOCUG00000000959	CC2D1B	coiled-coil and C2 domain containing 1B	-	-	-	-	GO:0031981//nuclear lumen;GO:0044428//nuclear part;GO:0043227//membrane-bounded organelle;GO:0005622//intracellular;GO:0044446//intracellular organelle part;GO:0043229//intracellular organelle;GO:0043231//intracellular membrane-bounded organelle;GO:0043226//organelle;GO:0044424//intracellular part;GO:0005654//nucleoplasm;GO:0044422//organelle part;GO:0005623//cell;GO:0031974//membrane-enclosed lu…	GO:0001078//transcriptional repressor activity, RNA polymerase II core promoter proximal region sequence-specific binding;GO:0003676//nucleic acid binding;GO:0000978//RNA polymerase II core promoter proximal region sequence-specific DNA binding;GO:0003700//transcription factor activity, sequence-specific DNA binding;GO:0000977//RNA polymerase II regulatory region sequence-specific DNA binding;GO:…	GO:0010556//regulation of macromolecule biosynthetic process;GO:0010629//negative regulation of gene expression;GO:0050794//regulation of cellular process;GO:0010605//negative regulation of macromolecule metabolic process;GO:0080090//regulation of primary metabolic process;GO:0006357//regulation of transcription from RNA polymerase II promoter;GO:0065007//biological regulation;GO:1902679//negativ…
ENSOCUG00000009411	PTCHD4	patched domain containing 4	-	-	-	-	GO:0016020//membrane;GO:0044425//membrane part;GO:0016021//integral component of membrane;GO:0031224//intrinsic component of membrane	-	-
ENSOCUG00000009457	SCRN2	secernin 2	-	-	-	-	GO:0043226//organelle;GO:0043227//membrane-bounded organelle;GO:0005576//extracellular region;GO:0070062//extracellular exosome;GO:0031988//membrane-bounded vesicle;GO:0044421//extracellular region part;GO:0031982//vesicle;GO:0043230//extracellular organelle;GO:1903561//extracellular vesicle;GO:0065010//extracellular membrane-bounded organelle	GO:0070011//peptidase activity, acting on L-amino acid peptides;GO:0016787//hydrolase activity;GO:0008238//exopeptidase activity;GO:0016805//dipeptidase activity;GO:0003824//catalytic activity;GO:0008233//peptidase activity	GO:0008152//metabolic process;GO:0043170//macromolecule metabolic process;GO:0019538//protein metabolic process;GO:0044238//primary metabolic process;GO:0006508//proteolysis;GO:0071704//organic substance metabolic process
ENSOCUG00000022116	-	-	-	-	-	-	-	-	-
ENSOCUG00000005809	TMEM38B	transmembrane protein 38B	-	-	-	-	GO:0044444//cytoplasmic part;GO:0016021//integral component of membrane;GO:0043231//intracellular membrane-bounded organelle;GO:0005783//endoplasmic reticulum;GO:0005801//cis-Golgi network;GO:0044464//cell part;GO:0012505//endomembrane system;GO:0005737//cytoplasm;GO:0043227//membrane-bounded organelle;GO:0043229//intracellular organelle;GO:0016020//membrane;GO:0005794//Golgi apparatus;GO:0043226…	GO:0008324//cation transmembrane transporter activity;GO:0005216//ion channel activity;GO:0022857//transmembrane transporter activity;GO:0022892//substrate-specific transporter activity;GO:0005215//transporter activity;GO:0005261//cation channel activity;GO:0015075//ion transmembrane transporter activity;GO:0022891//substrate-specific transmembrane transporter activity;GO:0015267//channel activit…	GO:0010605//negative regulation of macromolecule metabolic process;GO:0023057//negative regulation of signaling;GO:0050794//regulation of cellular process;GO:0023051//regulation of signaling;GO:0009058//biosynthetic process;GO:0006493//protein O-linked glycosylation;GO:0008285//negative regulation of cell proliferation;GO:0043408//regulation of MAPK cascade;GO:0010563//negative regulation of phos…
ENSOCUG00000006754	-	-	-	-	-	-	GO:0044444//cytoplasmic part;GO:0043231//intracellular membrane-bounded organelle;GO:0044424//intracellular part;GO:0031966//mitochondrial membrane;GO:0005743//mitochondrial inner membrane;GO:0005623//cell;GO:0044464//cell part;GO:0005737//cytoplasm;GO:0044446//intracellular organelle part;GO:0043227//membrane-bounded organelle;GO:0005740//mitochondrial envelope;GO:0005622//intracellular;GO:00432…	GO:0043167//ion binding;GO:0019899//enzyme binding;GO:0046872//metal ion binding;GO:0032183//SUMO binding;GO:0032182//ubiquitin-like protein binding;GO:0005488//binding;GO:0005515//protein binding;GO:0016740//transferase activity;GO:0003824//catalytic activity;GO:0004842//ubiquitin-protein transferase activity;GO:0008270//zinc ion binding;GO:0046914//transition metal ion binding;GO:0044389//ubiqu…	GO:0022414//reproductive process;GO:0032446//protein modification by small protein conjugation;GO:0009987//cellular process;GO:0044237//cellular metabolic process;GO:0044702//single organism reproductive process;GO:0044699//single-organism process;GO:0071704//organic substance metabolic process;GO:0019953//sexual reproduction;GO:0006974//cellular response to DNA damage stimulus;GO:0016567//protei…
ENSOCUG00000002260	ACSS2	acyl-CoA synthetase short-chain family member 2	Metabolism	Overview;Carbohydrate metabolism	ko01200//Carbon metabolism;ko00010//Glycolysis / Gluconeogenesis;ko00620//Pyruvate metabolism;ko00640//Propanoate metabolism	K01895	GO:0005654//nucleoplasm;GO:0031981//nuclear lumen;GO:0044424//intracellular part;GO:0031224//intrinsic component of membrane;GO:0043227//membrane-bounded organelle;GO:0005623//cell;GO:0070013//intracellular organelle lumen;GO:0044422//organelle part;GO:0005829//cytosol;GO:0044425//membrane part;GO:0044446//intracellular organelle part;GO:0005737//cytoplasm;GO:0043231//intracellular membrane-bound…	GO:0043168//anion binding;GO:0036094//small molecule binding;GO:0097159//organic cyclic compound binding;GO:0000166//nucleotide binding;GO:1901265//nucleoside phosphate binding;GO:0001883//purine nucleoside binding;GO:0032555//purine ribonucleotide binding;GO:0032550//purine ribonucleoside binding;GO:0016405//CoA-ligase activity;GO:0016877//ligase activity, forming carbon-sulfur bonds;GO:0032553/…	GO:0071704//organic substance metabolic process;GO:0006637//acyl-CoA metabolic process;GO:0009987//cellular process;GO:0006732//coenzyme metabolic process;GO:0044238//primary metabolic process;GO:1901576//organic substance biosynthetic process;GO:0009108//coenzyme biosynthetic process;GO:0008152//metabolic process;GO:0008610//lipid biosynthetic process;GO:0044763//single-organism cellular process…
ENSOCUG00000008191	GABRP	gamma-aminobutyric acid (GABA) A receptor, pi	Environmental Information Processing;Organismal Systems	Nervous system;Signaling molecules and interaction	ko04080//Neuroactive ligand-receptor interaction;ko04723//Retrograde endocannabinoid signaling;ko04727//GABAergic synapse	K05189	GO:0044464//cell part;GO:0071944//cell periphery;GO:0030054//cell junction;GO:0044425//membrane part;GO:0016020//membrane;GO:0005886//plasma membrane;GO:0005623//cell;GO:0045202//synapse;GO:0031224//intrinsic component of membrane;GO:0016021//integral component of membrane	GO:0005216//ion channel activity;GO:0022834//ligand-gated channel activity;GO:0004888//transmembrane signaling receptor activity;GO:0060089//molecular transducer activity;GO:0022892//substrate-specific transporter activity;GO:0005215//transporter activity;GO:0004890//GABA-A receptor activity;GO:0016917//GABA receptor activity;GO:0099600//transmembrane receptor activity;GO:0022803//passive transme…	GO:0051234//establishment of localization;GO:1902578//single-organism localization;GO:0006810//transport;GO:0044763//single-organism cellular process;GO:0023052//signaling;GO:0034220//ion transmembrane transport;GO:0055085//transmembrane transport;GO:0009987//cellular process;GO:0007165//signal transduction;GO:0006811//ion transport;GO:0044765//single-organism transport;GO:0051179//localization;G…
ENSOCUG00000011890	MED30	mediator complex subunit 30	Organismal Systems	Endocrine system	ko04919//Thyroid hormone signaling pathway	K15143	GO:0044464//cell part;GO:0031974//membrane-enclosed lumen;GO:0044446//intracellular organelle part;GO:0016592//mediator complex;GO:0043231//intracellular membrane-bounded organelle;GO:0005654//nucleoplasm;GO:0032991//macromolecular complex;GO:0043227//membrane-bounded organelle;GO:0044451//nucleoplasm part;GO:0044428//nuclear part;GO:0044422//organelle part;GO:0005622//intracellular;GO:0043234//p…	GO:0051427//hormone receptor binding;GO:0060089//molecular transducer activity;GO:0005102//receptor binding;GO:0001076//transcription factor activity, RNA polymerase II transcription factor binding;GO:0001104//RNA polymerase II transcription cofactor activity;GO:0005488//binding;GO:0005515//protein binding;GO:0004872//receptor activity;GO:0000989//transcription factor activity, transcription fact…	GO:0032870//cellular response to hormone stimulus;GO:0010557//positive regulation of macromolecule biosynthetic process;GO:0031328//positive regulation of cellular biosynthetic process;GO:0010033//response to organic substance;GO:0034645//cellular macromolecule biosynthetic process;GO:0010628//positive regulation of gene expression;GO:0050794//regulation of cellular process;GO:0032501//multicellu…
ENSOCUG00000011469	ELOVL5	ELOVL fatty acid elongase 5	Metabolism	Lipid metabolism;Overview	ko01212//Fatty acid metabolism;ko01040//Biosynthesis of unsaturated fatty acids;ko00062//Fatty acid elongation	K10244	GO:0044464//cell part;GO:0036477//somatodendritic compartment;GO:0005622//intracellular;GO:0044422//organelle part;GO:0044424//intracellular part;GO:0005789//endoplasmic reticulum membrane;GO:0016021//integral component of membrane;GO:0005623//cell;GO:0044297//cell body;GO:0043226//organelle;GO:0031090//organelle membrane;GO:0044432//endoplasmic reticulum part;GO:0042175//nuclear outer membrane-e…	GO:0016746//transferase activity, transferring acyl groups;GO:0009922//fatty acid elongase activity;GO:0016747//transferase activity, transferring acyl groups other than amino-acyl groups;GO:0004312//fatty acid synthase activity;GO:0016740//transferase activity;GO:0003824//catalytic activity	GO:0032787//monocarboxylic acid metabolic process;GO:0044272//sulfur compound biosynthetic process;GO:0009108//coenzyme biosynthetic process;GO:0043436//oxoacid metabolic process;GO:0035338//long-chain fatty-acyl-CoA biosynthetic process;GO:0019368//fatty acid elongation, unsaturated fatty acid;GO:0044699//single-organism process;GO:0000038//very long-chain fatty acid metabolic process;GO:0006082…
ENSOCUG00000001209	-	-	-	-	-	-	-	-	-
ENSOCUG00000005957	RNF34	ring finger protein 34, E3 ubiquitin protein ligase	-	-	-	-	GO:0043229//intracellular organelle;GO:0044422//organelle part;GO:0071944//cell periphery;GO:0044424//intracellular part;GO:0043233//organelle lumen;GO:0043226//organelle;GO:0031981//nuclear lumen;GO:0005737//cytoplasm;GO:0005623//cell;GO:0070013//intracellular organelle lumen;GO:0043227//membrane-bounded organelle;GO:0044451//nucleoplasm part;GO:0016020//membrane;GO:0005886//plasma membrane;GO:0…	GO:0003824//catalytic activity;GO:0043168//anion binding;GO:0005488//binding;GO:0019899//enzyme binding;GO:0043167//ion binding;GO:1901981//phosphatidylinositol phosphate binding;GO:0004842//ubiquitin-protein transferase activity;GO:0035091//phosphatidylinositol binding;GO:0061630//ubiquitin protein ligase activity;GO:0044389//ubiquitin-like protein ligase binding;GO:0005543//phospholipid binding…	GO:0009987//cellular process;GO:0060255//regulation of macromolecule metabolic process;GO:0052548//regulation of endopeptidase activity;GO:0006508//proteolysis;GO:0008219//cell death;GO:0032268//regulation of cellular protein metabolic process;GO:0016567//protein ubiquitination;GO:1901797//negative regulation of signal transduction by p53 class mediator;GO:0006511//ubiquitin-dependent protein cat…
ENSOCUG00000018764	-	-	-	-	-	-	-	-	-
ENSOCUG00000005026	CD2AP	CD2-associated protein	-	-	-	-	GO:0015629//actin cytoskeleton;GO:0001726//ruffle;GO:0071944//cell periphery;GO:0032991//macromolecular complex;GO:0030054//cell junction;GO:0043234//protein complex;GO:0005884//actin filament;GO:0031982//vesicle;GO:1903561//extracellular vesicle;GO:0031988//membrane-bounded vesicle;GO:0005911//cell-cell junction;GO:0005737//cytoplasm;GO:0099513//polymeric cytoskeletal fiber;GO:0016020//membrane;…	GO:0019904//protein domain specific binding;GO:0005515//protein binding;GO:0005488//binding;GO:0017124//SH3 domain binding;GO:0045296//cadherin binding;GO:0050839//cell adhesion molecule binding	GO:0032956//regulation of actin cytoskeleton organization;GO:0051241//negative regulation of multicellular organismal process;GO:0032970//regulation of actin filament-based process;GO:0051128//regulation of cellular component organization;GO:0071635//negative regulation of transforming growth factor beta production;GO:0032880//regulation of protein localization;GO:0001818//negative regulation of …

## Sheet: Table S3
Table S3. SB_vs_MH_0.05_fst_pi_ratio_sig_intersect.Annot
GeneID	Symbol	Description	KEGG_A_class	KEGG_B_class	Pathway	K_ID	GO Component	GO Function	GO Process
ENSOCUG00000024948	-	-	-	-	-	-	-	-	-
ENSOCUG00000014978	OXGR1	oxoglutarate (alpha-ketoglutarate) receptor 1	-	-	-	-	GO:0044425//membrane part;GO:0071944//cell periphery;GO:0005623//cell;GO:0016020//membrane;GO:0031224//intrinsic component of membrane;GO:0005886//plasma membrane;GO:0016021//integral component of membrane;GO:0044464//cell part	GO:0060089//molecular transducer activity;GO:0004930//G-protein coupled receptor activity;GO:0004871//signal transducer activity;GO:0038023//signaling receptor activity;GO:0099600//transmembrane receptor activity;GO:0004888//transmembrane signaling receptor activity;GO:0004872//receptor activity	GO:0007186//G-protein coupled receptor signaling pathway;GO:0044763//single-organism cellular process;GO:0023052//signaling;GO:0007165//signal transduction;GO:0050794//regulation of cellular process;GO:0050789//regulation of biological process;GO:0051716//cellular response to stimulus;GO:0044699//single-organism process;GO:0007154//cell communication;GO:0044700//single organism signaling;GO:00508…
ENSOCUG00000028039	CHGB	chromogranin B (secretogranin 1)	-	-	-	-	GO:0099503//secretory vesicle;GO:0043231//intracellular membrane-bounded organelle;GO:0012505//endomembrane system;GO:0030141//secretory granule;GO:0005622//intracellular;GO:0043227//membrane-bounded organelle;GO:0031988//membrane-bounded vesicle;GO:0016023//cytoplasmic, membrane-bounded vesicle;GO:0031410//cytoplasmic vesicle;GO:0044464//cell part;GO:0031982//vesicle;GO:0044444//cytoplasmic part…	-	-
ENSOCUG00000004797	C14H21orf58	-	-	-	-	-	-	-	-
ENSOCUG00000012890	-	-	-	-	-	-	GO:0044464//cell part;GO:0005622//intracellular;GO:0032991//macromolecular complex;GO:0001650//fibrillar center;GO:0043231//intracellular membrane-bounded organelle;GO:0044452//nucleolar part;GO:0005623//cell;GO:0005737//cytoplasm;GO:0031981//nuclear lumen;GO:0044446//intracellular organelle part;GO:0044428//nuclear part;GO:0043232//intracellular non-membrane-bounded organelle;GO:0043228//non-mem…	GO:0003700//transcription factor activity, sequence-specific DNA binding;GO:0008134//transcription factor binding;GO:0046983//protein dimerization activity;GO:0003677//DNA binding;GO:0005515//protein binding;GO:0001071//nucleic acid binding transcription factor activity;GO:1901363//heterocyclic compound binding;GO:0003676//nucleic acid binding;GO:0005488//binding;GO:0097159//organic cyclic compou…	GO:0051726//regulation of cell cycle;GO:0010556//regulation of macromolecule biosynthetic process;GO:0065007//biological regulation;GO:2000112//regulation of cellular macromolecule biosynthetic process;GO:0043170//macromolecule metabolic process;GO:2001141//regulation of RNA biosynthetic process;GO:0044707//single-multicellular organism process;GO:0019222//regulation of metabolic process;GO:00346…
ENSOCUG00000001497	FABP7	fatty acid binding protein 7, brain	Organismal Systems	Endocrine system	ko03320//PPAR signaling pathway	K08756	GO:0043025//neuronal cell body;GO:0044424//intracellular part;GO:0030054//cell junction;GO:0005634//nucleus;GO:0005737//cytoplasm;GO:0044422//organelle part;GO:0043229//intracellular organelle;GO:0071944//cell periphery;GO:0044297//cell body;GO:0005654//nucleoplasm;GO:0005829//cytosol;GO:0070013//intracellular organelle lumen;GO:0005911//cell-cell junction;GO:0005622//intracellular;GO:0036477//so…	GO:0005488//binding;GO:0008289//lipid binding;GO:0005215//transporter activity	GO:0050789//regulation of biological process;GO:0007399//nervous system development;GO:0007420//brain development;GO:0050877//neurological system process;GO:0050905//neuromuscular process;GO:0048583//regulation of response to stimulus;GO:0001964//startle response;GO:0021846//cell proliferation in forebrain;GO:0051179//localization;GO:0044699//single-organism process;GO:0050896//response to stimul…
ENSOCUG00000001230	XDH	xanthine dehydrogenase	Metabolism;Cellular Processes	Nucleotide metabolism;Biosynthesis of other secondary metabolites;Xenobiotics biodegradation and metabolism;Transport and catabolism	ko00230//Purine metabolism;ko04146//Peroxisome;ko00983//Drug metabolism - other enzymes;ko00232//Caffeine metabolism	K00106	GO:0012505//endomembrane system;GO:0016528//sarcoplasm;GO:0044444//cytoplasmic part;GO:0043229//intracellular organelle;GO:0043231//intracellular membrane-bounded organelle;GO:0005622//intracellular;GO:0005783//endoplasmic reticulum;GO:0016529//sarcoplasmic reticulum;GO:0044424//intracellular part;GO:0005576//extracellular region;GO:0043226//organelle;GO:0044464//cell part;GO:0005615//extracellul…	GO:0051537//2 iron, 2 sulfur cluster binding;GO:0000166//nucleotide binding;GO:0048037//cofactor binding;GO:0051540//metal cluster binding;GO:0004854//xanthine dehydrogenase activity;GO:0042802//identical protein binding;GO:1901265//nucleoside phosphate binding;GO:0046983//protein dimerization activity;GO:0016727//oxidoreductase activity, acting on CH or CH2 groups, oxygen as acceptor;GO:0036094/…	GO:2001056//positive regulation of cysteine-type endopeptidase activity;GO:0072523//purine-containing compound catabolic process;GO:2000377//regulation of reactive oxygen species metabolic process;GO:0045602//negative regulation of endothelial cell differentiation;GO:0044699//single-organism process;GO:0031325//positive regulation of cellular metabolic process;GO:0009893//positive regulation of m…
ENSOCUG00000001077	-	-	-	-	-	-	-	GO:0016810//hydrolase activity, acting on carbon-nitrogen (but not peptide) bonds;GO:0003824//catalytic activity;GO:0016787//hydrolase activity;GO:0016811//hydrolase activity, acting on carbon-nitrogen (but not peptide) bonds, in linear amides	-
ENSOCUG00000023213	-	-	-	-	-	-	GO:0016020//membrane;GO:0044425//membrane part;GO:0016021//integral component of membrane;GO:0031224//intrinsic component of membrane	-	-
ENSOCUG00000009634	-	-	-	-	-	-	-	-	GO:0009896//positive regulation of catabolic process;GO:1903506//regulation of nucleic acid-templated transcription;GO:0031328//positive regulation of cellular biosynthetic process;GO:0010604//positive regulation of macromolecule metabolic process;GO:0010468//regulation of gene expression;GO:2000112//regulation of cellular macromolecule biosynthetic process;GO:0048522//positive regulation of cell…
ENSOCUG00000015881	SDCCAG8	serologically defined colon cancer antigen 8	-	-	-	-	GO:0005622//intracellular;GO:0043226//organelle;GO:0015630//microtubule cytoskeleton;GO:0044464//cell part;GO:0044450//microtubule organizing center part;GO:0044422//organelle part;GO:0034451//centriolar satellite;GO:0005911//cell-cell junction;GO:0043232//intracellular non-membrane-bounded organelle;GO:0044430//cytoskeletal part;GO:0030054//cell junction;GO:0043228//non-membrane-bounded organell…	-	GO:0000226//microtubule cytoskeleton organization;GO:0044763//single-organism cellular process;GO:0007275//multicellular organism development;GO:0007163//establishment or maintenance of cell polarity;GO:0007399//nervous system development;GO:0009987//cellular process;GO:0016477//cell migration;GO:1902589//single-organism organelle organization;GO:0044699//single-organism process;GO:0035295//tube …
ENSOCUG00000026198	PIAS3	protein inhibitor of activated STAT, 3	Environmental Information Processing;Genetic Information Processing	Signal transduction;Folding, sorting and degradation	ko04630//Jak-STAT signaling pathway;ko04120//Ubiquitin mediated proteolysis	K16064	GO:0043229//intracellular organelle;GO:0043231//intracellular membrane-bounded organelle;GO:0005623//cell;GO:0044424//intracellular part;GO:0043226//organelle;GO:0044464//cell part;GO:0043227//membrane-bounded organelle;GO:0005634//nucleus;GO:0005737//cytoplasm;GO:0005622//intracellular	GO:0043167//ion binding;GO:0046914//transition metal ion binding;GO:0005515//protein binding;GO:0008022//protein C-terminus binding;GO:0016740//transferase activity;GO:0008270//zinc ion binding;GO:0019787//ubiquitin-like protein transferase activity;GO:0043169//cation binding;GO:0005488//binding;GO:0019899//enzyme binding;GO:0003824//catalytic activity;GO:0046872//metal ion binding;GO:0019789//SU…	GO:0050789//regulation of biological process;GO:1903320//regulation of protein modification by small protein conjugation or removal;GO:0048518//positive regulation of biological process;GO:0043170//macromolecule metabolic process;GO:0019222//regulation of metabolic process;GO:0031399//regulation of protein modification process;GO:1903321//negative regulation of protein modification by small prote…
ENSOCUG00000026058	-	-	-	-	-	-	GO:0005790//smooth endoplasmic reticulum;GO:0043227//membrane-bounded organelle;GO:0097425//smooth endoplasmic reticulum part;GO:0031090//organelle membrane;GO:0031982//vesicle;GO:0044432//endoplasmic reticulum part;GO:0005829//cytosol;GO:0012505//endomembrane system;GO:0044464//cell part;GO:0042175//nuclear outer membrane-endoplasmic reticulum membrane network;GO:0043226//organelle;GO:0005783//e…	GO:0044877//macromolecular complex binding;GO:0043177//organic acid binding;GO:0097159//organic cyclic compound binding;GO:0005515//protein binding;GO:0003824//catalytic activity;GO:0016597//amino acid binding;GO:0031406//carboxylic acid binding;GO:0015631//tubulin binding;GO:0016740//transferase activity;GO:0043168//anion binding;GO:0032403//protein complex binding;GO:0033218//amide binding;GO:0…	GO:0009987//cellular process;GO:0008152//metabolic process;GO:0044237//cellular metabolic process
ENSOCUG00000025350	LOC100349163	proproteinase E	Organismal Systems	Digestive system	ko04972//Pancreatic secretion;ko04974//Protein digestion and absorption	K01345	-	GO:0008236//serine-type peptidase activity;GO:0070011//peptidase activity, acting on L-amino acid peptides;GO:0008233//peptidase activity;GO:0003824//catalytic activity;GO:0004252//serine-type endopeptidase activity;GO:0016787//hydrolase activity;GO:0017171//serine hydrolase activity;GO:0004175//endopeptidase activity	GO:0008152//metabolic process;GO:0071704//organic substance metabolic process;GO:0043170//macromolecule metabolic process;GO:0006508//proteolysis;GO:0044238//primary metabolic process;GO:0019538//protein metabolic process
ENSOCUG00000009774	LAPTM5	lysosomal protein transmembrane 5	Cellular Processes	Transport and catabolism	ko04142//Lysosome	K12387	GO:0098852//lytic vacuole membrane;GO:0043227//membrane-bounded organelle;GO:0044446//intracellular organelle part;GO:0005764//lysosome;GO:0005622//intracellular;GO:0098588//bounding membrane of organelle;GO:0016021//integral component of membrane;GO:0031090//organelle membrane;GO:0044424//intracellular part;GO:0005886//plasma membrane;GO:0044444//cytoplasmic part;GO:0044459//plasma membrane part…	-	GO:0006810//transport;GO:0051234//establishment of localization;GO:0051179//localization
ENSOCUG00000014599	-	-	-	-	-	-	-	GO:0043169//cation binding;GO:0043167//ion binding;GO:0097159//organic cyclic compound binding;GO:1901363//heterocyclic compound binding;GO:0046872//metal ion binding;GO:0005488//binding;GO:0046914//transition metal ion binding;GO:0008270//zinc ion binding;GO:0003676//nucleic acid binding	-
ENSOCUG00000016324	CIT	citron rho-interacting serine/threonine kinase	-	-	-	-	GO:0005622//intracellular;GO:0044464//cell part;GO:0005623//cell;GO:0016020//membrane	GO:0019904//protein domain specific binding;GO:0001882//nucleoside binding;GO:0005515//protein binding;GO:0004672//protein kinase activity;GO:0004674//protein serine/threonine kinase activity;GO:0005488//binding;GO:0035639//purine ribonucleoside triphosphate binding;GO:0097159//organic cyclic compound binding;GO:0032555//purine ribonucleotide binding;GO:0032559//adenyl ribonucleotide binding;GO:0…	GO:0008219//cell death;GO:0043412//macromolecule modification;GO:0051301//cell division;GO:0016265//death;GO:0044699//single-organism process;GO:0006793//phosphorus metabolic process;GO:0048522//positive regulation of cellular process;GO:0097285//cell-type specific apoptotic process;GO:0050896//response to stimulus;GO:0071704//organic substance metabolic process;GO:0050794//regulation of cellular…
ENSOCUG00000000293	LCT	lactase	Organismal Systems;Metabolism	Carbohydrate metabolism;Digestive system	ko04973//Carbohydrate digestion and absorption;ko00052//Galactose metabolism	K01229	GO:0031224//intrinsic component of membrane;GO:0016020//membrane;GO:0016021//integral component of membrane;GO:0044425//membrane part	GO:0016798//hydrolase activity, acting on glycosyl bonds;GO:0016787//hydrolase activity;GO:0003824//catalytic activity;GO:0004553//hydrolase activity, hydrolyzing O-glycosyl compounds	GO:0008152//metabolic process;GO:0005975//carbohydrate metabolic process;GO:0044238//primary metabolic process;GO:0071704//organic substance metabolic process
ENSOCUG00000017860	GOLGA7B	-	-	-	-	-	-	-	-
ENSOCUG00000016722	-	-	-	-	-	-	GO:0016604//nuclear body;GO:0031252//cell leading edge;GO:0031974//membrane-enclosed lumen;GO:0043233//organelle lumen;GO:0043231//intracellular membrane-bounded organelle;GO:0044451//nucleoplasm part;GO:0016020//membrane;GO:0005623//cell;GO:0005737//cytoplasm;GO:0044444//cytoplasmic part;GO:0005634//nucleus;GO:0043229//intracellular organelle;GO:0070013//intracellular organelle lumen;GO:0044422/…	-	GO:0048858//cell projection morphogenesis;GO:0048675//axon extension;GO:0050896//response to stimulus;GO:0050794//regulation of cellular process;GO:0000902//cell morphogenesis;GO:0048589//developmental growth;GO:0032990//cell part morphogenesis;GO:0065007//biological regulation;GO:0044700//single organism signaling;GO:0022008//neurogenesis;GO:0030182//neuron differentiation;GO:0044699//single-org…
ENSOCUG00000029720	-	-	-	-	-	-	-	GO:0004252//serine-type endopeptidase activity;GO:0017171//serine hydrolase activity;GO:0004175//endopeptidase activity;GO:0008236//serine-type peptidase activity;GO:0070011//peptidase activity, acting on L-amino acid peptides;GO:0003824//catalytic activity;GO:0016787//hydrolase activity;GO:0008233//peptidase activity	GO:0008152//metabolic process;GO:0006508//proteolysis;GO:0043170//macromolecule metabolic process;GO:0019538//protein metabolic process;GO:0044238//primary metabolic process;GO:0071704//organic substance metabolic process
ENSOCUG00000026688	-	-	-	-	-	-	-	-	-
ENSOCUG00000021385	-	-	-	-	-	-	-	-	-
ENSOCUG00000021789	-	-	-	-	-	-	-	-	-
ENSOCUG00000004448	-	-	-	-	-	-	GO:0044464//cell part;GO:0044424//intracellular part;GO:0030014//CCR4-NOT complex;GO:0005623//cell;GO:0032991//macromolecular complex;GO:0043234//protein complex;GO:0005622//intracellular	-	-
ENSOCUG00000023764	CCDC80	coiled-coil domain containing 80	-	-	-	-	GO:0005576//extracellular region;GO:0005614//interstitial matrix;GO:0005578//proteinaceous extracellular matrix;GO:0005615//extracellular space;GO:0044420//extracellular matrix component;GO:0005604//basement membrane;GO:0031012//extracellular matrix;GO:0044421//extracellular region part	GO:0043167//ion binding;GO:0005488//binding;GO:0005515//protein binding;GO:0043168//anion binding;GO:0008201//heparin binding;GO:1901681//sulfur compound binding;GO:0005539//glycosaminoglycan binding;GO:0001968//fibronectin binding;GO:0097367//carbohydrate derivative binding	GO:0071840//cellular component organization or biogenesis;GO:0048518//positive regulation of biological process;GO:0045785//positive regulation of cell adhesion;GO:0010810//regulation of cell-substrate adhesion;GO:0009987//cellular process;GO:0065007//biological regulation;GO:0016043//cellular component organization;GO:0043062//extracellular structure organization;GO:0044699//single-organism proc…
ENSOCUG00000007793	-	-	-	-	-	-	GO:0005654//nucleoplasm;GO:0044444//cytoplasmic part;GO:0005622//intracellular;GO:0043292//contractile fiber;GO:0043232//intracellular non-membrane-bounded organelle;GO:0030016//myofibril;GO:0044451//nucleoplasm part;GO:0031974//membrane-enclosed lumen;GO:0070013//intracellular organelle lumen;GO:0005623//cell;GO:0043226//organelle;GO:0044446//intracellular organelle part;GO:0005634//nucleus;GO:0…	GO:0003682//chromatin binding;GO:0001085//RNA polymerase II transcription factor binding;GO:0061629//RNA polymerase II sequence-specific DNA binding transcription factor binding;GO:0005515//protein binding;GO:0019900//kinase binding;GO:0019899//enzyme binding;GO:0043422//protein kinase B binding;GO:0008092//cytoskeletal protein binding;GO:0044877//macromolecular complex binding;GO:0008134//transc…	GO:0009890//negative regulation of biosynthetic process;GO:0031323//regulation of cellular metabolic process;GO:0023051//regulation of signaling;GO:0010941//regulation of cell death;GO:0065007//biological regulation;GO:0009888//tissue development;GO:0051239//regulation of multicellular organismal process;GO:1901796//regulation of signal transduction by p53 class mediator;GO:0060538//skeletal musc…
ENSOCUG00000018487	-	-	-	-	-	-	-	-	-
ENSOCUG00000009623	LTV1	-	-	-	-	-	-	-	-
ENSOCUG00000008024	SMOX	spermine oxidase	Metabolism	Amino acid metabolism;Metabolism of other amino acids	ko00330//Arginine and proline metabolism;ko00410//beta-Alanine metabolism	K12259	GO:0031975//envelope;GO:0005622//intracellular;GO:0016020//membrane;GO:0044422//organelle part;GO:0031090//organelle membrane;GO:0005635//nuclear envelope;GO:0043231//intracellular membrane-bounded organelle;GO:0043227//membrane-bounded organelle;GO:0043229//intracellular organelle;GO:0031967//organelle envelope;GO:0031981//nuclear lumen;GO:0005654//nucleoplasm;GO:0031974//membrane-enclosed lumen…	GO:0016645//oxidoreductase activity, acting on the CH-NH group of donors;GO:0016491//oxidoreductase activity;GO:0016647//oxidoreductase activity, acting on the CH-NH group of donors, oxygen as acceptor;GO:0046592//polyamine oxidase activity;GO:0003824//catalytic activity	GO:0008215//spermine metabolic process;GO:0046208//spermine catabolic process;GO:0097164//ammonium ion metabolic process;GO:0044237//cellular metabolic process;GO:0009056//catabolic process;GO:0008152//metabolic process;GO:0055114//oxidation-reduction process;GO:1901565//organonitrogen compound catabolic process;GO:0044106//cellular amine metabolic process;GO:1901564//organonitrogen compound meta…
ENSOCUG00000022360	-	-	-	-	-	-	GO:0016021//integral component of membrane;GO:0044425//membrane part;GO:0031224//intrinsic component of membrane;GO:0016020//membrane	-	-
ENSOCUG00000004201	LPGAT1	lysophosphatidylglycerol acyltransferase 1	Metabolism	Lipid metabolism	ko00564//Glycerophospholipid metabolism	K13514	GO:0031224//intrinsic component of membrane;GO:0016020//membrane;GO:0044425//membrane part;GO:0005623//cell;GO:0044424//intracellular part;GO:0005622//intracellular;GO:0044464//cell part;GO:0005737//cytoplasm;GO:0016021//integral component of membrane	GO:0003824//catalytic activity;GO:0016740//transferase activity;GO:0016746//transferase activity, transferring acyl groups	GO:0008152//metabolic process
ENSOCUG00000010955	HSPG2	heparan sulfate proteoglycan 2	Environmental Information Processing	Signaling molecules and interaction	ko04512//ECM-receptor interaction	K06255	GO:0030055//cell-substrate junction;GO:0005924//cell-substrate adherens junction;GO:0070062//extracellular exosome;GO:0031982//vesicle;GO:0030054//cell junction;GO:0005576//extracellular region;GO:0065010//extracellular membrane-bounded organelle;GO:0044421//extracellular region part;GO:0031012//extracellular matrix;GO:0005615//extracellular space;GO:0031988//membrane-bounded vesicle;GO:0043227//…	GO:0046872//metal ion binding;GO:0043167//ion binding;GO:0005488//binding;GO:0008022//protein C-terminus binding;GO:0005515//protein binding;GO:0005509//calcium ion binding;GO:0043169//cation binding	-
ENSOCUG00000007821	AVPI1	arginine vasopressin-induced 1	-	-	-	-	-	-	GO:0050789//regulation of biological process;GO:1902533//positive regulation of intracellular signal transduction;GO:0001932//regulation of protein phosphorylation;GO:0045859//regulation of protein kinase activity;GO:1902531//regulation of intracellular signal transduction;GO:0048522//positive regulation of cellular process;GO:0048518//positive regulation of biological process;GO:0019222//regulat…
ENSOCUG00000007448	FABP9	fatty acid binding protein 9, testis	-	-	-	-	-	GO:0008289//lipid binding;GO:0005215//transporter activity;GO:0005488//binding	GO:0006810//transport;GO:0051234//establishment of localization;GO:0051179//localization
ENSOCUG00000001971	BMPR2	bone morphogenetic protein receptor, type II (serine/threonine kinase)	Environmental Information Processing;Cellular Processes;Organismal Systems	Development;Signal transduction;Cellular community - eukaryotes;Signaling molecules and interaction	ko04060//Cytokine-cytokine receptor interaction;ko04360//Axon guidance;ko04550//Signaling pathways regulating pluripotency of stem cells;ko04390//Hippo signaling pathway;ko04350//TGF-beta signaling pathway	K04671	GO:0005901//caveola;GO:0031974//membrane-enclosed lumen;GO:0045202//synapse;GO:0005634//nucleus;GO:0005912//adherens junction;GO:0070013//intracellular organelle lumen;GO:0005911//cell-cell junction;GO:0044459//plasma membrane part;GO:0005576//extracellular region;GO:0043227//membrane-bounded organelle;GO:0098857//membrane microdomain;GO:0031981//nuclear lumen;GO:0005886//plasma membrane;GO:00099…	GO:0004871//signal transducer activity;GO:0032553//ribonucleotide binding;GO:0001882//nucleoside binding;GO:0098821//BMP receptor activity;GO:0016773//phosphotransferase activity, alcohol group as acceptor;GO:0004674//protein serine/threonine kinase activity;GO:0017076//purine nucleotide binding;GO:0004872//receptor activity;GO:0003824//catalytic activity;GO:0016772//transferase activity, transfe…	GO:0031667//response to nutrient levels;GO:0001568//blood vessel development;GO:0080090//regulation of primary metabolic process;GO:0003250//regulation of cell proliferation involved in heart valve morphogenesis;GO:0048608//reproductive structure development;GO:0009059//macromolecule biosynthetic process;GO:0044260//cellular macromolecule metabolic process;GO:0043010//camera-type eye development;…
ENSOCUG00000016714	-	-	-	-	-	-	-	-	-
ENSOCUG00000005039	-	-	-	-	-	-	GO:0044424//intracellular part;GO:0031982//vesicle;GO:0005623//cell;GO:0031988//membrane-bounded vesicle;GO:0043230//extracellular organelle;GO:0005622//intracellular;GO:0005576//extracellular region;GO:0065010//extracellular membrane-bounded organelle;GO:0043226//organelle;GO:0005737//cytoplasm;GO:0044421//extracellular region part;GO:1903561//extracellular vesicle;GO:0070062//extracellular exos…	GO:0046872//metal ion binding;GO:0016836//hydro-lyase activity;GO:0052689//carboxylic ester hydrolase activity;GO:0046914//transition metal ion binding;GO:0005488//binding;GO:0016787//hydrolase activity;GO:0016835//carbon-oxygen lyase activity;GO:0043167//ion binding;GO:0043169//cation binding;GO:0003824//catalytic activity;GO:0008270//zinc ion binding;GO:0004089//carbonate dehydratase activity;G…	GO:0044710//single-organism metabolic process;GO:0006730//one-carbon metabolic process;GO:0009987//cellular process;GO:0044699//single-organism process;GO:0008152//metabolic process;GO:0044763//single-organism cellular process;GO:0044237//cellular metabolic process;GO:0044281//small molecule metabolic process
ENSOCUG00000010188	LOC100339548	eukaryotic translation initiation factor 1A, X-linked	Genetic Information Processing	Translation	ko03013//RNA transport;ko03013//RNA transport	K03236	-	GO:0005488//binding;GO:0003723//RNA binding;GO:0003676//nucleic acid binding;GO:1901363//heterocyclic compound binding;GO:0008135//translation factor activity, RNA binding;GO:0003743//translation initiation factor activity;GO:0097159//organic cyclic compound binding	GO:0010467//gene expression;GO:1901566//organonitrogen compound biosynthetic process;GO:0008152//metabolic process;GO:0006412//translation;GO:0019538//protein metabolic process;GO:1901576//organic substance biosynthetic process;GO:0009058//biosynthetic process;GO:0043043//peptide biosynthetic process;GO:0044271//cellular nitrogen compound biosynthetic process;GO:0006413//translational initiation;…
ENSOCUG00000005255	-	-	-	-	-	-	GO:0044421//extracellular region part;GO:0005615//extracellular space;GO:0005576//extracellular region	GO:0005125//cytokine activity;GO:0005102//receptor binding;GO:0005515//protein binding;GO:0005488//binding	GO:0006954//inflammatory response;GO:0006955//immune response;GO:0002376//immune system process;GO:0006952//defense response;GO:0050896//response to stimulus;GO:0006950//response to stress
ENSOCUG00000000345	C3H8orf46	-	-	-	-	-	-	-	-
ENSOCUG00000010886	NUP107	nucleoporin 107kDa	Genetic Information Processing	Translation	ko03013//RNA transport	K14301	GO:0044464//cell part;GO:0005622//intracellular;GO:0000776//kinetochore;GO:0034399//nuclear periphery;GO:0005643//nuclear pore;GO:0005856//cytoskeleton;GO:0031967//organelle envelope;GO:0016020//membrane;GO:0044424//intracellular part;GO:0043231//intracellular membrane-bounded organelle;GO:0044427//chromosomal part;GO:0005694//chromosome;GO:0044446//intracellular organelle part;GO:0015630//microt…	GO:0005487//nucleocytoplasmic transporter activity;GO:0005215//transporter activity;GO:0005198//structural molecule activity;GO:0017056//structural constituent of nuclear pore	GO:0051179//localization;GO:0006461//protein complex assembly;GO:0071704//organic substance metabolic process;GO:0043170//macromolecule metabolic process;GO:0006913//nucleocytoplasmic transport;GO:0016482//cytoplasmic transport;GO:0071705//nitrogen compound transport;GO:0006999//nuclear pore organization;GO:0051236//establishment of RNA localization;GO:0050658//RNA transport;GO:0043623//cellular …
ENSOCUG00000013475	TMEM165	transmembrane protein 165	-	-	-	-	GO:0043227//membrane-bounded organelle;GO:0016021//integral component of membrane;GO:0044440//endosomal part;GO:0044437//vacuolar part;GO:0031224//intrinsic component of membrane;GO:0005737//cytoplasm;GO:0098791//Golgi subcompartment;GO:0032588//trans-Golgi network membrane;GO:0098852//lytic vacuole membrane;GO:0044422//organelle part;GO:0098805//whole membrane;GO:0005794//Golgi apparatus;GO:0005…	-	GO:0036211//protein modification process;GO:0043170//macromolecule metabolic process;GO:0009987//cellular process;GO:0048878//chemical homeostasis;GO:0006816//calcium ion transport;GO:0009058//biosynthetic process;GO:0071704//organic substance metabolic process;GO:0051641//cellular localization;GO:0051234//establishment of localization;GO:1901137//carbohydrate derivative biosynthetic process;GO:0…
ENSOCUG00000028994	-	-	-	-	-	-	-	-	-
ENSOCUG00000028209	-	-	-	-	-	-	-	GO:0008092//cytoskeletal protein binding;GO:0005488//binding;GO:0048487//beta-tubulin binding;GO:0015631//tubulin binding;GO:0005515//protein binding	GO:0034622//cellular macromolecular complex assembly;GO:0043623//cellular protein complex assembly;GO:0006457//protein folding;GO:0065003//macromolecular complex assembly;GO:0070271//protein complex biogenesis;GO:0007021//tubulin complex assembly;GO:0016043//cellular component organization;GO:0007023//post-chaperonin tubulin folding pathway;GO:0009987//cellular process;GO:0006461//protein complex…
ENSOCUG00000009313	C4H20orf196	-	-	-	-	-	-	-	-
ENSOCUG00000025631	-	-	-	-	-	-	GO:0030529//intracellular ribonucleoprotein complex;GO:0043226//organelle;GO:0043232//intracellular non-membrane-bounded organelle;GO:0043229//intracellular organelle;GO:0044444//cytoplasmic part;GO:0005737//cytoplasm;GO:1990904//ribonucleoprotein complex;GO:0005622//intracellular;GO:0005623//cell;GO:0032991//macromolecular complex;GO:0043228//non-membrane-bounded organelle;GO:0005840//ribosome;G…	GO:0005198//structural molecule activity;GO:0003735//structural constituent of ribosome	GO:0019538//protein metabolic process;GO:0044237//cellular metabolic process;GO:0044271//cellular nitrogen compound biosynthetic process;GO:0009058//biosynthetic process;GO:0044260//cellular macromolecule metabolic process;GO:0043170//macromolecule metabolic process;GO:0006518//peptide metabolic process;GO:0008152//metabolic process;GO:0043043//peptide biosynthetic process;GO:0034645//cellular ma…
ENSOCUG00000002419	OGDH	oxoglutarate (alpha-ketoglutarate) dehydrogenase (lipoamide)	Metabolism	Amino acid metabolism;Carbohydrate metabolism;Overview	ko01200//Carbon metabolism;ko00310//Lysine degradation;ko00380//Tryptophan metabolism;ko00020//Citrate cycle (TCA cycle)	K00164	GO:0044464//cell part;GO:0043226//organelle;GO:0005623//cell;GO:0044444//cytoplasmic part;GO:0005622//intracellular;GO:0043229//intracellular organelle;GO:0043227//membrane-bounded organelle;GO:0043231//intracellular membrane-bounded organelle;GO:0005737//cytoplasm;GO:0005739//mitochondrion;GO:0044424//intracellular part	GO:1901681//sulfur compound binding;GO:0034602//oxoglutarate dehydrogenase (NAD+) activity;GO:1901363//heterocyclic compound binding;GO:0016624//oxidoreductase activity, acting on the aldehyde or oxo group of donors, disulfide as acceptor;GO:0003824//catalytic activity;GO:0016620//oxidoreductase activity, acting on the aldehyde or oxo group of donors, NAD or NADP as acceptor;GO:0043167//ion bindi…	GO:0071704//organic substance metabolic process;GO:0032501//multicellular organismal process;GO:0048869//cellular developmental process;GO:0044707//single-multicellular organism process;GO:0021794//thalamus development;GO:0021772//olfactory bulb development;GO:0048666//neuron development;GO:0044237//cellular metabolic process;GO:0021756//striatum development;GO:0044699//single-organism process;GO…
ENSOCUG00000005476	-	-	-	-	-	-	-	-	-
ENSOCUG00000007339	-	-	-	-	-	-	GO:0005622//intracellular;GO:0044421//extracellular region part;GO:0044451//nucleoplasm part;GO:0031982//vesicle;GO:0031988//membrane-bounded vesicle;GO:0000785//chromatin;GO:0005737//cytoplasm;GO:0005623//cell;GO:0044454//nuclear chromosome part;GO:0005654//nucleoplasm;GO:1903561//extracellular vesicle;GO:0044422//organelle part;GO:0005694//chromosome;GO:0070062//extracellular exosome;GO:0044446…	GO:0008081//phosphoric diester hydrolase activity;GO:0003824//catalytic activity;GO:0005509//calcium ion binding;GO:0060589//nucleoside-triphosphatase regulator activity;GO:0004871//signal transducer activity;GO:0005515//protein binding;GO:0043169//cation binding;GO:0042578//phosphoric ester hydrolase activity;GO:0030234//enzyme regulator activity;GO:0030695//GTPase regulator activity;GO:0016787/…	GO:0045597//positive regulation of cell differentiation;GO:0051783//regulation of nuclear division;GO:2000243//positive regulation of reproductive process;GO:0007417//central nervous system development;GO:0031327//negative regulation of cellular biosynthetic process;GO:0001934//positive regulation of protein phosphorylation;GO:0009891//positive regulation of biosynthetic process;GO:0044093//posit…
ENSOCUG00000016221	GALNT12	polypeptide N-acetylgalactosaminyltransferase 12	Metabolism	Glycan biosynthesis and metabolism	ko00512//Mucin type O-glycan biosynthesis	K00710	GO:0098588//bounding membrane of organelle;GO:0044422//organelle part;GO:0044464//cell part;GO:0016021//integral component of membrane;GO:0016020//membrane;GO:0005794//Golgi apparatus;GO:0043231//intracellular membrane-bounded organelle;GO:0005737//cytoplasm;GO:0044424//intracellular part;GO:0031090//organelle membrane;GO:0044446//intracellular organelle part;GO:0044431//Golgi apparatus part;GO:0…	GO:0003824//catalytic activity;GO:0005488//binding;GO:0016757//transferase activity, transferring glycosyl groups;GO:0016740//transferase activity;GO:0030246//carbohydrate binding	GO:0006486//protein glycosylation;GO:0044699//single-organism process;GO:0043170//macromolecule metabolic process;GO:0043412//macromolecule modification;GO:0044238//primary metabolic process;GO:0044710//single-organism metabolic process;GO:0036211//protein modification process;GO:0044249//cellular biosynthetic process;GO:0009058//biosynthetic process;GO:1901135//carbohydrate derivative metabolic …
ENSOCUG00000008054	LOC100356444	cytochrome P450 20A1	-	-	-	-	GO:0031224//intrinsic component of membrane;GO:0016021//integral component of membrane;GO:0044425//membrane part;GO:0016020//membrane	GO:0097159//organic cyclic compound binding;GO:0043167//ion binding;GO:0016705//oxidoreductase activity, acting on paired donors, with incorporation or reduction of molecular oxygen;GO:0046872//metal ion binding;GO:0046914//transition metal ion binding;GO:1901363//heterocyclic compound binding;GO:0016491//oxidoreductase activity;GO:0005488//binding;GO:0005506//iron ion binding;GO:0046906//tetrapy…	GO:0008152//metabolic process;GO:0055114//oxidation-reduction process;GO:0044699//single-organism process;GO:0044710//single-organism metabolic process
ENSOCUG00000015924	-	-	-	-	-	-	GO:0000781//chromosome, telomeric region;GO:0043231//intracellular membrane-bounded organelle;GO:0032991//macromolecular complex;GO:0042555//MCM complex;GO:0044424//intracellular part;GO:0044422//organelle part;GO:0044454//nuclear chromosome part;GO:0043229//intracellular organelle;GO:0015630//microtubule cytoskeleton;GO:0005694//chromosome;GO:0043232//intracellular non-membrane-bounded organelle…	GO:0019899//enzyme binding;GO:0032553//ribonucleotide binding;GO:0001882//nucleoside binding;GO:0017076//purine nucleotide binding;GO:0003676//nucleic acid binding;GO:0016462//pyrophosphatase activity;GO:0005515//protein binding;GO:0003690//double-stranded DNA binding;GO:0004386//helicase activity;GO:0043168//anion binding;GO:0016818//hydrolase activity, acting on acid anhydrides, in phosphorus-c…	GO:0006323//DNA packaging;GO:0048856//anatomical structure development;GO:0032502//developmental process;GO:0034097//response to cytokine;GO:0044767//single-organism developmental process;GO:0006461//protein complex assembly;GO:0043170//macromolecule metabolic process;GO:0016265//death;GO:0016043//cellular component organization;GO:0048839//inner ear development;GO:0012501//programmed cell death;…
ENSOCUG00000022918	DDX56	DEAD (Asp-Glu-Ala-Asp) box helicase 56	-	-	-	-	GO:0043228//non-membrane-bounded organelle;GO:0005623//cell;GO:0044424//intracellular part;GO:0043232//intracellular non-membrane-bounded organelle;GO:0005730//nucleolus;GO:0044446//intracellular organelle part;GO:0043233//organelle lumen;GO:0043226//organelle;GO:0044464//cell part;GO:0043229//intracellular organelle;GO:0043231//intracellular membrane-bounded organelle;GO:0043227//membrane-bounde…	GO:0005524//ATP binding;GO:0003723//RNA binding;GO:1901265//nucleoside phosphate binding;GO:0030554//adenyl nucleotide binding;GO:0005488//binding;GO:0035639//purine ribonucleoside triphosphate binding;GO:0003676//nucleic acid binding;GO:0032555//purine ribonucleotide binding;GO:0000166//nucleotide binding;GO:0043167//ion binding;GO:0043168//anion binding;GO:0036094//small molecule binding;GO:001…	-
ENSOCUG00000025329	-	-	-	-	-	-	GO:0016021//integral component of membrane;GO:0044425//membrane part;GO:0016020//membrane;GO:0031224//intrinsic component of membrane	-	-
ENSOCUG00000028005	-	-	-	-	-	-	GO:0005622//intracellular;GO:0043227//membrane-bounded organelle;GO:0016020//membrane;GO:0005783//endoplasmic reticulum;GO:0005623//cell;GO:0012505//endomembrane system;GO:0044464//cell part;GO:0043229//intracellular organelle;GO:0043231//intracellular membrane-bounded organelle;GO:0044424//intracellular part;GO:0043226//organelle;GO:0044425//membrane part;GO:0031224//intrinsic component of membr…	GO:0016627//oxidoreductase activity, acting on the CH-CH group of donors;GO:0016491//oxidoreductase activity;GO:0016628//oxidoreductase activity, acting on the CH-CH group of donors, NAD or NADP as acceptor;GO:0033765//steroid dehydrogenase activity, acting on the CH-CH group of donors;GO:0003824//catalytic activity;GO:0016229//steroid dehydrogenase activity;GO:0003865//3-oxo-5-alpha-steroid 4-de…	GO:0055114//oxidation-reduction process;GO:0044238//primary metabolic process;GO:0008152//metabolic process;GO:1901575//organic substance catabolic process;GO:1901576//organic substance biosynthetic process;GO:0044699//single-organism process;GO:0044710//single-organism metabolic process;GO:0044281//small molecule metabolic process;GO:0044242//cellular lipid catabolic process;GO:0009987//cellular…
ENSOCUG00000003029	PEX11B	peroxisomal biogenesis factor 11 beta	Cellular Processes	Transport and catabolism	ko04146//Peroxisome	K13352	GO:0005777//peroxisome;GO:0043231//intracellular membrane-bounded organelle;GO:0044438//microbody part;GO:0070062//extracellular exosome;GO:0005737//cytoplasm;GO:0031982//vesicle;GO:0031224//intrinsic component of membrane;GO:0044444//cytoplasmic part;GO:0005623//cell;GO:0044424//intracellular part;GO:0043229//intracellular organelle;GO:0042579//microbody;GO:0065010//extracellular membrane-bounde…	GO:0005515//protein binding;GO:0046983//protein dimerization activity;GO:0042803//protein homodimerization activity;GO:0005488//binding;GO:0042802//identical protein binding	GO:0044699//single-organism process;GO:0048285//organelle fission;GO:0065008//regulation of biological quality;GO:0090066//regulation of anatomical structure size;GO:0065003//macromolecular complex assembly;GO:0016559//peroxisome fission;GO:0043933//macromolecular complex subunit organization;GO:0006996//organelle organization;GO:0016043//cellular component organization;GO:0006461//protein comple…
ENSOCUG00000017418	TARBP1	TAR (HIV-1) RNA binding protein 1	-	-	-	-	-	GO:0003676//nucleic acid binding;GO:0008168//methyltransferase activity;GO:0003824//catalytic activity;GO:0008173//RNA methyltransferase activity;GO:0097159//organic cyclic compound binding;GO:0003723//RNA binding;GO:0016740//transferase activity;GO:1901363//heterocyclic compound binding;GO:0005488//binding;GO:0016741//transferase activity, transferring one-carbon groups	GO:0044238//primary metabolic process;GO:0006807//nitrogen compound metabolic process;GO:0044237//cellular metabolic process;GO:0071704//organic substance metabolic process;GO:0006725//cellular aromatic compound metabolic process;GO:0090304//nucleic acid metabolic process;GO:0006396//RNA processing;GO:0010467//gene expression;GO:0009987//cellular process;GO:0043414//macromolecule methylation;GO:0…
ENSOCUG00000027546	LOC100339830	chymotrypsin-like elastase family member 3B	Organismal Systems	Digestive system	ko04972//Pancreatic secretion;ko04974//Protein digestion and absorption	K01345	-	GO:0017171//serine hydrolase activity;GO:0003824//catalytic activity;GO:0070011//peptidase activity, acting on L-amino acid peptides;GO:0008233//peptidase activity;GO:0004175//endopeptidase activity;GO:0016787//hydrolase activity;GO:0008236//serine-type peptidase activity;GO:0004252//serine-type endopeptidase activity	GO:0006508//proteolysis;GO:0043170//macromolecule metabolic process;GO:0071704//organic substance metabolic process;GO:0019538//protein metabolic process;GO:0008152//metabolic process;GO:0044238//primary metabolic process
ENSOCUG00000028497	-	-	-	-	-	-	-	-	-
ENSOCUG00000003626	LOC103348855	-	-	-	-	-	-	-	-
ENSOCUG00000005187	CCDC42	coiled-coil domain containing 42	-	-	-	-	-	-	GO:0048856//anatomical structure development;GO:0044702//single organism reproductive process;GO:0048609//multicellular organismal reproductive process;GO:0009987//cellular process;GO:0019953//sexual reproduction;GO:0022412//cellular process involved in reproduction in multicellular organism;GO:0032504//multicellular organism reproduction;GO:0044703//multi-organism reproductive process;GO:0032502…
ENSOCUG00000008246	SLC4A10	solute carrier family 4, sodium bicarbonate transporter, member 10	-	-	-	-	GO:0071944//cell periphery;GO:0016323//basolateral plasma membrane;GO:0097458//neuron part;GO:0044425//membrane part;GO:0097440//apical dendrite;GO:0043005//neuron projection;GO:0043025//neuronal cell body;GO:0098805//whole membrane;GO:0098590//plasma membrane region;GO:0031224//intrinsic component of membrane;GO:0030425//dendrite;GO:0097442//CA3 pyramidal cell dendrite;GO:0016020//membrane;GO:00…	GO:0005215//transporter activity;GO:0015291//secondary active transmembrane transporter activity;GO:0099516//ion antiporter activity;GO:0015075//ion transmembrane transporter activity;GO:0022804//active transmembrane transporter activity;GO:0022891//substrate-specific transmembrane transporter activity;GO:0008509//anion transmembrane transporter activity;GO:0022892//substrate-specific transporter…	GO:0065008//regulation of biological quality;GO:0055067//monovalent inorganic cation homeostasis;GO:0048869//cellular developmental process;GO:0007399//nervous system development;GO:0009314//response to radiation;GO:0006885//regulation of pH;GO:0030182//neuron differentiation;GO:0098771//inorganic ion homeostasis;GO:0044763//single-organism cellular process;GO:0006811//ion transport;GO:1902578//s…
ENSOCUG00000003055	RNF115	ring finger protein 115	-	-	-	-	GO:0044444//cytoplasmic part;GO:0044424//intracellular part;GO:0005622//intracellular;GO:0005623//cell;GO:0005829//cytosol;GO:0044464//cell part;GO:0005737//cytoplasm	GO:0046872//metal ion binding;GO:0016740//transferase activity;GO:0043167//ion binding;GO:0046914//transition metal ion binding;GO:0008270//zinc ion binding;GO:0061659//ubiquitin-like protein ligase activity;GO:0019787//ubiquitin-like protein transferase activity;GO:0043169//cation binding;GO:0005488//binding;GO:0004842//ubiquitin-protein transferase activity;GO:0061630//ubiquitin protein ligase …	GO:0051865//protein autoubiquitination;GO:0023057//negative regulation of signaling;GO:0006508//proteolysis;GO:0051603//proteolysis involved in cellular protein catabolic process;GO:0019941//modification-dependent protein catabolic process;GO:0036211//protein modification process;GO:0009966//regulation of signal transduction;GO:1901575//organic substance catabolic process;GO:0043170//macromolecul…
ENSOCUG00000006044	PPIL6	peptidylprolyl isomerase (cyclophilin)-like 6	-	-	-	-	-	GO:0003755//peptidyl-prolyl cis-trans isomerase activity;GO:0003824//catalytic activity;GO:0016853//isomerase activity;GO:0016859//cis-trans isomerase activity	GO:0071704//organic substance metabolic process;GO:0036211//protein modification process;GO:0044267//cellular protein metabolic process;GO:0044238//primary metabolic process;GO:0006457//protein folding;GO:0044237//cellular metabolic process;GO:0006464//cellular protein modification process;GO:0019538//protein metabolic process;GO:0008152//metabolic process;GO:0009987//cellular process;GO:0000413/…
ENSOCUG00000015397	-	-	-	-	-	-	GO:0005737//cytoplasm;GO:0043226//organelle;GO:0005622//intracellular;GO:0005623//cell;GO:0043234//protein complex;GO:0005739//mitochondrion;GO:0044464//cell part;GO:0044444//cytoplasmic part;GO:0043231//intracellular membrane-bounded organelle;GO:0043229//intracellular organelle;GO:0043227//membrane-bounded organelle;GO:0032991//macromolecular complex;GO:0044424//intracellular part	-	GO:0048731//system development;GO:0048856//anatomical structure development;GO:0043009//chordate embryonic development;GO:0048845//venous blood vessel morphogenesis;GO:0003158//endothelium development;GO:0060837//blood vessel endothelial cell differentiation;GO:0032502//developmental process;GO:0072359//circulatory system development;GO:0001570//vasculogenesis;GO:0001568//blood vessel development…
ENSOCUG00000020885	-	-	-	-	-	-	-	-	-
ENSOCUG00000003964	TMED4	transmembrane emp24 protein transport domain containing 4	-	-	-	-	GO:0016021//integral component of membrane;GO:0070062//extracellular exosome;GO:0012505//endomembrane system;GO:0005783//endoplasmic reticulum;GO:0043230//extracellular organelle;GO:0005622//intracellular;GO:0005737//cytoplasm;GO:0016020//membrane;GO:0043226//organelle;GO:0031982//vesicle;GO:0043231//intracellular membrane-bounded organelle;GO:0044444//cytoplasmic part;GO:0031988//membrane-bounde…	GO:0004871//signal transducer activity	GO:0048583//regulation of response to stimulus;GO:0007165//signal transduction;GO:0050794//regulation of cellular process;GO:0009987//cellular process;GO:0050789//regulation of biological process;GO:0065007//biological regulation;GO:0010646//regulation of cell communication;GO:0048522//positive regulation of cellular process;GO:0051179//localization;GO:0006810//transport;GO:0009967//positive regu…
ENSOCUG00000029552	RAP1B	RAP1B, member of RAS oncogene family	Cellular Processes;Organismal Systems;Environmental Information Processing	Signal transduction;Cellular community - eukaryotes;Digestive system;Immune system;Nervous system	ko04010//MAPK signaling pathway;ko04014//Ras signaling pathway;ko04015//Rap1 signaling pathway;ko04510//Focal adhesion;ko04024//cAMP signaling pathway;ko04062//Chemokine signaling pathway;ko04972//Pancreatic secretion;ko04611//Platelet activation;ko04670//Leukocyte transendothelial migration;ko04722//Neurotrophin signaling pathway;ko04720//Long-term potentiation	K07836	GO:0043229//intracellular organelle;GO:0044424//intracellular part;GO:0043232//intracellular non-membrane-bounded organelle;GO:0043227//membrane-bounded organelle;GO:0016020//membrane;GO:0005576//extracellular region;GO:1903561//extracellular vesicle;GO:0005811//lipid particle;GO:0030054//cell junction;GO:0005911//cell-cell junction;GO:0043228//non-membrane-bounded organelle;GO:0031988//membrane-…	GO:0003924//GTPase activity;GO:0036094//small molecule binding;GO:0032549//ribonucleoside binding;GO:1901363//heterocyclic compound binding;GO:0005525//GTP binding;GO:0001883//purine nucleoside binding;GO:0016817//hydrolase activity, acting on acid anhydrides;GO:0016818//hydrolase activity, acting on acid anhydrides, in phosphorus-containing anhydrides;GO:0017111//nucleoside-triphosphatase activi…	GO:0032502//developmental process;GO:0065008//regulation of biological quality;GO:1903306//negative regulation of regulated secretory pathway;GO:0017158//regulation of calcium ion-dependent exocytosis;GO:0045937//positive regulation of phosphate metabolic process;GO:1901700//response to oxygen-containing compound;GO:0060255//regulation of macromolecule metabolic process;GO:0048583//regulation of …
ENSOCUG00000012069	-	-	-	-	-	-	GO:0005737//cytoplasm;GO:0030054//cell junction;GO:0044464//cell part;GO:0005875//microtubule associated complex;GO:0005913//cell-cell adherens junction;GO:0031982//vesicle;GO:0043230//extracellular organelle;GO:0044446//intracellular organelle part;GO:0005576//extracellular region;GO:0005912//adherens junction;GO:0015630//microtubule cytoskeleton;GO:0032991//macromolecular complex;GO:0043296//ap…	GO:0035639//purine ribonucleoside triphosphate binding;GO:0005488//binding;GO:0008017//microtubule binding;GO:1901363//heterocyclic compound binding;GO:0043167//ion binding;GO:1901265//nucleoside phosphate binding;GO:0032559//adenyl ribonucleotide binding;GO:0015631//tubulin binding;GO:0016818//hydrolase activity, acting on acid anhydrides, in phosphorus-containing anhydrides;GO:0032555//purine r…	GO:0010256//endomembrane system organization;GO:0045216//cell-cell junction organization;GO:0034331//cell junction maintenance;GO:0090136//epithelial cell-cell adhesion;GO:0007030//Golgi organization;GO:0006928//movement of cell or subcellular component;GO:0044763//single-organism cellular process;GO:0006996//organelle organization;GO:0045218//zonula adherens maintenance;GO:0044699//single-organi…
ENSOCUG00000029127	-	-	-	-	-	-	GO:0005623//cell;GO:0005737//cytoplasm;GO:0043226//organelle;GO:0016020//membrane;GO:0071944//cell periphery;GO:0044444//cytoplasmic part;GO:0005764//lysosome;GO:0044464//cell part;GO:0005622//intracellular;GO:0005768//endosome;GO:0043231//intracellular membrane-bounded organelle;GO:0005886//plasma membrane;GO:0044424//intracellular part;GO:0044425//membrane part;GO:0000323//lytic vacuole;GO:0031…	-	GO:0007155//cell adhesion;GO:0022610//biological adhesion;GO:0098609//cell-cell adhesion;GO:0007157//heterophilic cell-cell adhesion via plasma membrane cell adhesion molecules;GO:0098742//cell-cell adhesion via plasma-membrane adhesion molecules
ENSOCUG00000029733	-	-	-	-	-	-	GO:0005623//cell;GO:0005622//intracellular;GO:0044464//cell part	GO:0043167//ion binding;GO:0003676//nucleic acid binding;GO:0043169//cation binding;GO:0005488//binding;GO:0046872//metal ion binding;GO:0097159//organic cyclic compound binding;GO:1901363//heterocyclic compound binding	GO:0065007//biological regulation;GO:0019222//regulation of metabolic process;GO:2001141//regulation of RNA biosynthetic process;GO:0006355//regulation of transcription, DNA-templated;GO:0050794//regulation of cellular process;GO:0051171//regulation of nitrogen compound metabolic process;GO:0009889//regulation of biosynthetic process;GO:0050789//regulation of biological process;GO:0051252//regula…
ENSOCUG00000027277	LOC100353264	lactase-phlorizin hydrolase	Organismal Systems;Metabolism	Carbohydrate metabolism;Digestive system	ko04973//Carbohydrate digestion and absorption;ko00052//Galactose metabolism	K01229	GO:0016020//membrane;GO:0016021//integral component of membrane;GO:0044425//membrane part;GO:0031224//intrinsic component of membrane	GO:0016787//hydrolase activity;GO:0016798//hydrolase activity, acting on glycosyl bonds;GO:0003824//catalytic activity;GO:0004553//hydrolase activity, hydrolyzing O-glycosyl compounds	GO:0005975//carbohydrate metabolic process;GO:0071704//organic substance metabolic process;GO:0044238//primary metabolic process;GO:0008152//metabolic process
ENSOCUG00000021137	SFRP5	secreted frizzled-related protein 5	Environmental Information Processing	Signal transduction	ko04310//Wnt signaling pathway	K02222	GO:0005576//extracellular region	-	GO:0051049//regulation of transport;GO:0046822//regulation of nucleocytoplasmic transport;GO:0022603//regulation of anatomical structure morphogenesis;GO:0042306//regulation of protein import into nucleus;GO:0031326//regulation of cellular biosynthetic process;GO:0044767//single-organism developmental process;GO:0035412//regulation of catenin import into nucleus;GO:0032387//negative regulation of…
ENSOCUG00000027666	-	-	-	-	-	-	-	-	-
ENSOCUG00000026139	KATNB1	katanin p80 (WD repeat containing) subunit B 1	-	-	-	-	GO:0005886//plasma membrane;GO:0043227//membrane-bounded organelle;GO:0044424//intracellular part;GO:0043005//neuron projection;GO:0044422//organelle part;GO:0044446//intracellular organelle part;GO:0043228//non-membrane-bounded organelle;GO:0032991//macromolecular complex;GO:0044430//cytoskeletal part;GO:0015630//microtubule cytoskeleton;GO:0008352//katanin complex;GO:0005622//intracellular;GO:0…	GO:0008017//microtubule binding;GO:0016887//ATPase activity;GO:0070840//dynein complex binding;GO:0046983//protein dimerization activity;GO:0044877//macromolecular complex binding;GO:0042623//ATPase activity, coupled;GO:0032403//protein complex binding;GO:0017111//nucleoside-triphosphatase activity;GO:0008092//cytoskeletal protein binding;GO:0016462//pyrophosphatase activity;GO:0016787//hydrolase…	GO:0051305//chromosome movement towards spindle pole;GO:0050794//regulation of cellular process;GO:0000070//mitotic sister chromatid segregation;GO:0051649//establishment of localization in cell;GO:0051303//establishment of chromosome localization;GO:0051179//localization;GO:0048522//positive regulation of cellular process;GO:0051128//regulation of cellular component organization;GO:0043244//regu…
ENSOCUG00000009586	TTC27	-	-	-	-	-	-	-	-
ENSOCUG00000017672	-	-	-	-	-	-	GO:0016020//membrane;GO:0016021//integral component of membrane;GO:0031224//intrinsic component of membrane;GO:0044425//membrane part	-	-
ENSOCUG00000018660	-	-	-	-	-	-	-	-	-
ENSOCUG00000001781	PREX2	phosphatidylinositol-3,4,5-trisphosphate-dependent Rac exchange factor 2	-	-	-	-	GO:0005622//intracellular;GO:0044464//cell part;GO:0016020//membrane;GO:0071944//cell periphery;GO:0005886//plasma membrane;GO:0005623//cell	GO:0060589//nucleoside-triphosphatase regulator activity;GO:0005096//GTPase activator activity;GO:0098772//molecular function regulator;GO:0008047//enzyme activator activity;GO:0005089//Rho guanyl-nucleotide exchange factor activity;GO:0005088//Ras guanyl-nucleotide exchange factor activity;GO:0005085//guanyl-nucleotide exchange factor activity;GO:0030676//Rac guanyl-nucleotide exchange factor ac…	GO:0043547//positive regulation of GTPase activity;GO:0007154//cell communication;GO:0051345//positive regulation of hydrolase activity;GO:0016043//cellular component organization;GO:0048666//neuron development;GO:0007626//locomotory behavior;GO:0048869//cellular developmental process;GO:0000902//cell morphogenesis;GO:0032502//developmental process;GO:0046578//regulation of Ras protein signal tra…
ENSOCUG00000008662	KHK	ketohexokinase (fructokinase)	Metabolism	Carbohydrate metabolism	ko00051//Fructose and mannose metabolism	K00846	GO:0005576//extracellular region;GO:0005623//cell;GO:0043230//extracellular organelle;GO:0043227//membrane-bounded organelle;GO:0065010//extracellular membrane-bounded organelle;GO:0044464//cell part;GO:0044424//intracellular part;GO:0005622//intracellular;GO:0070062//extracellular exosome;GO:0031982//vesicle;GO:1903561//extracellular vesicle;GO:0043226//organelle;GO:0005737//cytoplasm;GO:0031988…	GO:0004454//ketohexokinase activity;GO:0003824//catalytic activity;GO:0016740//transferase activity;GO:0016301//kinase activity;GO:0016773//phosphotransferase activity, alcohol group as acceptor;GO:0019200//carbohydrate kinase activity;GO:0016772//transferase activity, transferring phosphorus-containing groups	GO:0044238//primary metabolic process;GO:0006796//phosphate-containing compound metabolic process;GO:0071704//organic substance metabolic process;GO:0044237//cellular metabolic process;GO:0044710//single-organism metabolic process;GO:0044281//small molecule metabolic process;GO:0009987//cellular process;GO:0044262//cellular carbohydrate metabolic process;GO:0044699//single-organism process;GO:000…
ENSOCUG00000001030	GEM	GTP binding protein overexpressed in skeletal muscle	-	-	-	-	GO:0005634//nucleus;GO:0044446//intracellular organelle part;GO:0044464//cell part;GO:0071944//cell periphery;GO:0030496//midbody;GO:0015630//microtubule cytoskeleton;GO:0016020//membrane;GO:0044422//organelle part;GO:0044425//membrane part;GO:0051233//spindle midzone;GO:0043232//intracellular non-membrane-bounded organelle;GO:0043228//non-membrane-bounded organelle;GO:0005856//cytoskeleton;GO:00…	GO:0097159//organic cyclic compound binding;GO:0017111//nucleoside-triphosphatase activity;GO:0017076//purine nucleotide binding;GO:0097367//carbohydrate derivative binding;GO:0001883//purine nucleoside binding;GO:0032561//guanyl ribonucleotide binding;GO:0001882//nucleoside binding;GO:0019003//GDP binding;GO:0016817//hydrolase activity, acting on acid anhydrides;GO:0043169//cation binding;GO:190…	GO:0050896//response to stimulus;GO:0044699//single-organism process;GO:0051303//establishment of chromosome localization;GO:0051276//chromosome organization;GO:0051234//establishment of localization;GO:0007264//small GTPase mediated signal transduction;GO:0007049//cell cycle;GO:0000278//mitotic cell cycle;GO:0007154//cell communication;GO:1903047//mitotic cell cycle process;GO:0044763//single-or…
ENSOCUG00000008657	CGREF1	cell growth regulator with EF-hand domain 1	-	-	-	-	-	GO:0043167//ion binding;GO:0043169//cation binding;GO:0005509//calcium ion binding;GO:0005488//binding;GO:0046872//metal ion binding	-
ENSOCUG00000027509	CX3CR1	chemokine (C-X3-C motif) receptor 1	Environmental Information Processing;Organismal Systems	Immune system;Signaling molecules and interaction	ko04060//Cytokine-cytokine receptor interaction;ko04062//Chemokine signaling pathway	K04192	GO:0044425//membrane part;GO:0016020//membrane;GO:0016021//integral component of membrane;GO:0031224//intrinsic component of membrane	GO:0019956//chemokine binding;GO:0008528//G-protein coupled peptide receptor activity;GO:0001637//G-protein coupled chemoattractant receptor activity;GO:0004872//receptor activity;GO:0004888//transmembrane signaling receptor activity;GO:0019960//C-X3-C chemokine binding;GO:0005515//protein binding;GO:0016495//C-X3-C chemokine receptor activity;GO:0038023//signaling receptor activity;GO:0019955//c…	GO:0044699//single-organism process;GO:0050794//regulation of cellular process;GO:0023052//signaling;GO:0070098//chemokine-mediated signaling pathway;GO:0042221//response to chemical;GO:0009605//response to external stimulus;GO:0007166//cell surface receptor signaling pathway;GO:0006935//chemotaxis;GO:0065007//biological regulation;GO:0007154//cell communication;GO:0051716//cellular response to s…
ENSOCUG00000008191	GABRP	gamma-aminobutyric acid (GABA) A receptor, pi	Environmental Information Processing;Organismal Systems	Nervous system;Signaling molecules and interaction	ko04080//Neuroactive ligand-receptor interaction;ko04723//Retrograde endocannabinoid signaling;ko04727//GABAergic synapse	K05189	GO:0044464//cell part;GO:0071944//cell periphery;GO:0030054//cell junction;GO:0044425//membrane part;GO:0016020//membrane;GO:0005886//plasma membrane;GO:0005623//cell;GO:0045202//synapse;GO:0031224//intrinsic component of membrane;GO:0016021//integral component of membrane	GO:0005216//ion channel activity;GO:0022834//ligand-gated channel activity;GO:0004888//transmembrane signaling receptor activity;GO:0060089//molecular transducer activity;GO:0022892//substrate-specific transporter activity;GO:0005215//transporter activity;GO:0004890//GABA-A receptor activity;GO:0016917//GABA receptor activity;GO:0099600//transmembrane receptor activity;GO:0022803//passive transme…	GO:0051234//establishment of localization;GO:1902578//single-organism localization;GO:0006810//transport;GO:0044763//single-organism cellular process;GO:0023052//signaling;GO:0034220//ion transmembrane transport;GO:0055085//transmembrane transport;GO:0009987//cellular process;GO:0007165//signal transduction;GO:0006811//ion transport;GO:0044765//single-organism transport;GO:0051179//localization;G…
ENSOCUG00000020008	-	-	-	-	-	-	-	-	-
ENSOCUG00000023032	NPC1L1	NPC1-like 1	Organismal Systems	Digestive system	ko04975//Fat digestion and absorption	K14461	GO:0016021//integral component of membrane;GO:0016020//membrane;GO:0044425//membrane part;GO:0031224//intrinsic component of membrane	GO:0022892//substrate-specific transporter activity;GO:0031489//myosin V binding;GO:0017137//Rab GTPase binding;GO:0005215//transporter activity;GO:0051020//GTPase binding;GO:0005319//lipid transporter activity;GO:0008092//cytoskeletal protein binding;GO:0017016//Ras GTPase binding;GO:0005488//binding;GO:0017022//myosin binding;GO:0019899//enzyme binding;GO:0005515//protein binding;GO:0031267//sm…	GO:0043170//macromolecule metabolic process;GO:1901615//organic hydroxy compound metabolic process;GO:1901617//organic hydroxy compound biosynthetic process;GO:0044281//small molecule metabolic process;GO:0010876//lipid localization;GO:0044238//primary metabolic process;GO:0032501//multicellular organismal process;GO:0003008//system process;GO:0009058//biosynthetic process;GO:0044699//single-orga…
ENSOCUG00000023664	-	-	-	-	-	-	-	-	-
ENSOCUG00000019490	-	-	-	-	-	-	-	-	-
ENSOCUG00000006431	-	-	-	-	-	-	-	GO:1901363//heterocyclic compound binding;GO:0003676//nucleic acid binding;GO:0036094//small molecule binding;GO:1901265//nucleoside phosphate binding;GO:0000166//nucleotide binding;GO:0005488//binding;GO:0097159//organic cyclic compound binding	-
ENSOCUG00000013058	-	-	-	-	-	-	GO:0065010//extracellular membrane-bounded organelle;GO:0044425//membrane part;GO:0070062//extracellular exosome;GO:0016020//membrane;GO:1903561//extracellular vesicle;GO:0043226//organelle;GO:0043227//membrane-bounded organelle;GO:0016021//integral component of membrane;GO:0031224//intrinsic component of membrane;GO:0044421//extracellular region part;GO:0005576//extracellular region;GO:0043230//…	GO:0008270//zinc ion binding;GO:0046872//metal ion binding;GO:0016740//transferase activity;GO:0061630//ubiquitin protein ligase activity;GO:0043169//cation binding;GO:0005488//binding;GO:0004842//ubiquitin-protein transferase activity;GO:0046914//transition metal ion binding;GO:0061659//ubiquitin-like protein ligase activity;GO:0019787//ubiquitin-like protein transferase activity;GO:0003824//cat…	GO:0010605//negative regulation of macromolecule metabolic process;GO:0009968//negative regulation of signal transduction;GO:0051174//regulation of phosphorus metabolic process;GO:0042493//response to drug;GO:0031324//negative regulation of cellular metabolic process;GO:0032268//regulation of cellular protein metabolic process;GO:0031399//regulation of protein modification process;GO:0050789//reg…
ENSOCUG00000004784	MCM3AP	minichromosome maintenance complex component 3 associated protein	-	-	-	-	GO:0044422//organelle part;GO:0044446//intracellular organelle part;GO:0016020//membrane;GO:0005737//cytoplasm;GO:0043226//organelle;GO:0044444//cytoplasmic part;GO:0043229//intracellular organelle;GO:0044424//intracellular part;GO:0005622//intracellular;GO:0005623//cell;GO:0005634//nucleus;GO:0043227//membrane-bounded organelle;GO:0005829//cytosol;GO:0031090//organelle membrane;GO:0031965//nucle…	GO:0097159//organic cyclic compound binding;GO:0000166//nucleotide binding;GO:1901363//heterocyclic compound binding;GO:0036094//small molecule binding;GO:0005488//binding;GO:0003676//nucleic acid binding;GO:1901265//nucleoside phosphate binding	-
ENSOCUG00000021096	-	-	-	-	-	-	-	-	-
ENSOCUG00000012387	LCMT1	leucine carboxyl methyltransferase 1	-	-	-	-	GO:0044464//cell part;GO:0044424//intracellular part;GO:0005623//cell;GO:0044444//cytoplasmic part;GO:0005737//cytoplasm;GO:0005622//intracellular;GO:0005829//cytosol	GO:0016740//transferase activity;GO:0003824//catalytic activity;GO:0051998//protein carboxyl O-methyltransferase activity;GO:0016741//transferase activity, transferring one-carbon groups;GO:0010340//carboxyl-O-methyltransferase activity;GO:0003880//protein C-terminal carboxyl O-methyltransferase activity;GO:0008276//protein methyltransferase activity;GO:0008168//methyltransferase activity;GO:0008…	GO:0043414//macromolecule methylation;GO:0051438//regulation of ubiquitin-protein transferase activity;GO:0006109//regulation of carbohydrate metabolic process;GO:0044267//cellular protein metabolic process;GO:0050790//regulation of catalytic activity;GO:0051302//regulation of cell division;GO:0080090//regulation of primary metabolic process;GO:0010564//regulation of cell cycle process;GO:1901990…
ENSOCUG00000011898	EXOSC1	exosome component 1	Genetic Information Processing	Folding, sorting and degradation	ko03018//RNA degradation	K07573	GO:0032991//macromolecular complex;GO:0005622//intracellular;GO:0000178//exosome (RNase complex);GO:0043234//protein complex;GO:0005623//cell;GO:0044424//intracellular part;GO:0044464//cell part	GO:0005488//binding;GO:0003676//nucleic acid binding;GO:1901363//heterocyclic compound binding;GO:0097159//organic cyclic compound binding;GO:0003723//RNA binding	-
ENSOCUG00000008716	-	-	-	-	-	-	-	-	-
ENSOCUG00000001036	-	-	-	-	-	-	-	-	-
ENSOCUG00000004052	PIK3R6	phosphoinositide-3-kinase, regulatory subunit 6	Organismal Systems;Environmental Information Processing	Endocrine system;Nervous system;Circulatory system;Immune system;Signal transduction	ko04151//PI3K-Akt signaling pathway;ko04022//cGMP - PKG signaling pathway;ko04072//Phospholipase D signaling pathway;ko04921//Oxytocin signaling pathway;ko04371//Apelin signaling pathway;ko04261//Adrenergic signaling in cardiomyocytes;ko04611//Platelet activation;ko04725//Cholinergic synapse	K21290	GO:0044425//membrane part;GO:0005942//phosphatidylinositol 3-kinase complex;GO:0061695//transferase complex, transferring phosphorus-containing groups;GO:1990234//transferase complex;GO:0019898//extrinsic component of membrane;GO:0043234//protein complex;GO:0032991//macromolecular complex;GO:1902494//catalytic complex;GO:0016020//membrane;GO:0005944//phosphatidylinositol 3-kinase complex, class I…	GO:0019207//kinase regulator activity;GO:0016773//phosphotransferase activity, alcohol group as acceptor;GO:0016740//transferase activity;GO:0003824//catalytic activity;GO:0016301//kinase activity;GO:0052813//phosphatidylinositol bisphosphate kinase activity;GO:0016772//transferase activity, transferring phosphorus-containing groups;GO:0035014//phosphatidylinositol 3-kinase regulator activity;GO:…	GO:0048584//positive regulation of response to stimulus;GO:0009987//cellular process;GO:0019216//regulation of lipid metabolic process;GO:0006629//lipid metabolic process;GO:0045619//regulation of lymphocyte differentiation;GO:0045580//regulation of T cell differentiation;GO:0050863//regulation of T cell activation;GO:1902533//positive regulation of intracellular signal transduction;GO:0019222//r…
ENSOCUG00000003050	POLR3C	polymerase (RNA) III (DNA directed) polypeptide C (62kD)	Organismal Systems;Genetic Information Processing;Metabolism	Transcription;Nucleotide metabolism;Immune system	ko00230//Purine metabolism;ko00240//Pyrimidine metabolism;ko04623//Cytosolic DNA-sensing pathway;ko03020//RNA polymerase	K03023	GO:0031974//membrane-enclosed lumen;GO:0043233//organelle lumen;GO:0044464//cell part;GO:0043234//protein complex;GO:1990234//transferase complex;GO:0043231//intracellular membrane-bounded organelle;GO:0005666//DNA-directed RNA polymerase III complex;GO:0055029//nuclear DNA-directed RNA polymerase complex;GO:0005623//cell;GO:0044451//nucleoplasm part;GO:0044424//intracellular part;GO:0032991//mac…	GO:0003824//catalytic activity;GO:1901363//heterocyclic compound binding;GO:0005488//binding;GO:0097159//organic cyclic compound binding;GO:0003899//DNA-directed RNA polymerase activity;GO:0016779//nucleotidyltransferase activity;GO:0016740//transferase activity;GO:0016772//transferase activity, transferring phosphorus-containing groups;GO:0003677//DNA binding;GO:0003676//nucleic acid binding;GO:…	GO:0090304//nucleic acid metabolic process;GO:0044238//primary metabolic process;GO:0009059//macromolecule biosynthetic process;GO:0006807//nitrogen compound metabolic process;GO:0032728//positive regulation of interferon-beta production;GO:0032774//RNA biosynthetic process;GO:0002684//positive regulation of immune system process;GO:0045089//positive regulation of innate immune response;GO:001813…
ENSOCUG00000020669	-	-	-	-	-	-	-	-	-
ENSOCUG00000014887	AGBL5	ATP/GTP binding protein-like 5	-	-	-	-	GO:0072686//mitotic spindle;GO:0044430//cytoskeletal part;GO:0005737//cytoplasm;GO:0044444//cytoplasmic part;GO:0043229//intracellular organelle;GO:0030496//midbody;GO:0044464//cell part;GO:0044446//intracellular organelle part;GO:0044424//intracellular part;GO:0043231//intracellular membrane-bounded organelle;GO:0044422//organelle part;GO:0005819//spindle;GO:0043232//intracellular non-membrane-b…	GO:0004180//carboxypeptidase activity;GO:0004181//metallocarboxypeptidase activity;GO:0070011//peptidase activity, acting on L-amino acid peptides;GO:0008238//exopeptidase activity;GO:0008233//peptidase activity;GO:0008092//cytoskeletal protein binding;GO:0008237//metallopeptidase activity;GO:0008270//zinc ion binding;GO:0043169//cation binding;GO:0003824//catalytic activity;GO:0043167//ion bindi…	GO:0002376//immune system process;GO:0009615//response to virus;GO:0043207//response to external biotic stimulus;GO:0098542//defense response to other organism;GO:0043170//macromolecule metabolic process;GO:0006952//defense response;GO:0018193//peptidyl-amino acid modification;GO:0006508//proteolysis;GO:0009987//cellular process;GO:0002252//immune effector process;GO:0009605//response to external…
ENSOCUG00000009192	-	-	-	-	-	-	-	-	-
ENSOCUG00000013965	KCNT2	potassium channel, subfamily T, member 2	-	-	-	-	GO:0016020//membrane;GO:0031224//intrinsic component of membrane;GO:0016021//integral component of membrane;GO:0044425//membrane part	-	GO:0051234//establishment of localization;GO:0044699//single-organism process;GO:0006811//ion transport;GO:0044765//single-organism transport;GO:0006810//transport;GO:0051179//localization;GO:1902578//single-organism localization;GO:0030001//metal ion transport;GO:0006813//potassium ion transport;GO:0006812//cation transport;GO:0015672//monovalent inorganic cation transport
ENSOCUG00000005798	GALNT14	polypeptide N-acetylgalactosaminyltransferase 14	Metabolism	Glycan biosynthesis and metabolism	ko00512//Mucin type O-glycan biosynthesis	K00710	GO:0000139//Golgi membrane;GO:0031090//organelle membrane;GO:0044425//membrane part;GO:0016021//integral component of membrane;GO:0044431//Golgi apparatus part;GO:0043226//organelle;GO:0012505//endomembrane system;GO:0005794//Golgi apparatus;GO:0005737//cytoplasm;GO:0044424//intracellular part;GO:0044422//organelle part;GO:0044444//cytoplasmic part;GO:0044446//intracellular organelle part;GO:0005…	GO:0016757//transferase activity, transferring glycosyl groups;GO:0003824//catalytic activity;GO:0005488//binding;GO:0030246//carbohydrate binding;GO:0016740//transferase activity	GO:0044699//single-organism process;GO:0044237//cellular metabolic process;GO:0006486//protein glycosylation;GO:0019538//protein metabolic process;GO:0036211//protein modification process;GO:0006464//cellular protein modification process;GO:1901576//organic substance biosynthetic process;GO:0009101//glycoprotein biosynthetic process;GO:0044723//single-organism carbohydrate metabolic process;GO:00…
ENSOCUG00000020854	-	-	-	-	-	-	-	-	-
ENSOCUG00000027324	TAF3	TAF3 RNA polymerase II, TATA box binding protein (TBP)-associated factor, 140kDa	Genetic Information Processing	Transcription	ko03022//Basal transcription factors	K14650	GO:0031975//envelope;GO:0031965//nuclear membrane;GO:0005623//cell;GO:0005622//intracellular;GO:0044424//intracellular part;GO:0031967//organelle envelope;GO:0043229//intracellular organelle;GO:0031090//organelle membrane;GO:0005669//transcription factor TFIID complex;GO:0005634//nucleus;GO:0012505//endomembrane system;GO:0005635//nuclear envelope;GO:0044798//nuclear transcription factor complex;…	GO:0043169//cation binding;GO:0043167//ion binding;GO:0005488//binding;GO:0008270//zinc ion binding;GO:0046872//metal ion binding;GO:0005515//protein binding;GO:0046914//transition metal ion binding;GO:0002039//p53 binding	GO:0009892//negative regulation of metabolic process;GO:0051179//localization;GO:0031324//negative regulation of cellular metabolic process;GO:0051171//regulation of nitrogen compound metabolic process;GO:0051235//maintenance of location;GO:0045185//maintenance of protein location;GO:0034613//cellular protein localization;GO:0070727//cellular macromolecule localization;GO:0051641//cellular locali…
ENSOCUG00000020471	-	-	-	-	-	-	-	-	-
ENSOCUG00000025551	RPS24	ribosomal protein S24	Genetic Information Processing	Translation	ko03010//Ribosome	K02974	GO:0005840//ribosome;GO:0030529//intracellular ribonucleoprotein complex;GO:0043232//intracellular non-membrane-bounded organelle;GO:0005737//cytoplasm;GO:0044444//cytoplasmic part;GO:0043228//non-membrane-bounded organelle;GO:0043229//intracellular organelle;GO:0044424//intracellular part;GO:1990904//ribonucleoprotein complex;GO:0043226//organelle;GO:0005622//intracellular;GO:0044464//cell part;…	GO:0097159//organic cyclic compound binding;GO:0005488//binding;GO:1901265//nucleoside phosphate binding;GO:1901363//heterocyclic compound binding;GO:0003735//structural constituent of ribosome;GO:0036094//small molecule binding;GO:0000166//nucleotide binding;GO:0005198//structural molecule activity	GO:0071704//organic substance metabolic process;GO:0009987//cellular process;GO:0008152//metabolic process;GO:0044271//cellular nitrogen compound biosynthetic process;GO:0044238//primary metabolic process;GO:1901566//organonitrogen compound biosynthetic process;GO:0006807//nitrogen compound metabolic process;GO:1901564//organonitrogen compound metabolic process;GO:0043043//peptide biosynthetic pr…
ENSOCUG00000003604	VTI1A	vesicle transport through interaction with t-SNAREs 1A	Genetic Information Processing	Folding, sorting and degradation	ko04130//SNARE interactions in vesicular transport	K08493	GO:0005773//vacuole;GO:0005776//autophagosome;GO:0044424//intracellular part;GO:0031224//intrinsic component of membrane;GO:0016021//integral component of membrane;GO:0005622//intracellular;GO:0044425//membrane part;GO:0044444//cytoplasmic part;GO:0044464//cell part;GO:0043227//membrane-bounded organelle;GO:0043231//intracellular membrane-bounded organelle;GO:0005829//cytosol;GO:0005794//Golgi ap…	GO:0005484//SNAP receptor activity;GO:0005488//binding;GO:0005515//protein binding	GO:0032501//multicellular organismal process;GO:0071840//cellular component organization or biogenesis;GO:0051641//cellular localization;GO:0016043//cellular component organization;GO:0016197//endosomal transport;GO:0044707//single-multicellular organism process;GO:0006914//autophagy;GO:0061024//membrane organization;GO:0033036//macromolecule localization;GO:0010256//endomembrane system organizat…
[truncated: 299 more rows]

## Sheet: Table S4
Table S4. XXL_vs_WZ_0.05_fst_pi_ratio_sig_intersect.Annot
GeneID	Symbol	Description	KEGG_A_class	KEGG_B_class	Pathway	K_ID	GO Component	GO Function	GO Process
[truncated: 518 more rows]

## Sheet: Table S5
Table S5. XXL_vs_MH_0.05_fst_pi_ratio_sig_intersect.Annot
[truncated: 419 more rows]
