# Supplementary material for: Exploring the genomic resources and analysing the genetic diversity and population structure of Chinese indigenous rabbit breeds by RAD-seq
Source: BMC Genomics. 2021 Jul 26;22:573. doi: 10.1186/s12864-021-07833-6 (PMC8314496; doi:10.1186/s12864-021-07833-6)
Supplement: Supplementary file 5 — Additional file 5: Supplementary Table S6-S9. GO classification of the selected genes in Wanzai rabbits and Minxinan Black rabbits. [file 12864_2021_7833_MOESM5_ESM.xlsx]

## Sheet: Table S6
Table S6. SB_vs_WZ_0.05_fst_pi_ratio_sig_intersect.GO.level2.
GO ID (level1)	GO Term (level1)	GO ID (level2)	GO Term (level2)	number_of_SB_vs_WZ_0.05_fst_pi_ratio_sig_intersect (All)	Genes_of_SB_vs_WZ_0.05_fst_pi_ratio_sig_intersect
GO:0008150	Biological Process	GO:0008152	metabolic process	193	ENSOCUG00000000145(NFIL3),ENSOCUG00000000155(NSRP1),ENSOCUG00000000264(UBR4),ENSOCUG00000000470(FUOM),ENSOCUG00000000471(ARHGAP15),ENSOCUG00000000473(ECHS1),ENSOCUG00000000477(RALY),ENSOCUG00000000479(-),ENSOCUG00000000481(EIF2S2),ENSOCUG00000000526(-),ENSOCUG00000000959(CC2D1B),ENSOCUG00000001027(-),ENSOCUG00000001228(EHD3),ENSOCUG00000001230(XDH),ENSOCUG00000001236(SRD5A2),ENSOCUG00000001420(-)…
GO:0008150	Biological Process	GO:0000003	reproduction	24	ENSOCUG00000000470(FUOM),ENSOCUG00000000481(EIF2S2),ENSOCUG00000001027(-),ENSOCUG00000001236(SRD5A2),ENSOCUG00000002264(ADCY10),ENSOCUG00000003998(LOC100356313),ENSOCUG00000004210(-),ENSOCUG00000005518(LRRC52),ENSOCUG00000005930(ZFPM2),ENSOCUG00000005961(-),ENSOCUG00000006445(LOC100342099),ENSOCUG00000006600(BIRC6),ENSOCUG00000006754(-),ENSOCUG00000007339(-),ENSOCUG00000008154(TMF1),ENSOCUG000000…
GO:0008150	Biological Process	GO:0022414	reproductive process	24	ENSOCUG00000000470(FUOM),ENSOCUG00000000481(EIF2S2),ENSOCUG00000001027(-),ENSOCUG00000001236(SRD5A2),ENSOCUG00000002264(ADCY10),ENSOCUG00000003998(LOC100356313),ENSOCUG00000004210(-),ENSOCUG00000005518(LRRC52),ENSOCUG00000005930(ZFPM2),ENSOCUG00000005961(-),ENSOCUG00000006445(LOC100342099),ENSOCUG00000006600(BIRC6),ENSOCUG00000006754(-),ENSOCUG00000007339(-),ENSOCUG00000008154(TMF1),ENSOCUG000000…
GO:0008150	Biological Process	GO:0048518	positive regulation of biological process	90	ENSOCUG00000000145(NFIL3),ENSOCUG00000000471(ARHGAP15),ENSOCUG00000000479(-),ENSOCUG00000001027(-),ENSOCUG00000001228(EHD3),ENSOCUG00000001230(XDH),ENSOCUG00000001352(ZFYVE27),ENSOCUG00000001781(PREX2),ENSOCUG00000001807(EVI5),ENSOCUG00000001903(NOS2),ENSOCUG00000001910(-),ENSOCUG00000001952(C8H12orf5),ENSOCUG00000002326(TRIM37),ENSOCUG00000003033(-),ENSOCUG00000003399(HMGN3),ENSOCUG00000003640(-…
GO:0008150	Biological Process	GO:0071840	cellular component organization or biogenesis	88	ENSOCUG00000000274(MRTO4),ENSOCUG00000000471(ARHGAP15),ENSOCUG00000000953(RMI2),ENSOCUG00000000956(ZFYVE9),ENSOCUG00000001228(EHD3),ENSOCUG00000001352(ZFYVE27),ENSOCUG00000001777(GOSR1),ENSOCUG00000001781(PREX2),ENSOCUG00000001910(-),ENSOCUG00000001952(C8H12orf5),ENSOCUG00000002326(TRIM37),ENSOCUG00000002334(SKA2),ENSOCUG00000003033(-),ENSOCUG00000003608(DAAM1),ENSOCUG00000003998(LOC100356313),EN…
GO:0008150	Biological Process	GO:0051704	multi-organism process	29	ENSOCUG00000000470(FUOM),ENSOCUG00000000481(EIF2S2),ENSOCUG00000001431(-),ENSOCUG00000001903(NOS2),ENSOCUG00000002264(ADCY10),ENSOCUG00000003640(-),ENSOCUG00000003998(LOC100356313),ENSOCUG00000004210(-),ENSOCUG00000004270(IL17A),ENSOCUG00000004811(DERL2),ENSOCUG00000005197(-),ENSOCUG00000005961(-),ENSOCUG00000006754(-),ENSOCUG00000007144(DNAJC9),ENSOCUG00000007339(-),ENSOCUG00000008154(TMF1),ENSO…
GO:0008150	Biological Process	GO:0098743	cell aggregation	2	ENSOCUG00000001424(OTOR),ENSOCUG00000013367(COL11A1)
GO:0008150	Biological Process	GO:0032502	developmental process	83	ENSOCUG00000000155(NSRP1),ENSOCUG00000000470(FUOM),ENSOCUG00000000471(ARHGAP15),ENSOCUG00000000481(EIF2S2),ENSOCUG00000000526(-),ENSOCUG00000001027(-),ENSOCUG00000001228(EHD3),ENSOCUG00000001230(XDH),ENSOCUG00000001236(SRD5A2),ENSOCUG00000001352(ZFYVE27),ENSOCUG00000001424(OTOR),ENSOCUG00000001554(-),ENSOCUG00000001576(MED28),ENSOCUG00000001781(PREX2),ENSOCUG00000001910(-),ENSOCUG00000001952(C8H1…
GO:0008150	Biological Process	GO:0048511	rhythmic process	6	ENSOCUG00000000145(NFIL3),ENSOCUG00000001027(-),ENSOCUG00000001903(NOS2),ENSOCUG00000006445(LOC100342099),ENSOCUG00000007739(FBXW11),ENSOCUG00000016965(OGT)
GO:0008150	Biological Process	GO:0007610	behavior	14	ENSOCUG00000000470(FUOM),ENSOCUG00000001781(PREX2),ENSOCUG00000001910(-),ENSOCUG00000003640(-),ENSOCUG00000004811(DERL2),ENSOCUG00000006445(LOC100342099),ENSOCUG00000007144(DNAJC9),ENSOCUG00000007339(-),ENSOCUG00000010963(-),ENSOCUG00000011138(ASIP),ENSOCUG00000013209(PTPRZ1),ENSOCUG00000015589(-),ENSOCUG00000017533(-),ENSOCUG00000027603(PDGFB)
GO:0008150	Biological Process	GO:0048519	negative regulation of biological process	67	ENSOCUG00000000145(NFIL3),ENSOCUG00000000470(FUOM),ENSOCUG00000000959(CC2D1B),ENSOCUG00000001230(XDH),ENSOCUG00000001576(MED28),ENSOCUG00000001903(NOS2),ENSOCUG00000001952(C8H12orf5),ENSOCUG00000002326(TRIM37),ENSOCUG00000003033(-),ENSOCUG00000003640(-),ENSOCUG00000003998(LOC100356313),ENSOCUG00000004161(-),ENSOCUG00000004187(-),ENSOCUG00000004246(-),ENSOCUG00000004271(IL17F),ENSOCUG00000004441(P…
GO:0008150	Biological Process	GO:0044699	single-organism process	214	ENSOCUG00000000470(FUOM),ENSOCUG00000000471(ARHGAP15),ENSOCUG00000000473(ECHS1),ENSOCUG00000000479(-),ENSOCUG00000000481(EIF2S2),ENSOCUG00000000526(-),ENSOCUG00000000953(RMI2),ENSOCUG00000000956(ZFYVE9),ENSOCUG00000001027(-),ENSOCUG00000001228(EHD3),ENSOCUG00000001230(XDH),ENSOCUG00000001236(SRD5A2),ENSOCUG00000001352(ZFYVE27),ENSOCUG00000001420(-),ENSOCUG00000001424(OTOR),ENSOCUG00000001554(-),E…
GO:0008150	Biological Process	GO:0040007	growth	15	ENSOCUG00000001352(ZFYVE27),ENSOCUG00000003640(-),ENSOCUG00000004686(-),ENSOCUG00000004811(DERL2),ENSOCUG00000005930(ZFPM2),ENSOCUG00000005961(-),ENSOCUG00000007339(-),ENSOCUG00000008192(SERTAD2),ENSOCUG00000009639(WISP3),ENSOCUG00000010732(CYFIP1),ENSOCUG00000010937(-),ENSOCUG00000010963(-),ENSOCUG00000011402(IL7R),ENSOCUG00000027415(-),ENSOCUG00000029295(FBP1)
GO:0008150	Biological Process	GO:0050789	regulation of biological process	167	ENSOCUG00000000145(NFIL3),ENSOCUG00000000155(NSRP1),ENSOCUG00000000470(FUOM),ENSOCUG00000000471(ARHGAP15),ENSOCUG00000000477(RALY),ENSOCUG00000000479(-),ENSOCUG00000000526(-),ENSOCUG00000000953(RMI2),ENSOCUG00000000956(ZFYVE9),ENSOCUG00000000959(CC2D1B),ENSOCUG00000001027(-),ENSOCUG00000001228(EHD3),ENSOCUG00000001230(XDH),ENSOCUG00000001352(ZFYVE27),ENSOCUG00000001576(MED28),ENSOCUG00000001781(P…
GO:0008150	Biological Process	GO:0065007	biological regulation	172	ENSOCUG00000000145(NFIL3),ENSOCUG00000000155(NSRP1),ENSOCUG00000000470(FUOM),ENSOCUG00000000471(ARHGAP15),ENSOCUG00000000477(RALY),ENSOCUG00000000479(-),ENSOCUG00000000526(-),ENSOCUG00000000953(RMI2),ENSOCUG00000000956(ZFYVE9),ENSOCUG00000000959(CC2D1B),ENSOCUG00000001027(-),ENSOCUG00000001228(EHD3),ENSOCUG00000001230(XDH),ENSOCUG00000001236(SRD5A2),ENSOCUG00000001352(ZFYVE27),ENSOCUG00000001576(…
GO:0008150	Biological Process	GO:0001906	cell killing	2	ENSOCUG00000001903(NOS2),ENSOCUG00000011402(IL7R)
GO:0008150	Biological Process	GO:0032501	multicellular organismal process	97	ENSOCUG00000000470(FUOM),ENSOCUG00000000481(EIF2S2),ENSOCUG00000000526(-),ENSOCUG00000001027(-),ENSOCUG00000001228(EHD3),ENSOCUG00000001230(XDH),ENSOCUG00000001236(SRD5A2),ENSOCUG00000001352(ZFYVE27),ENSOCUG00000001424(OTOR),ENSOCUG00000001554(-),ENSOCUG00000001576(MED28),ENSOCUG00000001781(PREX2),ENSOCUG00000001903(NOS2),ENSOCUG00000001910(-),ENSOCUG00000001952(C8H12orf5),ENSOCUG00000002264(ADCY…
GO:0008150	Biological Process	GO:0051179	localization	77	ENSOCUG00000000155(NSRP1),ENSOCUG00000000526(-),ENSOCUG00000000956(ZFYVE9),ENSOCUG00000001228(EHD3),ENSOCUG00000001230(XDH),ENSOCUG00000001352(ZFYVE27),ENSOCUG00000001777(GOSR1),ENSOCUG00000001807(EVI5),ENSOCUG00000001903(NOS2),ENSOCUG00000001910(-),ENSOCUG00000001970(AKAP3),ENSOCUG00000002419(OGDH),ENSOCUG00000003033(-),ENSOCUG00000003399(HMGN3),ENSOCUG00000003640(-),ENSOCUG00000003964(TMED4),EN…
GO:0008150	Biological Process	GO:0050896	response to stimulus	116	ENSOCUG00000000145(NFIL3),ENSOCUG00000000471(ARHGAP15),ENSOCUG00000000526(-),ENSOCUG00000000956(ZFYVE9),ENSOCUG00000001230(XDH),ENSOCUG00000001431(-),ENSOCUG00000001781(PREX2),ENSOCUG00000001903(NOS2),ENSOCUG00000001910(-),ENSOCUG00000001952(C8H12orf5),ENSOCUG00000001970(AKAP3),ENSOCUG00000002259(MPZL1),ENSOCUG00000002264(ADCY10),ENSOCUG00000002269(RAD51C),ENSOCUG00000002483(NKIRAS1),ENSOCUG00000…
GO:0008150	Biological Process	GO:0023052	signaling	88	ENSOCUG00000000471(ARHGAP15),ENSOCUG00000000526(-),ENSOCUG00000000956(ZFYVE9),ENSOCUG00000001228(EHD3),ENSOCUG00000001230(XDH),ENSOCUG00000001781(PREX2),ENSOCUG00000001903(NOS2),ENSOCUG00000001910(-),ENSOCUG00000001970(AKAP3),ENSOCUG00000002259(MPZL1),ENSOCUG00000002264(ADCY10),ENSOCUG00000002483(NKIRAS1),ENSOCUG00000003033(-),ENSOCUG00000003187(REM1),ENSOCUG00000003399(HMGN3),ENSOCUG00000003964(…
GO:0008150	Biological Process	GO:0099531	presynaptic process involved in synaptic transmission	1	ENSOCUG00000003033(-)
GO:0008150	Biological Process	GO:0002376	immune system process	24	ENSOCUG00000000145(NFIL3),ENSOCUG00000001431(-),ENSOCUG00000001903(NOS2),ENSOCUG00000004161(-),ENSOCUG00000004270(IL17A),ENSOCUG00000005098(-),ENSOCUG00000005197(-),ENSOCUG00000006208(CIITA),ENSOCUG00000007339(-),ENSOCUG00000008827(IL15),ENSOCUG00000009637(NCOA6),ENSOCUG00000009984(-),ENSOCUG00000011402(IL7R),ENSOCUG00000013209(PTPRZ1),ENSOCUG00000015354(ITCH),ENSOCUG00000016083(TGFBR3),ENSOCUG00…
GO:0008150	Biological Process	GO:0040011	locomotion	18	ENSOCUG00000000526(-),ENSOCUG00000001910(-),ENSOCUG00000002419(OGDH),ENSOCUG00000003033(-),ENSOCUG00000004441(PBLD),ENSOCUG00000005098(-),ENSOCUG00000005197(-),ENSOCUG00000006357(ADAMTS12),ENSOCUG00000006445(LOC100342099),ENSOCUG00000007339(-),ENSOCUG00000008134(CHN1),ENSOCUG00000008154(TMF1),ENSOCUG00000009655(-),ENSOCUG00000017533(-),ENSOCUG00000017539(SYK),ENSOCUG00000017726(ITGA11),ENSOCUG000…
GO:0008150	Biological Process	GO:0022610	biological adhesion	14	ENSOCUG00000001910(-),ENSOCUG00000004161(-),ENSOCUG00000004210(-),ENSOCUG00000005098(-),ENSOCUG00000006357(ADAMTS12),ENSOCUG00000006445(LOC100342099),ENSOCUG00000008827(IL15),ENSOCUG00000009655(-),ENSOCUG00000011402(IL7R),ENSOCUG00000015354(ITCH),ENSOCUG00000017539(SYK),ENSOCUG00000017726(ITGA11),ENSOCUG00000021242(PKP1),ENSOCUG00000025470(-)
GO:0008150	Biological Process	GO:0009987	cellular process	234	ENSOCUG00000000145(NFIL3),ENSOCUG00000000155(NSRP1),ENSOCUG00000000264(UBR4),ENSOCUG00000000274(MRTO4),ENSOCUG00000000470(FUOM),ENSOCUG00000000471(ARHGAP15),ENSOCUG00000000473(ECHS1),ENSOCUG00000000477(RALY),ENSOCUG00000000479(-),ENSOCUG00000000481(EIF2S2),ENSOCUG00000000526(-),ENSOCUG00000000953(RMI2),ENSOCUG00000000956(ZFYVE9),ENSOCUG00000000959(CC2D1B),ENSOCUG00000001027(-),ENSOCUG00000001228(…
GO:0003674	Molecular Function	GO:0005488	binding	208	ENSOCUG00000000145(NFIL3),ENSOCUG00000000155(NSRP1),ENSOCUG00000000264(UBR4),ENSOCUG00000000274(MRTO4),ENSOCUG00000000442(LOC100345815),ENSOCUG00000000470(FUOM),ENSOCUG00000000477(RALY),ENSOCUG00000000479(-),ENSOCUG00000000481(EIF2S2),ENSOCUG00000000484(MTG1),ENSOCUG00000000956(ZFYVE9),ENSOCUG00000000959(CC2D1B),ENSOCUG00000001027(-),ENSOCUG00000001228(EHD3),ENSOCUG00000001230(XDH),ENSOCUG0000000…
GO:0003674	Molecular Function	GO:0003824	catalytic activity	114	ENSOCUG00000000264(UBR4),ENSOCUG00000000442(LOC100345815),ENSOCUG00000000470(FUOM),ENSOCUG00000000473(ECHS1),ENSOCUG00000000479(-),ENSOCUG00000000526(-),ENSOCUG00000001077(-),ENSOCUG00000001230(XDH),ENSOCUG00000001236(SRD5A2),ENSOCUG00000001420(-),ENSOCUG00000001571(LAP3),ENSOCUG00000001804(RPAP2),ENSOCUG00000001903(NOS2),ENSOCUG00000001952(C8H12orf5),ENSOCUG00000001965(DYRK4),ENSOCUG00000002250(…
GO:0003674	Molecular Function	GO:0000988	transcription factor activity, protein binding	8	ENSOCUG00000000477(RALY),ENSOCUG00000005930(ZFPM2),ENSOCUG00000006709(MED13),ENSOCUG00000007776(MMS19),ENSOCUG00000008192(SERTAD2),ENSOCUG00000009637(NCOA6),ENSOCUG00000011890(MED30),ENSOCUG00000016568(-)
GO:0003674	Molecular Function	GO:0042056	chemoattractant activity	1	ENSOCUG00000027603(PDGFB)
GO:0003674	Molecular Function	GO:0001071	nucleic acid binding transcription factor activity	15	ENSOCUG00000000145(NFIL3),ENSOCUG00000000959(CC2D1B),ENSOCUG00000001027(-),ENSOCUG00000004187(-),ENSOCUG00000007152(PAXBP1),ENSOCUG00000009246(-),ENSOCUG00000009589(ETV3L),ENSOCUG00000009733(HSF5),ENSOCUG00000009760(-),ENSOCUG00000012156(ATF2),ENSOCUG00000012174(NRF1),ENSOCUG00000016568(-),ENSOCUG00000023553(-),ENSOCUG00000025470(-),ENSOCUG00000027415(-)
GO:0003674	Molecular Function	GO:0098772	molecular function regulator	14	ENSOCUG00000000471(ARHGAP15),ENSOCUG00000001781(PREX2),ENSOCUG00000001807(EVI5),ENSOCUG00000004161(-),ENSOCUG00000004174(PSD4),ENSOCUG00000005197(-),ENSOCUG00000006600(BIRC6),ENSOCUG00000007339(-),ENSOCUG00000008062(ABI2),ENSOCUG00000008134(CHN1),ENSOCUG00000009290(PLEKHG7),ENSOCUG00000010731(ARHGEF11),ENSOCUG00000026801(TAB1),ENSOCUG00000027603(PDGFB)
GO:0003674	Molecular Function	GO:0009055	electron carrier activity	1	ENSOCUG00000001230(XDH)
GO:0003674	Molecular Function	GO:0005198	structural molecule activity	12	ENSOCUG00000007048(-),ENSOCUG00000012033(OC90),ENSOCUG00000013367(COL11A1),ENSOCUG00000016413(-),ENSOCUG00000017944(-),ENSOCUG00000021074(-),ENSOCUG00000021744(-),ENSOCUG00000023231(MRPS16),ENSOCUG00000025179(-),ENSOCUG00000025631(-),ENSOCUG00000026754(-),ENSOCUG00000027712(RPL3)
GO:0003674	Molecular Function	GO:0005215	transporter activity	17	ENSOCUG00000003640(-),ENSOCUG00000005338(CLVS1),ENSOCUG00000005518(LRRC52),ENSOCUG00000005809(TMEM38B),ENSOCUG00000005946(-),ENSOCUG00000008191(GABRP),ENSOCUG00000009279(ABCA1),ENSOCUG00000010540(-),ENSOCUG00000010746(NIPA2),ENSOCUG00000010754(-),ENSOCUG00000012036(-),ENSOCUG00000013108(C1H11orf73),ENSOCUG00000014855(MCU),ENSOCUG00000017814(ATP6V1C1),ENSOCUG00000022362(LRRC8D),ENSOCUG00000023032(…
GO:0003674	Molecular Function	GO:0004871	signal transducer activity	19	ENSOCUG00000001910(-),ENSOCUG00000003964(TMED4),ENSOCUG00000006445(LOC100342099),ENSOCUG00000007339(-),ENSOCUG00000008191(GABRP),ENSOCUG00000009279(ABCA1),ENSOCUG00000009406(-),ENSOCUG00000010755(PLCB4),ENSOCUG00000011402(IL7R),ENSOCUG00000013004(GPR111),ENSOCUG00000014978(OXGR1),ENSOCUG00000015492(GLP2R),ENSOCUG00000016083(TGFBR3),ENSOCUG00000016735(LOC100340013),ENSOCUG00000017154(-),ENSOCUG000…
GO:0003674	Molecular Function	GO:0060089	molecular transducer activity	17	ENSOCUG00000001910(-),ENSOCUG00000006445(LOC100342099),ENSOCUG00000006709(MED13),ENSOCUG00000008191(GABRP),ENSOCUG00000009279(ABCA1),ENSOCUG00000009406(-),ENSOCUG00000010540(-),ENSOCUG00000011402(IL7R),ENSOCUG00000011890(MED30),ENSOCUG00000013004(GPR111),ENSOCUG00000014978(OXGR1),ENSOCUG00000015492(GLP2R),ENSOCUG00000016083(TGFBR3),ENSOCUG00000016735(LOC100340013),ENSOCUG00000017726(ITGA11),ENSOC…
GO:0005575	Cellular Component	GO:0043226	organelle	207	ENSOCUG00000000145(NFIL3),ENSOCUG00000000155(NSRP1),ENSOCUG00000000264(UBR4),ENSOCUG00000000272(EMC1),ENSOCUG00000000473(ECHS1),ENSOCUG00000000477(RALY),ENSOCUG00000000484(MTG1),ENSOCUG00000000526(-),ENSOCUG00000000953(RMI2),ENSOCUG00000000956(ZFYVE9),ENSOCUG00000000959(CC2D1B),ENSOCUG00000001027(-),ENSOCUG00000001228(EHD3),ENSOCUG00000001230(XDH),ENSOCUG00000001352(ZFYVE27),ENSOCUG00000001427(SN…
GO:0005575	Cellular Component	GO:0044422	organelle part	120	ENSOCUG00000000155(NSRP1),ENSOCUG00000000264(UBR4),ENSOCUG00000000272(EMC1),ENSOCUG00000000477(RALY),ENSOCUG00000000484(MTG1),ENSOCUG00000000953(RMI2),ENSOCUG00000000956(ZFYVE9),ENSOCUG00000000959(CC2D1B),ENSOCUG00000001228(EHD3),ENSOCUG00000001352(ZFYVE27),ENSOCUG00000001427(SNRPB2),ENSOCUG00000001571(LAP3),ENSOCUG00000001576(MED28),ENSOCUG00000001777(GOSR1),ENSOCUG00000001804(RPAP2),ENSOCUG0000…
GO:0005575	Cellular Component	GO:0031974	membrane-enclosed lumen	66	ENSOCUG00000000155(NSRP1),ENSOCUG00000000264(UBR4),ENSOCUG00000000953(RMI2),ENSOCUG00000000959(CC2D1B),ENSOCUG00000001427(SNRPB2),ENSOCUG00000001571(LAP3),ENSOCUG00000001576(MED28),ENSOCUG00000001804(RPAP2),ENSOCUG00000002260(ACSS2),ENSOCUG00000002326(TRIM37),ENSOCUG00000003729(-),ENSOCUG00000003998(LOC100356313),ENSOCUG00000004187(-),ENSOCUG00000004210(-),ENSOCUG00000004273(MCM3),ENSOCUG00000004…
GO:0005575	Cellular Component	GO:0044420	extracellular matrix component	3	ENSOCUG00000009655(-),ENSOCUG00000013209(PTPRZ1),ENSOCUG00000013367(COL11A1)
GO:0005575	Cellular Component	GO:0044215	other organism	1	ENSOCUG00000007814(PI4K2A)
GO:0005575	Cellular Component	GO:0044217	other organism part	1	ENSOCUG00000007814(PI4K2A)
GO:0005575	Cellular Component	GO:0005576	extracellular region	63	ENSOCUG00000000473(ECHS1),ENSOCUG00000000526(-),ENSOCUG00000001230(XDH),ENSOCUG00000001431(-),ENSOCUG00000001571(LAP3),ENSOCUG00000003033(-),ENSOCUG00000003644(BLMH),ENSOCUG00000003964(TMED4),ENSOCUG00000004137(PRSS23),ENSOCUG00000004161(-),ENSOCUG00000004246(-),ENSOCUG00000004270(IL17A),ENSOCUG00000004271(IL17F),ENSOCUG00000004441(PBLD),ENSOCUG00000004978(CRTAC1),ENSOCUG00000005026(CD2AP),ENSOCU…
GO:0005575	Cellular Component	GO:0099512	supramolecular fiber	9	ENSOCUG00000002334(SKA2),ENSOCUG00000003998(LOC100356313),ENSOCUG00000005026(CD2AP),ENSOCUG00000009644(TUBE1),ENSOCUG00000010703(KIF2B),ENSOCUG00000010715(TUBGCP5),ENSOCUG00000016248(GRAMD3),ENSOCUG00000021074(-),ENSOCUG00000025306(-)
GO:0005575	Cellular Component	GO:0031012	extracellular matrix	8	ENSOCUG00000006357(ADAMTS12),ENSOCUG00000009655(-),ENSOCUG00000010955(HSPG2),ENSOCUG00000012033(OC90),ENSOCUG00000013209(PTPRZ1),ENSOCUG00000013367(COL11A1),ENSOCUG00000014015(USB1),ENSOCUG00000027603(PDGFB)
GO:0005575	Cellular Component	GO:0030054	cell junction	14	ENSOCUG00000001228(EHD3),ENSOCUG00000001571(LAP3),ENSOCUG00000001910(-),ENSOCUG00000002259(MPZL1),ENSOCUG00000004338(-),ENSOCUG00000005026(CD2AP),ENSOCUG00000006445(LOC100342099),ENSOCUG00000008191(GABRP),ENSOCUG00000010534(DLG2),ENSOCUG00000010732(CYFIP1),ENSOCUG00000010955(HSPG2),ENSOCUG00000017370(FRMD4A),ENSOCUG00000017726(ITGA11),ENSOCUG00000021242(PKP1)
GO:0005575	Cellular Component	GO:0044421	extracellular region part	53	ENSOCUG00000000473(ECHS1),ENSOCUG00000000526(-),ENSOCUG00000001230(XDH),ENSOCUG00000001571(LAP3),ENSOCUG00000003644(BLMH),ENSOCUG00000003964(TMED4),ENSOCUG00000004137(PRSS23),ENSOCUG00000004161(-),ENSOCUG00000004246(-),ENSOCUG00000004270(IL17A),ENSOCUG00000004271(IL17F),ENSOCUG00000004441(PBLD),ENSOCUG00000004978(CRTAC1),ENSOCUG00000005026(CD2AP),ENSOCUG00000005098(-),ENSOCUG00000005242(QDPR),ENS…
GO:0005575	Cellular Component	GO:0044464	cell part	238	ENSOCUG00000000145(NFIL3),ENSOCUG00000000155(NSRP1),ENSOCUG00000000264(UBR4),ENSOCUG00000000272(EMC1),ENSOCUG00000000274(MRTO4),ENSOCUG00000000473(ECHS1),ENSOCUG00000000477(RALY),ENSOCUG00000000481(EIF2S2),ENSOCUG00000000484(MTG1),ENSOCUG00000000526(-),ENSOCUG00000000953(RMI2),ENSOCUG00000000956(ZFYVE9),ENSOCUG00000000959(CC2D1B),ENSOCUG00000001027(-),ENSOCUG00000001228(EHD3),ENSOCUG00000001230(X…
GO:0005575	Cellular Component	GO:0032991	macromolecular complex	72	ENSOCUG00000000155(NSRP1),ENSOCUG00000000272(EMC1),ENSOCUG00000000477(RALY),ENSOCUG00000000481(EIF2S2),ENSOCUG00000001427(SNRPB2),ENSOCUG00000001576(MED28),ENSOCUG00000001804(RPAP2),ENSOCUG00000002326(TRIM37),ENSOCUG00000002334(SKA2),ENSOCUG00000002722(ANAPC5),ENSOCUG00000003399(HMGN3),ENSOCUG00000003729(-),ENSOCUG00000004273(MCM3),ENSOCUG00000005026(CD2AP),ENSOCUG00000005961(-),ENSOCUG0000000602…
GO:0005575	Cellular Component	GO:0005623	cell	238	ENSOCUG00000000145(NFIL3),ENSOCUG00000000155(NSRP1),ENSOCUG00000000264(UBR4),ENSOCUG00000000272(EMC1),ENSOCUG00000000274(MRTO4),ENSOCUG00000000473(ECHS1),ENSOCUG00000000477(RALY),ENSOCUG00000000481(EIF2S2),ENSOCUG00000000484(MTG1),ENSOCUG00000000526(-),ENSOCUG00000000953(RMI2),ENSOCUG00000000956(ZFYVE9),ENSOCUG00000000959(CC2D1B),ENSOCUG00000001027(-),ENSOCUG00000001228(EHD3),ENSOCUG00000001230(X…
GO:0005575	Cellular Component	GO:0044456	synapse part	5	ENSOCUG00000003640(-),ENSOCUG00000007814(PI4K2A),ENSOCUG00000008971(-),ENSOCUG00000010534(DLG2),ENSOCUG00000010755(PLCB4)
GO:0005575	Cellular Component	GO:0045202	synapse	6	ENSOCUG00000003640(-),ENSOCUG00000007814(PI4K2A),ENSOCUG00000008191(GABRP),ENSOCUG00000008971(-),ENSOCUG00000010534(DLG2),ENSOCUG00000010755(PLCB4)
GO:0005575	Cellular Component	GO:0016020	membrane	142	ENSOCUG00000000264(UBR4),ENSOCUG00000000272(EMC1),ENSOCUG00000000484(MTG1),ENSOCUG00000000819(ABHD17B),ENSOCUG00000000956(ZFYVE9),ENSOCUG00000001228(EHD3),ENSOCUG00000001236(SRD5A2),ENSOCUG00000001352(ZFYVE27),ENSOCUG00000001569(CLRN2),ENSOCUG00000001777(GOSR1),ENSOCUG00000001781(PREX2),ENSOCUG00000001910(-),ENSOCUG00000001952(C8H12orf5),ENSOCUG00000002042(NAALADL2),ENSOCUG00000002259(MPZL1),ENSO…
GO:0005575	Cellular Component	GO:0044425	membrane part	104	ENSOCUG00000000272(EMC1),ENSOCUG00000001228(EHD3),ENSOCUG00000001236(SRD5A2),ENSOCUG00000001352(ZFYVE27),ENSOCUG00000001569(CLRN2),ENSOCUG00000001777(GOSR1),ENSOCUG00000001910(-),ENSOCUG00000002042(NAALADL2),ENSOCUG00000002259(MPZL1),ENSOCUG00000002260(ACSS2),ENSOCUG00000002483(NKIRAS1),ENSOCUG00000003640(-),ENSOCUG00000003649(TMIGD1),ENSOCUG00000003964(TMED4),ENSOCUG00000003998(LOC100356313),ENS…

## Sheet: Table S7
Table S7. SB_vs_MH_0.05_fst_pi_ratio_sig_intersect.GO.level2.
GO ID (level1)	GO Term (level1)	GO ID (level2)	GO Term (level2)	number_of_SB_vs_MH_0.05_fst_pi_ratio_sig_intersect (All)	Genes_of_SB_vs_MH_0.05_fst_pi_ratio_sig_intersect
GO:0008150	Biological Process	GO:0040011	locomotion	30	ENSOCUG00000000918(-),ENSOCUG00000001923(CXCR4),ENSOCUG00000001971(BMPR2),ENSOCUG00000002419(OGDH),ENSOCUG00000003676(-),ENSOCUG00000005098(-),ENSOCUG00000007155(FOXP1),ENSOCUG00000007339(-),ENSOCUG00000007622(-),ENSOCUG00000007669(MYO5A),ENSOCUG00000007744(CTNNA1),ENSOCUG00000008154(TMF1),ENSOCUG00000008599(DLX5),ENSOCUG00000011124(FGF18),ENSOCUG00000011958(CCR8),ENSOCUG00000013060(MET),ENSOCUG0…
GO:0008150	Biological Process	GO:0051179	localization	87	ENSOCUG00000000315(GRIA3),ENSOCUG00000000918(-),ENSOCUG00000001029(CDH17),ENSOCUG00000001030(GEM),ENSOCUG00000001230(XDH),ENSOCUG00000001352(ZFYVE27),ENSOCUG00000001497(FABP7),ENSOCUG00000001616(PCSK5),ENSOCUG00000001971(BMPR2),ENSOCUG00000002004(CSNK1E),ENSOCUG00000002419(OGDH),ENSOCUG00000002425(RYR2),ENSOCUG00000003604(VTI1A),ENSOCUG00000003631(NOP58),ENSOCUG00000003676(-),ENSOCUG00000003950(-…
GO:0008150	Biological Process	GO:0008152	metabolic process	172	ENSOCUG00000000291(UBXN4),ENSOCUG00000000293(LCT),ENSOCUG00000000471(ARHGAP15),ENSOCUG00000000477(RALY),ENSOCUG00000000481(EIF2S2),ENSOCUG00000000661(ACMSD),ENSOCUG00000000803(ATXN7),ENSOCUG00000000918(-),ENSOCUG00000001230(XDH),ENSOCUG00000001236(SRD5A2),ENSOCUG00000001501(SMPDL3A),ENSOCUG00000001616(PCSK5),ENSOCUG00000001781(PREX2),ENSOCUG00000001938(LSS),ENSOCUG00000001952(C8H12orf5),ENSOCUG00…
GO:0008150	Biological Process	GO:0007610	behavior	14	ENSOCUG00000001473(S100B),ENSOCUG00000001781(PREX2),ENSOCUG00000001923(CXCR4),ENSOCUG00000001971(BMPR2),ENSOCUG00000007339(-),ENSOCUG00000007669(MYO5A),ENSOCUG00000008246(SLC4A10),ENSOCUG00000011124(FGF18),ENSOCUG00000011138(ASIP),ENSOCUG00000013060(MET),ENSOCUG00000013209(PTPRZ1),ENSOCUG00000015550(ASTN1),ENSOCUG00000015589(-),ENSOCUG00000025681(-)
GO:0008150	Biological Process	GO:0022610	biological adhesion	22	ENSOCUG00000001029(CDH17),ENSOCUG00000003032(ITGA10),ENSOCUG00000004052(PIK3R6),ENSOCUG00000005098(-),ENSOCUG00000006872(EMILIN1),ENSOCUG00000007155(FOXP1),ENSOCUG00000007622(-),ENSOCUG00000007744(CTNNA1),ENSOCUG00000010465(EPHA3),ENSOCUG00000012069(-),ENSOCUG00000013064(TLN2),ENSOCUG00000014460(-),ENSOCUG00000014520(CAV1),ENSOCUG00000015354(ITCH),ENSOCUG00000015550(ASTN1),ENSOCUG00000017726(ITGA…
GO:0008150	Biological Process	GO:0032502	developmental process	73	ENSOCUG00000000471(ARHGAP15),ENSOCUG00000000481(EIF2S2),ENSOCUG00000000918(-),ENSOCUG00000001029(CDH17),ENSOCUG00000001230(XDH),ENSOCUG00000001236(SRD5A2),ENSOCUG00000001352(ZFYVE27),ENSOCUG00000001497(FABP7),ENSOCUG00000001616(PCSK5),ENSOCUG00000001781(PREX2),ENSOCUG00000001952(C8H12orf5),ENSOCUG00000001971(BMPR2),ENSOCUG00000002419(OGDH),ENSOCUG00000003676(-),ENSOCUG00000004052(PIK3R6),ENSOCUG0…
GO:0008150	Biological Process	GO:0071840	cellular component organization or biogenesis	75	ENSOCUG00000000409(COL6A2),ENSOCUG00000000471(ARHGAP15),ENSOCUG00000000661(ACMSD),ENSOCUG00000000803(ATXN7),ENSOCUG00000001029(CDH17),ENSOCUG00000001030(GEM),ENSOCUG00000001352(ZFYVE27),ENSOCUG00000001781(PREX2),ENSOCUG00000001952(C8H12orf5),ENSOCUG00000001971(BMPR2),ENSOCUG00000003029(PEX11B),ENSOCUG00000003604(VTI1A),ENSOCUG00000003676(-),ENSOCUG00000003950(-),ENSOCUG00000004187(-),ENSOCUG00000…
GO:0008150	Biological Process	GO:0099531	presynaptic process involved in synaptic transmission	2	ENSOCUG00000007425(CADPS2),ENSOCUG00000029552(RAP1B)
GO:0008150	Biological Process	GO:0048519	negative regulation of biological process	57	ENSOCUG00000000803(ATXN7),ENSOCUG00000000918(-),ENSOCUG00000001230(XDH),ENSOCUG00000001497(FABP7),ENSOCUG00000001952(C8H12orf5),ENSOCUG00000001971(BMPR2),ENSOCUG00000002004(CSNK1E),ENSOCUG00000002425(RYR2),ENSOCUG00000003055(RNF115),ENSOCUG00000004187(-),ENSOCUG00000004246(-),ENSOCUG00000004325(-),ENSOCUG00000004831(DIP2A),ENSOCUG00000004913(SPRED2),ENSOCUG00000006600(BIRC6),ENSOCUG00000006837(SA…
GO:0008150	Biological Process	GO:0040007	growth	11	ENSOCUG00000001352(ZFYVE27),ENSOCUG00000001971(BMPR2),ENSOCUG00000003676(-),ENSOCUG00000007155(FOXP1),ENSOCUG00000007339(-),ENSOCUG00000008153(MATN1),ENSOCUG00000008246(SLC4A10),ENSOCUG00000014268(SIX1),ENSOCUG00000015397(-),ENSOCUG00000016722(-),ENSOCUG00000027183(-)
GO:0008150	Biological Process	GO:0048518	positive regulation of biological process	68	ENSOCUG00000000471(ARHGAP15),ENSOCUG00000000803(ATXN7),ENSOCUG00000001029(CDH17),ENSOCUG00000001230(XDH),ENSOCUG00000001352(ZFYVE27),ENSOCUG00000001473(S100B),ENSOCUG00000001781(PREX2),ENSOCUG00000001952(C8H12orf5),ENSOCUG00000001971(BMPR2),ENSOCUG00000002004(CSNK1E),ENSOCUG00000002863(IFIH1),ENSOCUG00000003050(POLR3C),ENSOCUG00000003964(TMED4),ENSOCUG00000004052(PIK3R6),ENSOCUG00000004174(PSD4),…
GO:0008150	Biological Process	GO:0044699	single-organism process	195	ENSOCUG00000000291(UBXN4),ENSOCUG00000000315(GRIA3),ENSOCUG00000000471(ARHGAP15),ENSOCUG00000000481(EIF2S2),ENSOCUG00000000661(ACMSD),ENSOCUG00000000803(ATXN7),ENSOCUG00000000918(-),ENSOCUG00000001029(CDH17),ENSOCUG00000001030(GEM),ENSOCUG00000001230(XDH),ENSOCUG00000001236(SRD5A2),ENSOCUG00000001352(ZFYVE27),ENSOCUG00000001473(S100B),ENSOCUG00000001497(FABP7),ENSOCUG00000001501(SMPDL3A),ENSOCUG0…
GO:0008150	Biological Process	GO:0002376	immune system process	23	ENSOCUG00000001029(CDH17),ENSOCUG00000002863(IFIH1),ENSOCUG00000003050(POLR3C),ENSOCUG00000004052(PIK3R6),ENSOCUG00000005098(-),ENSOCUG00000005255(-),ENSOCUG00000007098(TET2),ENSOCUG00000007155(FOXP1),ENSOCUG00000007339(-),ENSOCUG00000009637(NCOA6),ENSOCUG00000010624(-),ENSOCUG00000011958(CCR8),ENSOCUG00000011981(PTPRC),ENSOCUG00000013209(PTPRZ1),ENSOCUG00000013998(SLC25A38),ENSOCUG00000014268(SI…
GO:0008150	Biological Process	GO:0001906	cell killing	1	ENSOCUG00000004052(PIK3R6)
GO:0008150	Biological Process	GO:0000003	reproduction	12	ENSOCUG00000000481(EIF2S2),ENSOCUG00000001236(SRD5A2),ENSOCUG00000001616(PCSK5),ENSOCUG00000001971(BMPR2),ENSOCUG00000005187(CCDC42),ENSOCUG00000006600(BIRC6),ENSOCUG00000007339(-),ENSOCUG00000007622(-),ENSOCUG00000008154(TMF1),ENSOCUG00000009317(MCM8),ENSOCUG00000025991(HSF2),ENSOCUG00000026586(-)
GO:0008150	Biological Process	GO:0022414	reproductive process	12	ENSOCUG00000000481(EIF2S2),ENSOCUG00000001236(SRD5A2),ENSOCUG00000001616(PCSK5),ENSOCUG00000001971(BMPR2),ENSOCUG00000005187(CCDC42),ENSOCUG00000006600(BIRC6),ENSOCUG00000007339(-),ENSOCUG00000007622(-),ENSOCUG00000008154(TMF1),ENSOCUG00000009317(MCM8),ENSOCUG00000025991(HSF2),ENSOCUG00000026586(-)
GO:0008150	Biological Process	GO:0048511	rhythmic process	2	ENSOCUG00000002004(CSNK1E),ENSOCUG00000007739(FBXW11)
GO:0008150	Biological Process	GO:0009987	cellular process	224	ENSOCUG00000000291(UBXN4),ENSOCUG00000000315(GRIA3),ENSOCUG00000000409(COL6A2),ENSOCUG00000000471(ARHGAP15),ENSOCUG00000000477(RALY),ENSOCUG00000000481(EIF2S2),ENSOCUG00000000661(ACMSD),ENSOCUG00000000803(ATXN7),ENSOCUG00000000918(-),ENSOCUG00000001029(CDH17),ENSOCUG00000001030(GEM),ENSOCUG00000001230(XDH),ENSOCUG00000001236(SRD5A2),ENSOCUG00000001352(ZFYVE27),ENSOCUG00000001473(S100B),ENSOCUG000…
GO:0008150	Biological Process	GO:0032501	multicellular organismal process	84	ENSOCUG00000000481(EIF2S2),ENSOCUG00000000918(-),ENSOCUG00000001029(CDH17),ENSOCUG00000001230(XDH),ENSOCUG00000001236(SRD5A2),ENSOCUG00000001352(ZFYVE27),ENSOCUG00000001473(S100B),ENSOCUG00000001497(FABP7),ENSOCUG00000001616(PCSK5),ENSOCUG00000001781(PREX2),ENSOCUG00000001952(C8H12orf5),ENSOCUG00000001971(BMPR2),ENSOCUG00000002004(CSNK1E),ENSOCUG00000002419(OGDH),ENSOCUG00000002863(IFIH1),ENSOCUG…
GO:0008150	Biological Process	GO:0051704	multi-organism process	15	ENSOCUG00000000481(EIF2S2),ENSOCUG00000001616(PCSK5),ENSOCUG00000001971(BMPR2),ENSOCUG00000002863(IFIH1),ENSOCUG00000005187(CCDC42),ENSOCUG00000006847(CHMP4C),ENSOCUG00000007339(-),ENSOCUG00000008154(TMF1),ENSOCUG00000009010(PI4KA),ENSOCUG00000009317(MCM8),ENSOCUG00000013851(SASH1),ENSOCUG00000014520(CAV1),ENSOCUG00000014887(AGBL5),ENSOCUG00000015354(ITCH),ENSOCUG00000025991(HSF2)
GO:0008150	Biological Process	GO:0065007	biological regulation	146	ENSOCUG00000000315(GRIA3),ENSOCUG00000000471(ARHGAP15),ENSOCUG00000000477(RALY),ENSOCUG00000000803(ATXN7),ENSOCUG00000000918(-),ENSOCUG00000001029(CDH17),ENSOCUG00000001030(GEM),ENSOCUG00000001230(XDH),ENSOCUG00000001236(SRD5A2),ENSOCUG00000001352(ZFYVE27),ENSOCUG00000001473(S100B),ENSOCUG00000001497(FABP7),ENSOCUG00000001616(PCSK5),ENSOCUG00000001781(PREX2),ENSOCUG00000001923(CXCR4),ENSOCUG00000…
GO:0008150	Biological Process	GO:0023052	signaling	71	ENSOCUG00000000315(GRIA3),ENSOCUG00000000471(ARHGAP15),ENSOCUG00000000803(ATXN7),ENSOCUG00000001029(CDH17),ENSOCUG00000001030(GEM),ENSOCUG00000001230(XDH),ENSOCUG00000001473(S100B),ENSOCUG00000001781(PREX2),ENSOCUG00000001923(CXCR4),ENSOCUG00000001971(BMPR2),ENSOCUG00000002004(CSNK1E),ENSOCUG00000002863(IFIH1),ENSOCUG00000003032(ITGA10),ENSOCUG00000003055(RNF115),ENSOCUG00000003964(TMED4),ENSOCUG…
GO:0008150	Biological Process	GO:0050789	regulation of biological process	135	ENSOCUG00000000315(GRIA3),ENSOCUG00000000471(ARHGAP15),ENSOCUG00000000477(RALY),ENSOCUG00000000803(ATXN7),ENSOCUG00000000918(-),ENSOCUG00000001029(CDH17),ENSOCUG00000001030(GEM),ENSOCUG00000001230(XDH),ENSOCUG00000001352(ZFYVE27),ENSOCUG00000001473(S100B),ENSOCUG00000001497(FABP7),ENSOCUG00000001781(PREX2),ENSOCUG00000001923(CXCR4),ENSOCUG00000001952(C8H12orf5),ENSOCUG00000001971(BMPR2),ENSOCUG00…
GO:0008150	Biological Process	GO:0050896	response to stimulus	94	ENSOCUG00000000291(UBXN4),ENSOCUG00000000315(GRIA3),ENSOCUG00000000471(ARHGAP15),ENSOCUG00000000803(ATXN7),ENSOCUG00000001029(CDH17),ENSOCUG00000001030(GEM),ENSOCUG00000001230(XDH),ENSOCUG00000001473(S100B),ENSOCUG00000001497(FABP7),ENSOCUG00000001781(PREX2),ENSOCUG00000001923(CXCR4),ENSOCUG00000001952(C8H12orf5),ENSOCUG00000001971(BMPR2),ENSOCUG00000002004(CSNK1E),ENSOCUG00000002863(IFIH1),ENSOC…
GO:0003674	Molecular Function	GO:0003824	catalytic activity	104	ENSOCUG00000000293(LCT),ENSOCUG00000000661(ACMSD),ENSOCUG00000001030(GEM),ENSOCUG00000001077(-),ENSOCUG00000001230(XDH),ENSOCUG00000001236(SRD5A2),ENSOCUG00000001501(SMPDL3A),ENSOCUG00000001616(PCSK5),ENSOCUG00000001938(LSS),ENSOCUG00000001952(C8H12orf5),ENSOCUG00000001971(BMPR2),ENSOCUG00000002004(CSNK1E),ENSOCUG00000002250(GGT7),ENSOCUG00000002260(ACSS2),ENSOCUG00000002419(OGDH),ENSOCUG00000002…
GO:0003674	Molecular Function	GO:0005215	transporter activity	24	ENSOCUG00000000315(GRIA3),ENSOCUG00000001029(CDH17),ENSOCUG00000001497(FABP7),ENSOCUG00000002425(RYR2),ENSOCUG00000004642(ATP5C1),ENSOCUG00000005908(SLC35A5),ENSOCUG00000006919(SLC5A11),ENSOCUG00000007445(PMP2),ENSOCUG00000007448(FABP9),ENSOCUG00000008191(GABRP),ENSOCUG00000008246(SLC4A10),ENSOCUG00000008486(CLVS2),ENSOCUG00000010404(KCNJ4),ENSOCUG00000010425(-),ENSOCUG00000010886(NUP107),ENSOCUG…
GO:0003674	Molecular Function	GO:0009055	electron carrier activity	3	ENSOCUG00000001230(XDH),ENSOCUG00000017413(-),ENSOCUG00000027375(LOC100357329)
GO:0003674	Molecular Function	GO:0098772	molecular function regulator	17	ENSOCUG00000000471(ARHGAP15),ENSOCUG00000001781(PREX2),ENSOCUG00000004052(PIK3R6),ENSOCUG00000004174(PSD4),ENSOCUG00000004913(SPRED2),ENSOCUG00000006600(BIRC6),ENSOCUG00000007339(-),ENSOCUG00000008062(ABI2),ENSOCUG00000009048(SERPIND1),ENSOCUG00000009614(PHACTR2),ENSOCUG00000014520(CAV1),ENSOCUG00000015439(RASGRP3),ENSOCUG00000015867(ARFGEF1),ENSOCUG00000015970(-),ENSOCUG00000022712(PIK3R5),ENSOC…
GO:0003674	Molecular Function	GO:0005198	structural molecule activity	15	ENSOCUG00000002069(-),ENSOCUG00000006135(-),ENSOCUG00000006872(EMILIN1),ENSOCUG00000007744(CTNNA1),ENSOCUG00000008153(MATN1),ENSOCUG00000010042(-),ENSOCUG00000010193(MRPL35),ENSOCUG00000010886(NUP107),ENSOCUG00000013064(TLN2),ENSOCUG00000013851(SASH1),ENSOCUG00000014520(CAV1),ENSOCUG00000016749(-),ENSOCUG00000022319(-),ENSOCUG00000025551(RPS24),ENSOCUG00000025631(-)
GO:0003674	Molecular Function	GO:0005488	binding	167	ENSOCUG00000000477(RALY),ENSOCUG00000000481(EIF2S2),ENSOCUG00000000661(ACMSD),ENSOCUG00000000803(ATXN7),ENSOCUG00000000918(-),ENSOCUG00000001029(CDH17),ENSOCUG00000001030(GEM),ENSOCUG00000001230(XDH),ENSOCUG00000001352(ZFYVE27),ENSOCUG00000001473(S100B),ENSOCUG00000001497(FABP7),ENSOCUG00000001501(SMPDL3A),ENSOCUG00000001616(PCSK5),ENSOCUG00000001923(CXCR4),ENSOCUG00000001971(BMPR2),ENSOCUG000000…
GO:0003674	Molecular Function	GO:0000988	transcription factor activity, protein binding	4	ENSOCUG00000000477(RALY),ENSOCUG00000006837(SAP130),ENSOCUG00000007776(MMS19),ENSOCUG00000009637(NCOA6)
GO:0003674	Molecular Function	GO:0001071	nucleic acid binding transcription factor activity	9	ENSOCUG00000004187(-),ENSOCUG00000007155(FOXP1),ENSOCUG00000008599(DLX5),ENSOCUG00000011972(EBF2),ENSOCUG00000012890(-),ENSOCUG00000014268(SIX1),ENSOCUG00000015184(MYBL1),ENSOCUG00000024317(PURB),ENSOCUG00000025991(HSF2)
GO:0003674	Molecular Function	GO:0004871	signal transducer activity	20	ENSOCUG00000000315(GRIA3),ENSOCUG00000001923(CXCR4),ENSOCUG00000001971(BMPR2),ENSOCUG00000002425(RYR2),ENSOCUG00000003964(TMED4),ENSOCUG00000007339(-),ENSOCUG00000007622(-),ENSOCUG00000008191(GABRP),ENSOCUG00000010465(EPHA3),ENSOCUG00000010755(PLCB4),ENSOCUG00000011958(CCR8),ENSOCUG00000013060(MET),ENSOCUG00000013457(CCKAR),ENSOCUG00000014978(OXGR1),ENSOCUG00000015492(GLP2R),ENSOCUG00000016641(GP…
GO:0003674	Molecular Function	GO:0060089	molecular transducer activity	18	ENSOCUG00000000315(GRIA3),ENSOCUG00000001923(CXCR4),ENSOCUG00000001971(BMPR2),ENSOCUG00000002425(RYR2),ENSOCUG00000007622(-),ENSOCUG00000008191(GABRP),ENSOCUG00000010404(KCNJ4),ENSOCUG00000010465(EPHA3),ENSOCUG00000011958(CCR8),ENSOCUG00000013060(MET),ENSOCUG00000013457(CCKAR),ENSOCUG00000014978(OXGR1),ENSOCUG00000015492(GLP2R),ENSOCUG00000016641(GPR97),ENSOCUG00000017411(-),ENSOCUG00000017726(IT…
GO:0005575	Cellular Component	GO:0043226	organelle	180	ENSOCUG00000000173(CEP170),ENSOCUG00000000291(UBXN4),ENSOCUG00000000409(COL6A2),ENSOCUG00000000477(RALY),ENSOCUG00000000661(ACMSD),ENSOCUG00000000803(ATXN7),ENSOCUG00000000918(-),ENSOCUG00000001029(CDH17),ENSOCUG00000001030(GEM),ENSOCUG00000001230(XDH),ENSOCUG00000001352(ZFYVE27),ENSOCUG00000001473(S100B),ENSOCUG00000001497(FABP7),ENSOCUG00000001501(SMPDL3A),ENSOCUG00000001616(PCSK5),ENSOCUG00000…
GO:0005575	Cellular Component	GO:0044215	other organism	2	ENSOCUG00000007814(PI4K2A),ENSOCUG00000009010(PI4KA)
GO:0005575	Cellular Component	GO:0044217	other organism part	2	ENSOCUG00000007814(PI4K2A),ENSOCUG00000009010(PI4KA)
GO:0005575	Cellular Component	GO:0044421	extracellular region part	60	ENSOCUG00000000409(COL6A2),ENSOCUG00000000661(ACMSD),ENSOCUG00000001230(XDH),ENSOCUG00000001501(SMPDL3A),ENSOCUG00000001616(PCSK5),ENSOCUG00000001923(CXCR4),ENSOCUG00000001971(BMPR2),ENSOCUG00000002868(GCA),ENSOCUG00000002882(ACAT1),ENSOCUG00000002887(-),ENSOCUG00000003029(PEX11B),ENSOCUG00000003676(-),ENSOCUG00000003964(TMED4),ENSOCUG00000004246(-),ENSOCUG00000004642(ATP5C1),ENSOCUG00000004978(C…
GO:0005575	Cellular Component	GO:0005576	extracellular region	63	ENSOCUG00000000409(COL6A2),ENSOCUG00000000661(ACMSD),ENSOCUG00000001230(XDH),ENSOCUG00000001501(SMPDL3A),ENSOCUG00000001616(PCSK5),ENSOCUG00000001923(CXCR4),ENSOCUG00000001971(BMPR2),ENSOCUG00000002868(GCA),ENSOCUG00000002882(ACAT1),ENSOCUG00000002887(-),ENSOCUG00000003029(PEX11B),ENSOCUG00000003676(-),ENSOCUG00000003964(TMED4),ENSOCUG00000004246(-),ENSOCUG00000004642(ATP5C1),ENSOCUG00000004978(C…
GO:0005575	Cellular Component	GO:0044420	extracellular matrix component	4	ENSOCUG00000009598(LTBP1),ENSOCUG00000013209(PTPRZ1),ENSOCUG00000023764(CCDC80),ENSOCUG00000027183(-)
GO:0005575	Cellular Component	GO:0030054	cell junction	16	ENSOCUG00000000315(GRIA3),ENSOCUG00000001029(CDH17),ENSOCUG00000001497(FABP7),ENSOCUG00000001971(BMPR2),ENSOCUG00000007744(CTNNA1),ENSOCUG00000008191(GABRP),ENSOCUG00000009010(PI4KA),ENSOCUG00000010042(-),ENSOCUG00000010955(HSPG2),ENSOCUG00000011396(XIRP1),ENSOCUG00000012069(-),ENSOCUG00000013064(TLN2),ENSOCUG00000014520(CAV1),ENSOCUG00000015881(SDCCAG8),ENSOCUG00000017726(ITGA11),ENSOCUG00000029…
GO:0005575	Cellular Component	GO:0044456	synapse part	7	ENSOCUG00000000315(GRIA3),ENSOCUG00000001971(BMPR2),ENSOCUG00000007425(CADPS2),ENSOCUG00000007814(PI4K2A),ENSOCUG00000010755(PLCB4),ENSOCUG00000011107(TMEM163),ENSOCUG00000012918(SYNPR)
GO:0005575	Cellular Component	GO:0031012	extracellular matrix	8	ENSOCUG00000000409(COL6A2),ENSOCUG00000006872(EMILIN1),ENSOCUG00000008153(MATN1),ENSOCUG00000009598(LTBP1),ENSOCUG00000010955(HSPG2),ENSOCUG00000013209(PTPRZ1),ENSOCUG00000023764(CCDC80),ENSOCUG00000027183(-)
GO:0005575	Cellular Component	GO:0016020	membrane	137	ENSOCUG00000000173(CEP170),ENSOCUG00000000293(LCT),ENSOCUG00000000315(GRIA3),ENSOCUG00000000409(COL6A2),ENSOCUG00000001029(CDH17),ENSOCUG00000001030(GEM),ENSOCUG00000001236(SRD5A2),ENSOCUG00000001352(ZFYVE27),ENSOCUG00000001616(PCSK5),ENSOCUG00000001781(PREX2),ENSOCUG00000001858(ICOS),ENSOCUG00000001923(CXCR4),ENSOCUG00000001938(LSS),ENSOCUG00000001952(C8H12orf5),ENSOCUG00000001971(BMPR2),ENSOCUG…
GO:0005575	Cellular Component	GO:0045202	synapse	8	ENSOCUG00000000315(GRIA3),ENSOCUG00000001971(BMPR2),ENSOCUG00000007425(CADPS2),ENSOCUG00000007814(PI4K2A),ENSOCUG00000008191(GABRP),ENSOCUG00000010755(PLCB4),ENSOCUG00000011107(TMEM163),ENSOCUG00000012918(SYNPR)
GO:0005575	Cellular Component	GO:0044422	organelle part	92	ENSOCUG00000000173(CEP170),ENSOCUG00000000477(RALY),ENSOCUG00000000803(ATXN7),ENSOCUG00000001030(GEM),ENSOCUG00000001352(ZFYVE27),ENSOCUG00000001497(FABP7),ENSOCUG00000001952(C8H12orf5),ENSOCUG00000001971(BMPR2),ENSOCUG00000002260(ACSS2),ENSOCUG00000002882(ACAT1),ENSOCUG00000003029(PEX11B),ENSOCUG00000003050(POLR3C),ENSOCUG00000003631(NOP58),ENSOCUG00000004187(-),ENSOCUG00000004246(-),ENSOCUG0000…
GO:0005575	Cellular Component	GO:0032991	macromolecular complex	65	ENSOCUG00000000315(GRIA3),ENSOCUG00000000409(COL6A2),ENSOCUG00000000477(RALY),ENSOCUG00000000481(EIF2S2),ENSOCUG00000002004(CSNK1E),ENSOCUG00000002069(-),ENSOCUG00000003029(PEX11B),ENSOCUG00000003032(ITGA10),ENSOCUG00000003050(POLR3C),ENSOCUG00000003631(NOP58),ENSOCUG00000004052(PIK3R6),ENSOCUG00000004325(-),ENSOCUG00000004448(-),ENSOCUG00000004642(ATP5C1),ENSOCUG00000006135(-),ENSOCUG00000006837…
GO:0005575	Cellular Component	GO:0005623	cell	212	ENSOCUG00000000173(CEP170),ENSOCUG00000000291(UBXN4),ENSOCUG00000000315(GRIA3),ENSOCUG00000000409(COL6A2),ENSOCUG00000000477(RALY),ENSOCUG00000000481(EIF2S2),ENSOCUG00000000661(ACMSD),ENSOCUG00000000803(ATXN7),ENSOCUG00000000918(-),ENSOCUG00000001029(CDH17),ENSOCUG00000001030(GEM),ENSOCUG00000001230(XDH),ENSOCUG00000001236(SRD5A2),ENSOCUG00000001352(ZFYVE27),ENSOCUG00000001473(S100B),ENSOCUG00000…
GO:0005575	Cellular Component	GO:0044464	cell part	209	ENSOCUG00000000173(CEP170),ENSOCUG00000000291(UBXN4),ENSOCUG00000000315(GRIA3),ENSOCUG00000000409(COL6A2),ENSOCUG00000000477(RALY),ENSOCUG00000000481(EIF2S2),ENSOCUG00000000661(ACMSD),ENSOCUG00000000803(ATXN7),ENSOCUG00000000918(-),ENSOCUG00000001029(CDH17),ENSOCUG00000001030(GEM),ENSOCUG00000001230(XDH),ENSOCUG00000001236(SRD5A2),ENSOCUG00000001352(ZFYVE27),ENSOCUG00000001473(S100B),ENSOCUG00000…
GO:0005575	Cellular Component	GO:0044425	membrane part	100	ENSOCUG00000000293(LCT),ENSOCUG00000000315(GRIA3),ENSOCUG00000001029(CDH17),ENSOCUG00000001030(GEM),ENSOCUG00000001236(SRD5A2),ENSOCUG00000001352(ZFYVE27),ENSOCUG00000001616(PCSK5),ENSOCUG00000001858(ICOS),ENSOCUG00000001923(CXCR4),ENSOCUG00000001971(BMPR2),ENSOCUG00000002260(ACSS2),ENSOCUG00000003029(PEX11B),ENSOCUG00000003032(ITGA10),ENSOCUG00000003604(VTI1A),ENSOCUG00000003964(TMED4),ENSOCUG00…
GO:0005575	Cellular Component	GO:0099512	supramolecular fiber	5	ENSOCUG00000007669(MYO5A),ENSOCUG00000012069(-),ENSOCUG00000014861(MAPRE3),ENSOCUG00000014868(TMEM214),ENSOCUG00000026139(KATNB1)
GO:0005575	Cellular Component	GO:0031974	membrane-enclosed lumen	43	ENSOCUG00000000803(ATXN7),ENSOCUG00000001497(FABP7),ENSOCUG00000001971(BMPR2),ENSOCUG00000002260(ACSS2),ENSOCUG00000003050(POLR3C),ENSOCUG00000003631(NOP58),ENSOCUG00000004187(-),ENSOCUG00000004325(-),ENSOCUG00000004637(KIN),ENSOCUG00000005662(RRP12),ENSOCUG00000006292(TFEC),ENSOCUG00000006837(SAP130),ENSOCUG00000007243(-),ENSOCUG00000007339(-),ENSOCUG00000007425(CADPS2),ENSOCUG00000007776(MMS19)…

## Sheet: Table S8
Table S8. XXL_vs_WZ_0.05_fst_pi_ratio_sig_intersect.GO.level2.
GO ID (level1)	GO Term (level1)	GO ID (level2)	GO Term (level2)	number_of_XXL_vs_WZ_0.05_fst_pi_ratio_sig_intersect (All)	Genes_of_XXL_vs_WZ_0.05_fst_pi_ratio_sig_intersect
GO:0008150	Biological Process	GO:0051179	localization	123	ENSOCUG00000000069(-),ENSOCUG00000000073(-),ENSOCUG00000000075(PITPNA),ENSOCUG00000000076(SLC43A2),ENSOCUG00000000155(NSRP1),ENSOCUG00000000265(SNAP91),ENSOCUG00000000494(ARV1),ENSOCUG00000000526(-),ENSOCUG00000001078(AMOTL1),ENSOCUG00000001320(IFT74),ENSOCUG00000001777(GOSR1),ENSOCUG00000001807(EVI5),ENSOCUG00000001874(ATR),ENSOCUG00000001970(AKAP3),ENSOCUG00000002190(MITF),ENSOCUG00000002425(RY…
GO:0008150	Biological Process	GO:0032502	developmental process	109	ENSOCUG00000000073(-),ENSOCUG00000000075(PITPNA),ENSOCUG00000000155(NSRP1),ENSOCUG00000000398(-),ENSOCUG00000000481(EIF2S2),ENSOCUG00000000526(-),ENSOCUG00000001052(ARID4A),ENSOCUG00000001311(CELF1),ENSOCUG00000001320(IFT74),ENSOCUG00000001576(MED28),ENSOCUG00000001781(PREX2),ENSOCUG00000001874(ATR),ENSOCUG00000001952(C8H12orf5),ENSOCUG00000001955(FGF6),ENSOCUG00000002190(MITF),ENSOCUG00000002412…
GO:0008150	Biological Process	GO:0071840	cellular component organization or biogenesis	112	ENSOCUG00000000069(-),ENSOCUG00000000073(-),ENSOCUG00000000075(PITPNA),ENSOCUG00000000265(SNAP91),ENSOCUG00000000398(-),ENSOCUG00000001052(ARID4A),ENSOCUG00000001311(CELF1),ENSOCUG00000001320(IFT74),ENSOCUG00000001777(GOSR1),ENSOCUG00000001781(PREX2),ENSOCUG00000001874(ATR),ENSOCUG00000001952(C8H12orf5),ENSOCUG00000002190(MITF),ENSOCUG00000002439(ACVR1),ENSOCUG00000002510(SNCB),ENSOCUG00000002557…
GO:0008150	Biological Process	GO:0048519	negative regulation of biological process	86	ENSOCUG00000000073(-),ENSOCUG00000000418(P2RY13),ENSOCUG00000001052(ARID4A),ENSOCUG00000001211(LOC100339409),ENSOCUG00000001320(IFT74),ENSOCUG00000001576(MED28),ENSOCUG00000001874(ATR),ENSOCUG00000001952(C8H12orf5),ENSOCUG00000002190(MITF),ENSOCUG00000002212(TIPIN),ENSOCUG00000002425(RYR2),ENSOCUG00000002439(ACVR1),ENSOCUG00000002510(SNCB),ENSOCUG00000002779(PRELID1),ENSOCUG00000002902(DUSP6),ENS…
GO:0008150	Biological Process	GO:0048518	positive regulation of biological process	103	ENSOCUG00000000069(-),ENSOCUG00000000073(-),ENSOCUG00000001052(ARID4A),ENSOCUG00000001078(AMOTL1),ENSOCUG00000001311(CELF1),ENSOCUG00000001320(IFT74),ENSOCUG00000001781(PREX2),ENSOCUG00000001798(ACAP2),ENSOCUG00000001807(EVI5),ENSOCUG00000001874(ATR),ENSOCUG00000001952(C8H12orf5),ENSOCUG00000001955(FGF6),ENSOCUG00000002190(MITF),ENSOCUG00000002212(TIPIN),ENSOCUG00000002413(HOXD4),ENSOCUG000000024…
GO:0008150	Biological Process	GO:0050789	regulation of biological process	211	ENSOCUG00000000069(-),ENSOCUG00000000073(-),ENSOCUG00000000155(NSRP1),ENSOCUG00000000252(DIRAS2),ENSOCUG00000000265(SNAP91),ENSOCUG00000000398(-),ENSOCUG00000000418(P2RY13),ENSOCUG00000000477(RALY),ENSOCUG00000000494(ARV1),ENSOCUG00000000526(-),ENSOCUG00000001020(GNAI1),ENSOCUG00000001052(ARID4A),ENSOCUG00000001078(AMOTL1),ENSOCUG00000001211(LOC100339409),ENSOCUG00000001311(CELF1),ENSOCUG00000001…
GO:0008150	Biological Process	GO:0032501	multicellular organismal process	130	ENSOCUG00000000073(-),ENSOCUG00000000075(PITPNA),ENSOCUG00000000398(-),ENSOCUG00000000481(EIF2S2),ENSOCUG00000000526(-),ENSOCUG00000001052(ARID4A),ENSOCUG00000001078(AMOTL1),ENSOCUG00000001311(CELF1),ENSOCUG00000001320(IFT74),ENSOCUG00000001576(MED28),ENSOCUG00000001781(PREX2),ENSOCUG00000001952(C8H12orf5),ENSOCUG00000001955(FGF6),ENSOCUG00000002190(MITF),ENSOCUG00000002412(HOXD12),ENSOCUG0000000…
GO:0008150	Biological Process	GO:0008152	metabolic process	221	ENSOCUG00000000073(-),ENSOCUG00000000155(NSRP1),ENSOCUG00000000186(RBM27),ENSOCUG00000000264(UBR4),ENSOCUG00000000322(PARN),ENSOCUG00000000418(P2RY13),ENSOCUG00000000477(RALY),ENSOCUG00000000481(EIF2S2),ENSOCUG00000000494(ARV1),ENSOCUG00000000526(-),ENSOCUG00000001052(ARID4A),ENSOCUG00000001211(LOC100339409),ENSOCUG00000001311(CELF1),ENSOCUG00000001320(IFT74),ENSOCUG00000001571(LAP3),ENSOCUG00000…
GO:0008150	Biological Process	GO:0065007	biological regulation	218	ENSOCUG00000000069(-),ENSOCUG00000000073(-),ENSOCUG00000000155(NSRP1),ENSOCUG00000000252(DIRAS2),ENSOCUG00000000265(SNAP91),ENSOCUG00000000398(-),ENSOCUG00000000418(P2RY13),ENSOCUG00000000477(RALY),ENSOCUG00000000494(ARV1),ENSOCUG00000000526(-),ENSOCUG00000001020(GNAI1),ENSOCUG00000001052(ARID4A),ENSOCUG00000001078(AMOTL1),ENSOCUG00000001211(LOC100339409),ENSOCUG00000001311(CELF1),ENSOCUG00000001…
GO:0008150	Biological Process	GO:0007610	behavior	17	ENSOCUG00000001781(PREX2),ENSOCUG00000003640(-),ENSOCUG00000004825(DRD1),ENSOCUG00000008774(PTEN),ENSOCUG00000008964(-),ENSOCUG00000011138(ASIP),ENSOCUG00000011901(-),ENSOCUG00000012082(ATAD1),ENSOCUG00000012488(ALS2),ENSOCUG00000012806(-),ENSOCUG00000014052(-),ENSOCUG00000014485(SPTBN2),ENSOCUG00000014805(WNT3),ENSOCUG00000015107(TANC1),ENSOCUG00000015589(-),ENSOCUG00000023956(-),ENSOCUG00000026…
GO:0008150	Biological Process	GO:0040011	locomotion	32	ENSOCUG00000000069(-),ENSOCUG00000000398(-),ENSOCUG00000000526(-),ENSOCUG00000001078(AMOTL1),ENSOCUG00000002190(MITF),ENSOCUG00000002439(ACVR1),ENSOCUG00000003347(SEMA4C),ENSOCUG00000003812(EPHB1),ENSOCUG00000004213(BARHL2),ENSOCUG00000004825(DRD1),ENSOCUG00000004847(GAP43),ENSOCUG00000005197(-),ENSOCUG00000006106(UMOD),ENSOCUG00000007881(FLRT2),ENSOCUG00000008154(TMF1),ENSOCUG00000008774(PTEN),E…
GO:0008150	Biological Process	GO:0051704	multi-organism process	32	ENSOCUG00000000073(-),ENSOCUG00000000481(EIF2S2),ENSOCUG00000001052(ARID4A),ENSOCUG00000001311(CELF1),ENSOCUG00000002439(ACVR1),ENSOCUG00000003640(-),ENSOCUG00000004270(IL17A),ENSOCUG00000004746(SPATA16),ENSOCUG00000004825(DRD1),ENSOCUG00000005197(-),ENSOCUG00000007893(GPAM),ENSOCUG00000008154(TMF1),ENSOCUG00000008774(PTEN),ENSOCUG00000008964(-),ENSOCUG00000009056(PDILT),ENSOCUG00000009208(ACVR1C…
GO:0008150	Biological Process	GO:0009987	cellular process	302	ENSOCUG00000000069(-),ENSOCUG00000000073(-),ENSOCUG00000000075(PITPNA),ENSOCUG00000000076(SLC43A2),ENSOCUG00000000155(NSRP1),ENSOCUG00000000186(RBM27),ENSOCUG00000000252(DIRAS2),ENSOCUG00000000264(UBR4),ENSOCUG00000000265(SNAP91),ENSOCUG00000000322(PARN),ENSOCUG00000000398(-),ENSOCUG00000000418(P2RY13),ENSOCUG00000000477(RALY),ENSOCUG00000000481(EIF2S2),ENSOCUG00000000494(ARV1),ENSOCUG00000000526…
GO:0008150	Biological Process	GO:0040007	growth	19	ENSOCUG00000001311(CELF1),ENSOCUG00000002902(DUSP6),ENSOCUG00000003640(-),ENSOCUG00000003682(-),ENSOCUG00000004213(BARHL2),ENSOCUG00000004847(GAP43),ENSOCUG00000007893(GPAM),ENSOCUG00000008192(SERTAD2),ENSOCUG00000008774(PTEN),ENSOCUG00000009639(WISP3),ENSOCUG00000009790(ERBB4),ENSOCUG00000010732(CYFIP1),ENSOCUG00000011901(-),ENSOCUG00000011956(CDHR2),ENSOCUG00000013396(EDN1),ENSOCUG00000014485(S…
GO:0008150	Biological Process	GO:0000003	reproduction	22	ENSOCUG00000000481(EIF2S2),ENSOCUG00000001052(ARID4A),ENSOCUG00000001311(CELF1),ENSOCUG00000002439(ACVR1),ENSOCUG00000003485(-),ENSOCUG00000004746(SPATA16),ENSOCUG00000004825(DRD1),ENSOCUG00000005655(-),ENSOCUG00000006600(BIRC6),ENSOCUG00000008154(TMF1),ENSOCUG00000008774(PTEN),ENSOCUG00000008782(MAP2K1),ENSOCUG00000008964(-),ENSOCUG00000009056(PDILT),ENSOCUG00000009208(ACVR1C),ENSOCUG00000009246…
GO:0008150	Biological Process	GO:0022414	reproductive process	22	ENSOCUG00000000481(EIF2S2),ENSOCUG00000001052(ARID4A),ENSOCUG00000001311(CELF1),ENSOCUG00000002439(ACVR1),ENSOCUG00000003485(-),ENSOCUG00000004746(SPATA16),ENSOCUG00000004825(DRD1),ENSOCUG00000005655(-),ENSOCUG00000006600(BIRC6),ENSOCUG00000008154(TMF1),ENSOCUG00000008774(PTEN),ENSOCUG00000008782(MAP2K1),ENSOCUG00000008964(-),ENSOCUG00000009056(PDILT),ENSOCUG00000009208(ACVR1C),ENSOCUG00000009246…
GO:0008150	Biological Process	GO:0044699	single-organism process	260	ENSOCUG00000000069(-),ENSOCUG00000000073(-),ENSOCUG00000000075(PITPNA),ENSOCUG00000000076(SLC43A2),ENSOCUG00000000252(DIRAS2),ENSOCUG00000000398(-),ENSOCUG00000000418(P2RY13),ENSOCUG00000000481(EIF2S2),ENSOCUG00000000494(ARV1),ENSOCUG00000000526(-),ENSOCUG00000001020(GNAI1),ENSOCUG00000001052(ARID4A),ENSOCUG00000001078(AMOTL1),ENSOCUG00000001311(CELF1),ENSOCUG00000001320(IFT74),ENSOCUG00000001576…
GO:0008150	Biological Process	GO:0022610	biological adhesion	24	ENSOCUG00000001320(IFT74),ENSOCUG00000002439(ACVR1),ENSOCUG00000002557(CLSTN2),ENSOCUG00000003812(EPHB1),ENSOCUG00000006106(UMOD),ENSOCUG00000007881(FLRT2),ENSOCUG00000007893(GPAM),ENSOCUG00000008774(PTEN),ENSOCUG00000009200(CYTIP),ENSOCUG00000009655(-),ENSOCUG00000010520(-),ENSOCUG00000011956(CDHR2),ENSOCUG00000014119(HOXD3),ENSOCUG00000015354(ITCH),ENSOCUG00000017539(SYK),ENSOCUG00000017666(-),…
GO:0008150	Biological Process	GO:0098743	cell aggregation	1	ENSOCUG00000001955(FGF6)
GO:0008150	Biological Process	GO:0099531	presynaptic process involved in synaptic transmission	2	ENSOCUG00000007425(CADPS2),ENSOCUG00000015585(OTOF)
GO:0008150	Biological Process	GO:0023052	signaling	112	ENSOCUG00000000069(-),ENSOCUG00000000073(-),ENSOCUG00000000252(DIRAS2),ENSOCUG00000000398(-),ENSOCUG00000000418(P2RY13),ENSOCUG00000000526(-),ENSOCUG00000001020(GNAI1),ENSOCUG00000001078(AMOTL1),ENSOCUG00000001320(IFT74),ENSOCUG00000001781(PREX2),ENSOCUG00000001874(ATR),ENSOCUG00000001955(FGF6),ENSOCUG00000001970(AKAP3),ENSOCUG00000002439(ACVR1),ENSOCUG00000002510(SNCB),ENSOCUG00000002557(CLSTN2)…
GO:0008150	Biological Process	GO:0098754	detoxification	1	ENSOCUG00000005189(NXN)
GO:0008150	Biological Process	GO:0001906	cell killing	1	ENSOCUG00000014527(CTSC)
GO:0008150	Biological Process	GO:0048511	rhythmic process	2	ENSOCUG00000006695(LARK),ENSOCUG00000008774(PTEN)
GO:0008150	Biological Process	GO:0050896	response to stimulus	131	ENSOCUG00000000069(-),ENSOCUG00000000073(-),ENSOCUG00000000252(DIRAS2),ENSOCUG00000000398(-),ENSOCUG00000000418(P2RY13),ENSOCUG00000000526(-),ENSOCUG00000001020(GNAI1),ENSOCUG00000001078(AMOTL1),ENSOCUG00000001320(IFT74),ENSOCUG00000001781(PREX2),ENSOCUG00000001874(ATR),ENSOCUG00000001952(C8H12orf5),ENSOCUG00000001955(FGF6),ENSOCUG00000001961(RAD51AP1),ENSOCUG00000001970(AKAP3),ENSOCUG00000002212…
GO:0008150	Biological Process	GO:0002376	immune system process	23	ENSOCUG00000001052(ARID4A),ENSOCUG00000002190(MITF),ENSOCUG00000004270(IL17A),ENSOCUG00000005197(-),ENSOCUG00000006106(UMOD),ENSOCUG00000007893(GPAM),ENSOCUG00000008782(MAP2K1),ENSOCUG00000009637(NCOA6),ENSOCUG00000010995(SNAP23),ENSOCUG00000014527(CTSC),ENSOCUG00000015354(ITCH),ENSOCUG00000015447(-),ENSOCUG00000016583(-),ENSOCUG00000017539(SYK),ENSOCUG00000021439(RPL22),ENSOCUG00000022428(POLM),…
GO:0003674	Molecular Function	GO:0005488	binding	250	ENSOCUG00000000069(-),ENSOCUG00000000075(PITPNA),ENSOCUG00000000155(NSRP1),ENSOCUG00000000186(RBM27),ENSOCUG00000000187(CKAP4),ENSOCUG00000000252(DIRAS2),ENSOCUG00000000264(UBR4),ENSOCUG00000000265(SNAP91),ENSOCUG00000000322(PARN),ENSOCUG00000000477(RALY),ENSOCUG00000000481(EIF2S2),ENSOCUG00000001020(GNAI1),ENSOCUG00000001052(ARID4A),ENSOCUG00000001078(AMOTL1),ENSOCUG00000001249(-),ENSOCUG0000000…
GO:0003674	Molecular Function	GO:0003824	catalytic activity	128	ENSOCUG00000000069(-),ENSOCUG00000000073(-),ENSOCUG00000000078(-),ENSOCUG00000000264(UBR4),ENSOCUG00000000322(PARN),ENSOCUG00000000474(-),ENSOCUG00000000526(-),ENSOCUG00000001020(GNAI1),ENSOCUG00000001571(LAP3),ENSOCUG00000001874(ATR),ENSOCUG00000001952(C8H12orf5),ENSOCUG00000001965(DYRK4),ENSOCUG00000002151(SDR39U1),ENSOCUG00000002206(DIS3L),ENSOCUG00000002250(GGT7),ENSOCUG00000002260(ACSS2),ENS…
GO:0003674	Molecular Function	GO:0045499	chemorepellent activity	1	ENSOCUG00000007881(FLRT2)
GO:0003674	Molecular Function	GO:0005215	transporter activity	28	ENSOCUG00000000075(PITPNA),ENSOCUG00000000076(SLC43A2),ENSOCUG00000002425(RYR2),ENSOCUG00000003328(CNNM4),ENSOCUG00000003640(-),ENSOCUG00000004986(XPO1),ENSOCUG00000005164(-),ENSOCUG00000005338(CLVS1),ENSOCUG00000005809(TMEM38B),ENSOCUG00000005946(-),ENSOCUG00000007350(TIMM9),ENSOCUG00000009279(ABCA1),ENSOCUG00000009943(SLC38A2),ENSOCUG00000010540(-),ENSOCUG00000011569(GLRA2),ENSOCUG00000012036(-…
GO:0003674	Molecular Function	GO:0001071	nucleic acid binding transcription factor activity	19	ENSOCUG00000002190(MITF),ENSOCUG00000002413(HOXD4),ENSOCUG00000003682(-),ENSOCUG00000004213(BARHL2),ENSOCUG00000008466(JDP2),ENSOCUG00000008964(-),ENSOCUG00000009246(-),ENSOCUG00000009733(HSF5),ENSOCUG00000010095(ZNF18),ENSOCUG00000011901(-),ENSOCUG00000012174(NRF1),ENSOCUG00000012379(HIVEP1),ENSOCUG00000014119(HOXD3),ENSOCUG00000014914(-),ENSOCUG00000015145(NFATC4),ENSOCUG00000022907(RORC),ENSOC…
GO:0003674	Molecular Function	GO:0098772	molecular function regulator	18	ENSOCUG00000001211(LOC100339409),ENSOCUG00000001781(PREX2),ENSOCUG00000001798(ACAP2),ENSOCUG00000001807(EVI5),ENSOCUG00000005197(-),ENSOCUG00000006600(BIRC6),ENSOCUG00000008782(MAP2K1),ENSOCUG00000008986(SBF2),ENSOCUG00000012488(ALS2),ENSOCUG00000012806(-),ENSOCUG00000013111(PCOLCE2),ENSOCUG00000014123(PPP1R2),ENSOCUG00000014527(CTSC),ENSOCUG00000014805(WNT3),ENSOCUG00000014822(FAF2),ENSOCUG00000…
GO:0003674	Molecular Function	GO:0000988	transcription factor activity, protein binding	7	ENSOCUG00000000477(RALY),ENSOCUG00000002775(NSD1),ENSOCUG00000005851(-),ENSOCUG00000008192(SERTAD2),ENSOCUG00000009637(NCOA6),ENSOCUG00000011400(-),ENSOCUG00000014914(-)
GO:0003674	Molecular Function	GO:0016209	antioxidant activity	1	ENSOCUG00000005189(NXN)
GO:0003674	Molecular Function	GO:0005198	structural molecule activity	12	ENSOCUG00000007903(TECTB),ENSOCUG00000008794(-),ENSOCUG00000014485(SPTBN2),ENSOCUG00000014826(CLTB),ENSOCUG00000016084(-),ENSOCUG00000021439(RPL22),ENSOCUG00000023060(-),ENSOCUG00000023537(-),ENSOCUG00000025812(-),ENSOCUG00000026573(-),ENSOCUG00000026754(-),ENSOCUG00000027691(KRT18)
GO:0003674	Molecular Function	GO:0004871	signal transducer activity	30	ENSOCUG00000000073(-),ENSOCUG00000000418(P2RY13),ENSOCUG00000001020(GNAI1),ENSOCUG00000002425(RYR2),ENSOCUG00000002439(ACVR1),ENSOCUG00000003812(EPHB1),ENSOCUG00000004825(DRD1),ENSOCUG00000005883(GPR87),ENSOCUG00000008782(MAP2K1),ENSOCUG00000009208(ACVR1C),ENSOCUG00000009279(ABCA1),ENSOCUG00000009406(-),ENSOCUG00000009790(ERBB4),ENSOCUG00000011569(GLRA2),ENSOCUG00000012806(-),ENSOCUG00000013004(G…
GO:0003674	Molecular Function	GO:0060089	molecular transducer activity	25	ENSOCUG00000000073(-),ENSOCUG00000000418(P2RY13),ENSOCUG00000002425(RYR2),ENSOCUG00000002439(ACVR1),ENSOCUG00000003812(EPHB1),ENSOCUG00000004825(DRD1),ENSOCUG00000005883(GPR87),ENSOCUG00000009208(ACVR1C),ENSOCUG00000009279(ABCA1),ENSOCUG00000009406(-),ENSOCUG00000009790(ERBB4),ENSOCUG00000010540(-),ENSOCUG00000011569(GLRA2),ENSOCUG00000013004(GPR111),ENSOCUG00000013020(GPR115),ENSOCUG00000016569(…
GO:0005575	Cellular Component	GO:0044422	organelle part	151	ENSOCUG00000000069(-),ENSOCUG00000000073(-),ENSOCUG00000000155(NSRP1),ENSOCUG00000000187(CKAP4),ENSOCUG00000000264(UBR4),ENSOCUG00000000272(EMC1),ENSOCUG00000000477(RALY),ENSOCUG00000000494(ARV1),ENSOCUG00000001020(GNAI1),ENSOCUG00000001052(ARID4A),ENSOCUG00000001078(AMOTL1),ENSOCUG00000001311(CELF1),ENSOCUG00000001320(IFT74),ENSOCUG00000001571(LAP3),ENSOCUG00000001576(MED28),ENSOCUG00000001629(C…
GO:0005575	Cellular Component	GO:0045202	synapse	17	ENSOCUG00000001249(-),ENSOCUG00000002142(CBLN3),ENSOCUG00000002510(SNCB),ENSOCUG00000002557(CLSTN2),ENSOCUG00000003347(SEMA4C),ENSOCUG00000003640(-),ENSOCUG00000004847(GAP43),ENSOCUG00000007425(CADPS2),ENSOCUG00000008892(RAPSN),ENSOCUG00000008971(-),ENSOCUG00000010020(-),ENSOCUG00000011569(GLRA2),ENSOCUG00000012082(ATAD1),ENSOCUG00000012488(ALS2),ENSOCUG00000012806(-),ENSOCUG00000015585(OTOF),ENS…
GO:0005575	Cellular Component	GO:0043226	organelle	245	ENSOCUG00000000069(-),ENSOCUG00000000073(-),ENSOCUG00000000075(PITPNA),ENSOCUG00000000155(NSRP1),ENSOCUG00000000187(CKAP4),ENSOCUG00000000264(UBR4),ENSOCUG00000000265(SNAP91),ENSOCUG00000000272(EMC1),ENSOCUG00000000322(PARN),ENSOCUG00000000418(P2RY13),ENSOCUG00000000474(-),ENSOCUG00000000477(RALY),ENSOCUG00000000494(ARV1),ENSOCUG00000000526(-),ENSOCUG00000001020(GNAI1),ENSOCUG00000001052(ARID4A),…
GO:0005575	Cellular Component	GO:0044456	synapse part	13	ENSOCUG00000002557(CLSTN2),ENSOCUG00000003347(SEMA4C),ENSOCUG00000003640(-),ENSOCUG00000004847(GAP43),ENSOCUG00000007425(CADPS2),ENSOCUG00000008971(-),ENSOCUG00000010020(-),ENSOCUG00000011569(GLRA2),ENSOCUG00000012082(ATAD1),ENSOCUG00000012488(ALS2),ENSOCUG00000012806(-),ENSOCUG00000015585(OTOF),ENSOCUG00000016569(CHRM2)
GO:0005575	Cellular Component	GO:0005576	extracellular region	80	ENSOCUG00000000069(-),ENSOCUG00000000075(PITPNA),ENSOCUG00000000187(CKAP4),ENSOCUG00000000526(-),ENSOCUG00000001020(GNAI1),ENSOCUG00000001571(LAP3),ENSOCUG00000001955(FGF6),ENSOCUG00000002142(CBLN3),ENSOCUG00000002267(GSS),ENSOCUG00000002782(LMAN2),ENSOCUG00000003347(SEMA4C),ENSOCUG00000003644(BLMH),ENSOCUG00000003812(EPHB1),ENSOCUG00000004270(IL17A),ENSOCUG00000004271(IL17F),ENSOCUG00000004551(B…
GO:0005575	Cellular Component	GO:0031974	membrane-enclosed lumen	73	ENSOCUG00000000069(-),ENSOCUG00000000155(NSRP1),ENSOCUG00000000187(CKAP4),ENSOCUG00000000264(UBR4),ENSOCUG00000001020(GNAI1),ENSOCUG00000001052(ARID4A),ENSOCUG00000001311(CELF1),ENSOCUG00000001571(LAP3),ENSOCUG00000001576(MED28),ENSOCUG00000001629(CWC15),ENSOCUG00000001874(ATR),ENSOCUG00000001961(RAD51AP1),ENSOCUG00000002212(TIPIN),ENSOCUG00000002260(ACSS2),ENSOCUG00000002413(HOXD4),ENSOCUG000000…
GO:0005575	Cellular Component	GO:0005623	cell	297	ENSOCUG00000000069(-),ENSOCUG00000000073(-),ENSOCUG00000000075(PITPNA),ENSOCUG00000000076(SLC43A2),ENSOCUG00000000155(NSRP1),ENSOCUG00000000187(CKAP4),ENSOCUG00000000252(DIRAS2),ENSOCUG00000000264(UBR4),ENSOCUG00000000265(SNAP91),ENSOCUG00000000272(EMC1),ENSOCUG00000000322(PARN),ENSOCUG00000000418(P2RY13),ENSOCUG00000000474(-),ENSOCUG00000000477(RALY),ENSOCUG00000000481(EIF2S2),ENSOCUG00000000494…
GO:0005575	Cellular Component	GO:0044464	cell part	295	ENSOCUG00000000069(-),ENSOCUG00000000073(-),ENSOCUG00000000075(PITPNA),ENSOCUG00000000076(SLC43A2),ENSOCUG00000000155(NSRP1),ENSOCUG00000000187(CKAP4),ENSOCUG00000000252(DIRAS2),ENSOCUG00000000264(UBR4),ENSOCUG00000000265(SNAP91),ENSOCUG00000000272(EMC1),ENSOCUG00000000322(PARN),ENSOCUG00000000418(P2RY13),ENSOCUG00000000474(-),ENSOCUG00000000477(RALY),ENSOCUG00000000481(EIF2S2),ENSOCUG00000000494…
GO:0005575	Cellular Component	GO:0044421	extracellular region part	70	ENSOCUG00000000069(-),ENSOCUG00000000075(PITPNA),ENSOCUG00000000187(CKAP4),ENSOCUG00000000526(-),ENSOCUG00000001020(GNAI1),ENSOCUG00000001571(LAP3),ENSOCUG00000002142(CBLN3),ENSOCUG00000002267(GSS),ENSOCUG00000002782(LMAN2),ENSOCUG00000003347(SEMA4C),ENSOCUG00000003644(BLMH),ENSOCUG00000003812(EPHB1),ENSOCUG00000004270(IL17A),ENSOCUG00000004271(IL17F),ENSOCUG00000004551(BEND7),ENSOCUG00000005242(…
GO:0005575	Cellular Component	GO:0099512	supramolecular fiber	11	ENSOCUG00000000069(-),ENSOCUG00000009644(TUBE1),ENSOCUG00000010715(TUBGCP5),ENSOCUG00000011004(HAUS2),ENSOCUG00000014557(CEP57),ENSOCUG00000015014(KIF3C),ENSOCUG00000016248(GRAMD3),ENSOCUG00000017666(-),ENSOCUG00000021231(CCT5),ENSOCUG00000026588(-),ENSOCUG00000027691(KRT18)
GO:0005575	Cellular Component	GO:0032991	macromolecular complex	91	ENSOCUG00000000069(-),ENSOCUG00000000155(NSRP1),ENSOCUG00000000187(CKAP4),ENSOCUG00000000272(EMC1),ENSOCUG00000000477(RALY),ENSOCUG00000000481(EIF2S2),ENSOCUG00000001052(ARID4A),ENSOCUG00000001078(AMOTL1),ENSOCUG00000001320(IFT74),ENSOCUG00000001576(MED28),ENSOCUG00000001629(CWC15),ENSOCUG00000001961(RAD51AP1),ENSOCUG00000002190(MITF),ENSOCUG00000002206(DIS3L),ENSOCUG00000002212(TIPIN),ENSOCUG000…
GO:0005575	Cellular Component	GO:0031012	extracellular matrix	9	ENSOCUG00000000187(CKAP4),ENSOCUG00000007903(TECTB),ENSOCUG00000009655(-),ENSOCUG00000014015(USB1),ENSOCUG00000014710(USH2A),ENSOCUG00000014805(WNT3),ENSOCUG00000014914(-),ENSOCUG00000021439(RPL22),ENSOCUG00000026588(-)
GO:0005575	Cellular Component	GO:0030054	cell junction	17	ENSOCUG00000001078(AMOTL1),ENSOCUG00000001571(LAP3),ENSOCUG00000002413(HOXD4),ENSOCUG00000007881(FLRT2),ENSOCUG00000008794(-),ENSOCUG00000010732(CYFIP1),ENSOCUG00000010995(SNAP23),ENSOCUG00000011569(GLRA2),ENSOCUG00000012904(LAYN),ENSOCUG00000014485(SPTBN2),ENSOCUG00000016569(CHRM2),ENSOCUG00000017370(FRMD4A),ENSOCUG00000017666(-),ENSOCUG00000017726(ITGA11),ENSOCUG00000021242(PKP1),ENSOCUG0000002…
GO:0005575	Cellular Component	GO:0044420	extracellular matrix component	2	ENSOCUG00000009655(-),ENSOCUG00000014710(USH2A)
GO:0005575	Cellular Component	GO:0044425	membrane part	137	ENSOCUG00000000069(-),ENSOCUG00000000073(-),ENSOCUG00000000076(SLC43A2),ENSOCUG00000000187(CKAP4),ENSOCUG00000000272(EMC1),ENSOCUG00000000398(-),ENSOCUG00000000418(P2RY13),ENSOCUG00000000494(ARV1),ENSOCUG00000001078(AMOTL1),ENSOCUG00000001389(LINGO4),ENSOCUG00000001569(CLRN2),ENSOCUG00000001777(GOSR1),ENSOCUG00000001955(FGF6),ENSOCUG00000002260(ACSS2),ENSOCUG00000002439(ACVR1),ENSOCUG00000002557(…
GO:0005575	Cellular Component	GO:0016020	membrane	173	ENSOCUG00000000069(-),ENSOCUG00000000073(-),ENSOCUG00000000076(SLC43A2),ENSOCUG00000000187(CKAP4),ENSOCUG00000000252(DIRAS2),ENSOCUG00000000264(UBR4),ENSOCUG00000000272(EMC1),ENSOCUG00000000398(-),ENSOCUG00000000418(P2RY13),ENSOCUG00000000494(ARV1),ENSOCUG00000001020(GNAI1),ENSOCUG00000001052(ARID4A),ENSOCUG00000001078(AMOTL1),ENSOCUG00000001389(LINGO4),ENSOCUG00000001569(CLRN2),ENSOCUG0000000177…

## Sheet: Table S9
Table S9. XXL_vs_MH_0.05_fst_pi_ratio_sig_intersect.GO.level2.
GO ID (level1)	GO Term (level1)	GO ID (level2)	GO Term (level2)	number_of_XXL_vs_MH_0.05_fst_pi_ratio_sig_intersect (All)	Genes_of_XXL_vs_MH_0.05_fst_pi_ratio_sig_intersect
GO:0008150	Biological Process	GO:0008152	metabolic process	184	ENSOCUG00000000186(RBM27),ENSOCUG00000000291(UBXN4),ENSOCUG00000000293(LCT),ENSOCUG00000000403(-),ENSOCUG00000000477(RALY),ENSOCUG00000000481(EIF2S2),ENSOCUG00000000661(ACMSD),ENSOCUG00000000765(-),ENSOCUG00000000803(ATXN7),ENSOCUG00000000906(ANGPTL3),ENSOCUG00000000918(-),ENSOCUG00000001085(ALK),ENSOCUG00000001117(CDKL4),ENSOCUG00000001320(IFT74),ENSOCUG00000001415(SOAT2),ENSOCUG00000001501(SMPD…
GO:0008150	Biological Process	GO:0007610	behavior	16	ENSOCUG00000001085(ALK),ENSOCUG00000001473(S100B),ENSOCUG00000001781(PREX2),ENSOCUG00000001923(CXCR4),ENSOCUG00000004359(SERPINE2),ENSOCUG00000006646(-),ENSOCUG00000008964(-),ENSOCUG00000010034(-),ENSOCUG00000011124(FGF18),ENSOCUG00000011138(ASIP),ENSOCUG00000015589(-),ENSOCUG00000016511(PARK7),ENSOCUG00000017148(-),ENSOCUG00000017490(TBCE),ENSOCUG00000023956(-),ENSOCUG00000025681(-)
GO:0008150	Biological Process	GO:0099531	presynaptic process involved in synaptic transmission	4	ENSOCUG00000003900(-),ENSOCUG00000007425(CADPS2),ENSOCUG00000012200(RAB5A),ENSOCUG00000016511(PARK7)
GO:0008150	Biological Process	GO:0022610	biological adhesion	25	ENSOCUG00000000023(PKP2),ENSOCUG00000000403(-),ENSOCUG00000000906(ANGPTL3),ENSOCUG00000001320(IFT74),ENSOCUG00000003812(EPHB1),ENSOCUG00000004359(SERPINE2),ENSOCUG00000007155(FOXP1),ENSOCUG00000007508(-),ENSOCUG00000007844(SOS1),ENSOCUG00000010034(-),ENSOCUG00000012863(CDHR3),ENSOCUG00000014119(HOXD3),ENSOCUG00000014767(PAG1),ENSOCUG00000015354(ITCH),ENSOCUG00000016883(FERMT1),ENSOCUG00000017338(…
GO:0008150	Biological Process	GO:0051179	localization	89	ENSOCUG00000000023(PKP2),ENSOCUG00000000025(SLCO2A1),ENSOCUG00000000315(GRIA3),ENSOCUG00000000403(-),ENSOCUG00000000906(ANGPTL3),ENSOCUG00000000918(-),ENSOCUG00000001320(IFT74),ENSOCUG00000001372(ABCB11),ENSOCUG00000001415(SOAT2),ENSOCUG00000001497(FABP7),ENSOCUG00000001823(LOC100342463),ENSOCUG00000002190(MITF),ENSOCUG00000002364(TNFRSF9),ENSOCUG00000002425(RYR2),ENSOCUG00000002896(-),ENSOCUG000…
GO:0008150	Biological Process	GO:0040011	locomotion	23	ENSOCUG00000000403(-),ENSOCUG00000000906(ANGPTL3),ENSOCUG00000000918(-),ENSOCUG00000001923(CXCR4),ENSOCUG00000002190(MITF),ENSOCUG00000003812(EPHB1),ENSOCUG00000007155(FOXP1),ENSOCUG00000008154(TMF1),ENSOCUG00000008618(FAM60A),ENSOCUG00000010827(BOC),ENSOCUG00000011124(FGF18),ENSOCUG00000011362(-),ENSOCUG00000011399(TTLL5),ENSOCUG00000012948(DOCK7),ENSOCUG00000013851(SASH1),ENSOCUG00000015881(SDC…
GO:0008150	Biological Process	GO:0032502	developmental process	74	ENSOCUG00000000023(PKP2),ENSOCUG00000000403(-),ENSOCUG00000000481(EIF2S2),ENSOCUG00000000906(ANGPTL3),ENSOCUG00000000918(-),ENSOCUG00000001085(ALK),ENSOCUG00000001320(IFT74),ENSOCUG00000001497(FABP7),ENSOCUG00000001781(PREX2),ENSOCUG00000001827(TMEM57),ENSOCUG00000001952(C8H12orf5),ENSOCUG00000002072(LOC100358347),ENSOCUG00000002190(MITF),ENSOCUG00000002412(HOXD12),ENSOCUG00000002413(HOXD4),ENSOC…
GO:0008150	Biological Process	GO:0071840	cellular component organization or biogenesis	76	ENSOCUG00000000023(PKP2),ENSOCUG00000000403(-),ENSOCUG00000000661(ACMSD),ENSOCUG00000000765(-),ENSOCUG00000000803(ATXN7),ENSOCUG00000001320(IFT74),ENSOCUG00000001412(-),ENSOCUG00000001415(SOAT2),ENSOCUG00000001781(PREX2),ENSOCUG00000001952(C8H12orf5),ENSOCUG00000002190(MITF),ENSOCUG00000002364(TNFRSF9),ENSOCUG00000002767(CEP162),ENSOCUG00000003485(-),ENSOCUG00000003604(VTI1A),ENSOCUG00000003796(C…
GO:0008150	Biological Process	GO:0000003	reproduction	15	ENSOCUG00000000481(EIF2S2),ENSOCUG00000003485(-),ENSOCUG00000004359(SERPINE2),ENSOCUG00000006600(BIRC6),ENSOCUG00000006605(ARID4B),ENSOCUG00000007844(SOS1),ENSOCUG00000008154(TMF1),ENSOCUG00000008858(CORIN),ENSOCUG00000008964(-),ENSOCUG00000009317(MCM8),ENSOCUG00000010034(-),ENSOCUG00000011399(TTLL5),ENSOCUG00000017687(KITLG),ENSOCUG00000023956(-),ENSOCUG00000025991(HSF2)
GO:0008150	Biological Process	GO:0022414	reproductive process	15	ENSOCUG00000000481(EIF2S2),ENSOCUG00000003485(-),ENSOCUG00000004359(SERPINE2),ENSOCUG00000006600(BIRC6),ENSOCUG00000006605(ARID4B),ENSOCUG00000007844(SOS1),ENSOCUG00000008154(TMF1),ENSOCUG00000008858(CORIN),ENSOCUG00000008964(-),ENSOCUG00000009317(MCM8),ENSOCUG00000010034(-),ENSOCUG00000011399(TTLL5),ENSOCUG00000017687(KITLG),ENSOCUG00000023956(-),ENSOCUG00000025991(HSF2)
GO:0008150	Biological Process	GO:0032501	multicellular organismal process	93	ENSOCUG00000000023(PKP2),ENSOCUG00000000403(-),ENSOCUG00000000481(EIF2S2),ENSOCUG00000000906(ANGPTL3),ENSOCUG00000000918(-),ENSOCUG00000001085(ALK),ENSOCUG00000001320(IFT74),ENSOCUG00000001415(SOAT2),ENSOCUG00000001473(S100B),ENSOCUG00000001497(FABP7),ENSOCUG00000001781(PREX2),ENSOCUG00000001827(TMEM57),ENSOCUG00000001952(C8H12orf5),ENSOCUG00000002072(LOC100358347),ENSOCUG00000002190(MITF),ENSOCU…
GO:0008150	Biological Process	GO:0048519	negative regulation of biological process	57	ENSOCUG00000000023(PKP2),ENSOCUG00000000403(-),ENSOCUG00000000803(ATXN7),ENSOCUG00000000906(ANGPTL3),ENSOCUG00000000918(-),ENSOCUG00000001320(IFT74),ENSOCUG00000001497(FABP7),ENSOCUG00000001952(C8H12orf5),ENSOCUG00000002190(MITF),ENSOCUG00000002364(TNFRSF9),ENSOCUG00000002425(RYR2),ENSOCUG00000004359(SERPINE2),ENSOCUG00000004831(DIP2A),ENSOCUG00000005730(NOSTRIN),ENSOCUG00000006600(BIRC6),ENSOCUG…
GO:0008150	Biological Process	GO:0051704	multi-organism process	20	ENSOCUG00000000481(EIF2S2),ENSOCUG00000004359(SERPINE2),ENSOCUG00000005996(THOC2),ENSOCUG00000006605(ARID4B),ENSOCUG00000006646(-),ENSOCUG00000006847(CHMP4C),ENSOCUG00000007844(SOS1),ENSOCUG00000008154(TMF1),ENSOCUG00000008858(CORIN),ENSOCUG00000008964(-),ENSOCUG00000009317(MCM8),ENSOCUG00000010396(SSB),ENSOCUG00000011399(TTLL5),ENSOCUG00000012200(RAB5A),ENSOCUG00000013851(SASH1),ENSOCUG000000139…
GO:0008150	Biological Process	GO:0040007	growth	11	ENSOCUG00000001412(-),ENSOCUG00000004359(SERPINE2),ENSOCUG00000007155(FOXP1),ENSOCUG00000007844(SOS1),ENSOCUG00000010034(-),ENSOCUG00000011415(TGFB3),ENSOCUG00000016105(COLQ),ENSOCUG00000017148(-),ENSOCUG00000017490(TBCE),ENSOCUG00000017805(CAPRIN2),ENSOCUG00000026693(-)
GO:0008150	Biological Process	GO:0098754	detoxification	1	ENSOCUG00000016511(PARK7)
GO:0008150	Biological Process	GO:0048518	positive regulation of biological process	69	ENSOCUG00000000403(-),ENSOCUG00000000803(ATXN7),ENSOCUG00000000906(ANGPTL3),ENSOCUG00000001085(ALK),ENSOCUG00000001320(IFT74),ENSOCUG00000001473(S100B),ENSOCUG00000001781(PREX2),ENSOCUG00000001798(ACAP2),ENSOCUG00000001952(C8H12orf5),ENSOCUG00000002190(MITF),ENSOCUG00000002413(HOXD4),ENSOCUG00000002495(PIK3R4),ENSOCUG00000003812(EPHB1),ENSOCUG00000003900(-),ENSOCUG00000004353(WDFY1),ENSOCUG000000…
GO:0008150	Biological Process	GO:0001906	cell killing	1	ENSOCUG00000014527(CTSC)
GO:0008150	Biological Process	GO:0009987	cellular process	233	ENSOCUG00000000023(PKP2),ENSOCUG00000000186(RBM27),ENSOCUG00000000291(UBXN4),ENSOCUG00000000315(GRIA3),ENSOCUG00000000403(-),ENSOCUG00000000477(RALY),ENSOCUG00000000481(EIF2S2),ENSOCUG00000000661(ACMSD),ENSOCUG00000000765(-),ENSOCUG00000000803(ATXN7),ENSOCUG00000000906(ANGPTL3),ENSOCUG00000000918(-),ENSOCUG00000001085(ALK),ENSOCUG00000001117(CDKL4),ENSOCUG00000001320(IFT74),ENSOCUG00000001372(ABC…
GO:0008150	Biological Process	GO:0048511	rhythmic process	1	ENSOCUG00000013417(NAMPT)
GO:0008150	Biological Process	GO:0044699	single-organism process	193	ENSOCUG00000000023(PKP2),ENSOCUG00000000025(SLCO2A1),ENSOCUG00000000291(UBXN4),ENSOCUG00000000315(GRIA3),ENSOCUG00000000403(-),ENSOCUG00000000481(EIF2S2),ENSOCUG00000000661(ACMSD),ENSOCUG00000000765(-),ENSOCUG00000000803(ATXN7),ENSOCUG00000000906(ANGPTL3),ENSOCUG00000000918(-),ENSOCUG00000001085(ALK),ENSOCUG00000001320(IFT74),ENSOCUG00000001372(ABCB11),ENSOCUG00000001412(-),ENSOCUG00000001415(SOA…
GO:0008150	Biological Process	GO:0023052	signaling	76	ENSOCUG00000000023(PKP2),ENSOCUG00000000315(GRIA3),ENSOCUG00000000403(-),ENSOCUG00000000803(ATXN7),ENSOCUG00000000906(ANGPTL3),ENSOCUG00000001085(ALK),ENSOCUG00000001320(IFT74),ENSOCUG00000001473(S100B),ENSOCUG00000001781(PREX2),ENSOCUG00000001923(CXCR4),ENSOCUG00000002896(-),ENSOCUG00000003812(EPHB1),ENSOCUG00000003900(-),ENSOCUG00000004353(WDFY1),ENSOCUG00000004359(SERPINE2),ENSOCUG00000004851(…
GO:0008150	Biological Process	GO:0002376	immune system process	17	ENSOCUG00000000403(-),ENSOCUG00000002072(LOC100358347),ENSOCUG00000002190(MITF),ENSOCUG00000004353(WDFY1),ENSOCUG00000007155(FOXP1),ENSOCUG00000007844(SOS1),ENSOCUG00000009637(NCOA6),ENSOCUG00000010034(-),ENSOCUG00000010633(HMOX1),ENSOCUG00000011415(TGFB3),ENSOCUG00000014527(CTSC),ENSOCUG00000014767(PAG1),ENSOCUG00000015354(ITCH),ENSOCUG00000016511(PARK7),ENSOCUG00000017687(KITLG),ENSOCUG00000023…
GO:0008150	Biological Process	GO:0050789	regulation of biological process	141	ENSOCUG00000000023(PKP2),ENSOCUG00000000315(GRIA3),ENSOCUG00000000403(-),ENSOCUG00000000477(RALY),ENSOCUG00000000803(ATXN7),ENSOCUG00000000906(ANGPTL3),ENSOCUG00000000918(-),ENSOCUG00000001085(ALK),ENSOCUG00000001320(IFT74),ENSOCUG00000001412(-),ENSOCUG00000001415(SOAT2),ENSOCUG00000001473(S100B),ENSOCUG00000001497(FABP7),ENSOCUG00000001723(ZFHX4),ENSOCUG00000001781(PREX2),ENSOCUG00000001798(ACAP…
GO:0008150	Biological Process	GO:0050896	response to stimulus	98	ENSOCUG00000000291(UBXN4),ENSOCUG00000000315(GRIA3),ENSOCUG00000000403(-),ENSOCUG00000000803(ATXN7),ENSOCUG00000000906(ANGPTL3),ENSOCUG00000001085(ALK),ENSOCUG00000001320(IFT74),ENSOCUG00000001473(S100B),ENSOCUG00000001497(FABP7),ENSOCUG00000001781(PREX2),ENSOCUG00000001923(CXCR4),ENSOCUG00000001952(C8H12orf5),ENSOCUG00000002267(GSS),ENSOCUG00000002495(PIK3R4),ENSOCUG00000002896(-),ENSOCUG0000000…
GO:0008150	Biological Process	GO:0065007	biological regulation	146	ENSOCUG00000000023(PKP2),ENSOCUG00000000315(GRIA3),ENSOCUG00000000403(-),ENSOCUG00000000477(RALY),ENSOCUG00000000803(ATXN7),ENSOCUG00000000906(ANGPTL3),ENSOCUG00000000918(-),ENSOCUG00000001085(ALK),ENSOCUG00000001320(IFT74),ENSOCUG00000001412(-),ENSOCUG00000001415(SOAT2),ENSOCUG00000001473(S100B),ENSOCUG00000001497(FABP7),ENSOCUG00000001723(ZFHX4),ENSOCUG00000001781(PREX2),ENSOCUG00000001798(ACAP…
GO:0003674	Molecular Function	GO:0005215	transporter activity	29	ENSOCUG00000000025(SLCO2A1),ENSOCUG00000000315(GRIA3),ENSOCUG00000001372(ABCB11),ENSOCUG00000001497(FABP7),ENSOCUG00000001823(LOC100342463),ENSOCUG00000002425(RYR2),ENSOCUG00000004986(XPO1),ENSOCUG00000005338(CLVS1),ENSOCUG00000007445(PMP2),ENSOCUG00000007448(FABP9),ENSOCUG00000007617(TF),ENSOCUG00000008840(ATP10D),ENSOCUG00000010247(ATP6V0D2),ENSOCUG00000010425(-),ENSOCUG00000012261(TPR),ENSOCUG…
GO:0003674	Molecular Function	GO:0098772	molecular function regulator	23	ENSOCUG00000000906(ANGPTL3),ENSOCUG00000001781(PREX2),ENSOCUG00000001798(ACAP2),ENSOCUG00000002896(-),ENSOCUG00000004359(SERPINE2),ENSOCUG00000006600(BIRC6),ENSOCUG00000007844(SOS1),ENSOCUG00000008118(-),ENSOCUG00000010501(SH3BP5),ENSOCUG00000012948(DOCK7),ENSOCUG00000013111(PCOLCE2),ENSOCUG00000013948(ARHGAP20),ENSOCUG00000014123(PPP1R2),ENSOCUG00000014527(CTSC),ENSOCUG00000015439(RASGRP3),ENSOC…
GO:0003674	Molecular Function	GO:0005488	binding	189	ENSOCUG00000000023(PKP2),ENSOCUG00000000186(RBM27),ENSOCUG00000000403(-),ENSOCUG00000000477(RALY),ENSOCUG00000000481(EIF2S2),ENSOCUG00000000661(ACMSD),ENSOCUG00000000765(-),ENSOCUG00000000803(ATXN7),ENSOCUG00000000906(ANGPTL3),ENSOCUG00000000918(-),ENSOCUG00000001085(ALK),ENSOCUG00000001117(CDKL4),ENSOCUG00000001320(IFT74),ENSOCUG00000001372(ABCB11),ENSOCUG00000001412(-),ENSOCUG00000001415(SOAT2)…
GO:0003674	Molecular Function	GO:0016530	metallochaperone activity	1	ENSOCUG00000016511(PARK7)
GO:0003674	Molecular Function	GO:0003824	catalytic activity	96	ENSOCUG00000000078(-),ENSOCUG00000000293(LCT),ENSOCUG00000000474(-),ENSOCUG00000000661(ACMSD),ENSOCUG00000000765(-),ENSOCUG00000001085(ALK),ENSOCUG00000001117(CDKL4),ENSOCUG00000001372(ABCB11),ENSOCUG00000001415(SOAT2),ENSOCUG00000001501(SMPDL3A),ENSOCUG00000001952(C8H12orf5),ENSOCUG00000002198(FASTKD1),ENSOCUG00000002250(GGT7),ENSOCUG00000002260(ACSS2),ENSOCUG00000002267(GSS),ENSOCUG00000002495(…
GO:0003674	Molecular Function	GO:0016209	antioxidant activity	1	ENSOCUG00000016511(PARK7)
GO:0003674	Molecular Function	GO:0009055	electron carrier activity	1	ENSOCUG00000027375(LOC100357329)
GO:0003674	Molecular Function	GO:0000988	transcription factor activity, protein binding	5	ENSOCUG00000000477(RALY),ENSOCUG00000009637(NCOA6),ENSOCUG00000015400(PTPN14),ENSOCUG00000016511(PARK7),ENSOCUG00000017871(ACTN2)
GO:0003674	Molecular Function	GO:0005198	structural molecule activity	11	ENSOCUG00000000023(PKP2),ENSOCUG00000003706(-),ENSOCUG00000005808(PDLIM3),ENSOCUG00000010595(-),ENSOCUG00000013851(SASH1),ENSOCUG00000023508(-),ENSOCUG00000023537(-),ENSOCUG00000026239(-),ENSOCUG00000026573(-),ENSOCUG00000027691(KRT18),ENSOCUG00000028015(LOC100346996)
GO:0003674	Molecular Function	GO:0001071	nucleic acid binding transcription factor activity	7	ENSOCUG00000002190(MITF),ENSOCUG00000002413(HOXD4),ENSOCUG00000007155(FOXP1),ENSOCUG00000008964(-),ENSOCUG00000014119(HOXD3),ENSOCUG00000023956(-),ENSOCUG00000025991(HSF2)
GO:0003674	Molecular Function	GO:0004871	signal transducer activity	20	ENSOCUG00000000315(GRIA3),ENSOCUG00000001085(ALK),ENSOCUG00000001923(CXCR4),ENSOCUG00000002425(RYR2),ENSOCUG00000003812(EPHB1),ENSOCUG00000004851(LOC100337722),ENSOCUG00000010633(HMOX1),ENSOCUG00000016679(-),ENSOCUG00000017148(-),ENSOCUG00000017411(-),ENSOCUG00000017666(-),ENSOCUG00000017726(ITGA11),ENSOCUG00000021839(ATP2C1),ENSOCUG00000022187(LOC100337976),ENSOCUG00000023818(LOC100344800),ENSOC…
GO:0003674	Molecular Function	GO:0060089	molecular transducer activity	19	ENSOCUG00000000315(GRIA3),ENSOCUG00000001085(ALK),ENSOCUG00000001923(CXCR4),ENSOCUG00000002364(TNFRSF9),ENSOCUG00000002425(RYR2),ENSOCUG00000003812(EPHB1),ENSOCUG00000004851(LOC100337722),ENSOCUG00000008858(CORIN),ENSOCUG00000017084(HCN1),ENSOCUG00000017148(-),ENSOCUG00000017411(-),ENSOCUG00000017666(-),ENSOCUG00000017726(ITGA11),ENSOCUG00000022187(LOC100337976),ENSOCUG00000023818(LOC100344800),E…
GO:0005575	Cellular Component	GO:0043226	organelle	197	ENSOCUG00000000023(PKP2),ENSOCUG00000000173(CEP170),ENSOCUG00000000291(UBXN4),ENSOCUG00000000474(-),ENSOCUG00000000477(RALY),ENSOCUG00000000661(ACMSD),ENSOCUG00000000765(-),ENSOCUG00000000803(ATXN7),ENSOCUG00000000906(ANGPTL3),ENSOCUG00000000918(-),ENSOCUG00000001085(ALK),ENSOCUG00000001320(IFT74),ENSOCUG00000001372(ABCB11),ENSOCUG00000001415(SOAT2),ENSOCUG00000001473(S100B),ENSOCUG00000001497(FA…
GO:0005575	Cellular Component	GO:0044421	extracellular region part	61	ENSOCUG00000000403(-),ENSOCUG00000000661(ACMSD),ENSOCUG00000000906(ANGPTL3),ENSOCUG00000001085(ALK),ENSOCUG00000001372(ABCB11),ENSOCUG00000001501(SMPDL3A),ENSOCUG00000001923(CXCR4),ENSOCUG00000002267(GSS),ENSOCUG00000002364(TNFRSF9),ENSOCUG00000002486(-),ENSOCUG00000002887(-),ENSOCUG00000003384(PRKAG3),ENSOCUG00000003812(EPHB1),ENSOCUG00000004359(SERPINE2),ENSOCUG00000004551(BEND7),ENSOCUG0000000…
GO:0005575	Cellular Component	GO:0030054	cell junction	20	ENSOCUG00000000023(PKP2),ENSOCUG00000000315(GRIA3),ENSOCUG00000000403(-),ENSOCUG00000001372(ABCB11),ENSOCUG00000001497(FABP7),ENSOCUG00000002413(HOXD4),ENSOCUG00000011362(-),ENSOCUG00000012948(DOCK7),ENSOCUG00000013417(NAMPT),ENSOCUG00000015881(SDCCAG8),ENSOCUG00000016105(COLQ),ENSOCUG00000016511(PARK7),ENSOCUG00000016883(FERMT1),ENSOCUG00000017370(FRMD4A),ENSOCUG00000017666(-),ENSOCUG00000017726…
GO:0005575	Cellular Component	GO:0045202	synapse	12	ENSOCUG00000000315(GRIA3),ENSOCUG00000001827(TMEM57),ENSOCUG00000003900(-),ENSOCUG00000004359(SERPINE2),ENSOCUG00000007425(CADPS2),ENSOCUG00000011107(TMEM163),ENSOCUG00000012200(RAB5A),ENSOCUG00000012918(SYNPR),ENSOCUG00000015127(SYPL1),ENSOCUG00000016105(COLQ),ENSOCUG00000016511(PARK7),ENSOCUG00000027343(GABRB1)
GO:0005575	Cellular Component	GO:0005576	extracellular region	64	ENSOCUG00000000403(-),ENSOCUG00000000661(ACMSD),ENSOCUG00000000906(ANGPTL3),ENSOCUG00000001085(ALK),ENSOCUG00000001372(ABCB11),ENSOCUG00000001412(-),ENSOCUG00000001501(SMPDL3A),ENSOCUG00000001923(CXCR4),ENSOCUG00000002267(GSS),ENSOCUG00000002364(TNFRSF9),ENSOCUG00000002486(-),ENSOCUG00000002887(-),ENSOCUG00000003384(PRKAG3),ENSOCUG00000003812(EPHB1),ENSOCUG00000004359(SERPINE2),ENSOCUG00000004551…
GO:0005575	Cellular Component	GO:0044422	organelle part	106	ENSOCUG00000000023(PKP2),ENSOCUG00000000173(CEP170),ENSOCUG00000000477(RALY),ENSOCUG00000000803(ATXN7),ENSOCUG00000001320(IFT74),ENSOCUG00000001415(SOAT2),ENSOCUG00000001497(FABP7),ENSOCUG00000001827(TMEM57),ENSOCUG00000001952(C8H12orf5),ENSOCUG00000002260(ACSS2),ENSOCUG00000002413(HOXD4),ENSOCUG00000002495(PIK3R4),ENSOCUG00000002767(CEP162),ENSOCUG00000002788(-),ENSOCUG00000002795(FMO4),ENSOCUG0…
GO:0005575	Cellular Component	GO:0031012	extracellular matrix	11	ENSOCUG00000000403(-),ENSOCUG00000002486(-),ENSOCUG00000004359(SERPINE2),ENSOCUG00000009598(LTBP1),ENSOCUG00000011350(SPON1),ENSOCUG00000011415(TGFB3),ENSOCUG00000016033(WNT10A),ENSOCUG00000017338(EDIL3),ENSOCUG00000021470(TOMM20),ENSOCUG00000024007(WNT6),ENSOCUG00000026239(-)
GO:0005575	Cellular Component	GO:0044464	cell part	225	ENSOCUG00000000023(PKP2),ENSOCUG00000000025(SLCO2A1),ENSOCUG00000000173(CEP170),ENSOCUG00000000291(UBXN4),ENSOCUG00000000315(GRIA3),ENSOCUG00000000403(-),ENSOCUG00000000474(-),ENSOCUG00000000477(RALY),ENSOCUG00000000481(EIF2S2),ENSOCUG00000000661(ACMSD),ENSOCUG00000000765(-),ENSOCUG00000000803(ATXN7),ENSOCUG00000000906(ANGPTL3),ENSOCUG00000000918(-),ENSOCUG00000001085(ALK),ENSOCUG00000001320(IFT7…
GO:0005575	Cellular Component	GO:0005623	cell	226	ENSOCUG00000000023(PKP2),ENSOCUG00000000025(SLCO2A1),ENSOCUG00000000173(CEP170),ENSOCUG00000000291(UBXN4),ENSOCUG00000000315(GRIA3),ENSOCUG00000000403(-),ENSOCUG00000000474(-),ENSOCUG00000000477(RALY),ENSOCUG00000000481(EIF2S2),ENSOCUG00000000661(ACMSD),ENSOCUG00000000765(-),ENSOCUG00000000803(ATXN7),ENSOCUG00000000906(ANGPTL3),ENSOCUG00000000918(-),ENSOCUG00000001085(ALK),ENSOCUG00000001320(IFT7…
GO:0005575	Cellular Component	GO:0044456	synapse part	8	ENSOCUG00000000315(GRIA3),ENSOCUG00000003900(-),ENSOCUG00000007425(CADPS2),ENSOCUG00000011107(TMEM163),ENSOCUG00000012200(RAB5A),ENSOCUG00000012918(SYNPR),ENSOCUG00000015127(SYPL1),ENSOCUG00000016511(PARK7)
GO:0005575	Cellular Component	GO:0044420	extracellular matrix component	3	ENSOCUG00000000403(-),ENSOCUG00000009598(LTBP1),ENSOCUG00000026239(-)
GO:0005575	Cellular Component	GO:0031974	membrane-enclosed lumen	52	ENSOCUG00000000023(PKP2),ENSOCUG00000000803(ATXN7),ENSOCUG00000001497(FABP7),ENSOCUG00000002260(ACSS2),ENSOCUG00000002413(HOXD4),ENSOCUG00000002896(-),ENSOCUG00000003126(WDR43),ENSOCUG00000004962(PAPOLG),ENSOCUG00000004986(XPO1),ENSOCUG00000005996(THOC2),ENSOCUG00000006485(-),ENSOCUG00000006644(AAGAB),ENSOCUG00000007243(-),ENSOCUG00000007425(CADPS2),ENSOCUG00000007968(ZBTB18),ENSOCUG00000008618(F…
GO:0005575	Cellular Component	GO:0099512	supramolecular fiber	7	ENSOCUG00000000023(PKP2),ENSOCUG00000002767(CEP162),ENSOCUG00000007623(SRPRB),ENSOCUG00000010815(CDC27),ENSOCUG00000016883(FERMT1),ENSOCUG00000017666(-),ENSOCUG00000027691(KRT18)
GO:0005575	Cellular Component	GO:0032991	macromolecular complex	62	ENSOCUG00000000315(GRIA3),ENSOCUG00000000403(-),ENSOCUG00000000477(RALY),ENSOCUG00000000481(EIF2S2),ENSOCUG00000001085(ALK),ENSOCUG00000001320(IFT74),ENSOCUG00000002190(MITF),ENSOCUG00000002412(HOXD12),ENSOCUG00000002495(PIK3R4),ENSOCUG00000002896(-),ENSOCUG00000003706(-),ENSOCUG00000004986(XPO1),ENSOCUG00000005996(THOC2),ENSOCUG00000006485(-),ENSOCUG00000007617(TF),ENSOCUG00000008618(FAM60A),ENS…
GO:0005575	Cellular Component	GO:0016020	membrane	126	ENSOCUG00000000023(PKP2),ENSOCUG00000000025(SLCO2A1),ENSOCUG00000000173(CEP170),ENSOCUG00000000293(LCT),ENSOCUG00000000315(GRIA3),ENSOCUG00000000403(-),ENSOCUG00000001085(ALK),ENSOCUG00000001372(ABCB11),ENSOCUG00000001415(SOAT2),ENSOCUG00000001781(PREX2),ENSOCUG00000001798(ACAP2),ENSOCUG00000001820(TMEM50A),ENSOCUG00000001823(LOC100342463),ENSOCUG00000001827(TMEM57),ENSOCUG00000001923(CXCR4),ENSO…
GO:0005575	Cellular Component	GO:0044425	membrane part	94	ENSOCUG00000000025(SLCO2A1),ENSOCUG00000000293(LCT),ENSOCUG00000000315(GRIA3),ENSOCUG00000000403(-),ENSOCUG00000001085(ALK),ENSOCUG00000001372(ABCB11),ENSOCUG00000001415(SOAT2),ENSOCUG00000001820(TMEM50A),ENSOCUG00000001823(LOC100342463),ENSOCUG00000001827(TMEM57),ENSOCUG00000001923(CXCR4),ENSOCUG00000002260(ACSS2),ENSOCUG00000002364(TNFRSF9),ENSOCUG00000002495(PIK3R4),ENSOCUG00000002788(-),ENSOC…
