# Supplementary material for: Exploring the genomic resources and analysing the genetic diversity and population structure of Chinese indigenous rabbit breeds by RAD-seq
Source: BMC Genomics. 2021 Jul 26;22:573. doi: 10.1186/s12864-021-07833-6 (PMC8314496; doi:10.1186/s12864-021-07833-6)
Supplement: Supplementary file 6 — Additional file 6: Supplementary Table S10-S13. KEGG enrichment of the selected genes in Wanzai rabbits and Minxinan Black rabbits. [file 12864_2021_7833_MOESM6_ESM.xlsx]

## Sheet: Table S10
Table S10. SB_vs_WZ_0.05_fst_pi_ratio_sig_intersect.path
KEGG_A_class	KEGG_B_class	Pathway	SB_vs_WZ_0.05_fst_pi_ratio_sig_intersect (100)	All (4909)	Pvalue	Qvalue	Pathway ID	Genes	K_IDs
Genetic Information Processing	Folding, sorting and degradation	Ubiquitin mediated proteolysis	7	99	0.00379564	0.524469	ko04120	ENSOCUG00000002722(ANAPC5);ENSOCUG00000007739(FBXW11);ENSOCUG00000008169(UBA3);ENSOCUG00000015354(ITCH);ENSOCUG00000006026(UBE2E1);ENSOCUG00000006600(BIRC6);ENSOCUG00000002326(TRIM37)	K03352+K03362+K10686+K05632+K20217+K10586+K10608
Metabolism	Global and overview maps	Carbon metabolism	6	86	0.00776809	0.524469	ko01200	ENSOCUG00000004106(GLDC);ENSOCUG00000002419(OGDH);ENSOCUG00000000473(ECHS1);ENSOCUG00000002260(ACSS2);ENSOCUG00000012005(ME3);ENSOCUG00000029295(FBP1)	K00281+K00164+K07511+K01895+K00029+K03841
Metabolism	Global and overview maps	Metabolic pathways	29	920	0.0078441	0.524469	ko01100	ENSOCUG00000012805(GCLC);ENSOCUG00000004106(GLDC);ENSOCUG00000017814(ATP6V1C1);ENSOCUG00000002419(OGDH);ENSOCUG00000000473(ECHS1);ENSOCUG00000001230(XDH);ENSOCUG00000001903(NOS2);ENSOCUG00000016043(PLA2G12B);ENSOCUG00000009743(MTMR4);ENSOCUG00000007799(HOGA1);ENSOCUG00000002260(ACSS2);ENSOCUG00000017034(REV3L);ENSOCUG00000005798(GALNT14);ENSOCUG00000003406(TPK1);ENSOCUG00000011469(ELOVL5);ENSOCUG…	K11204+K00281+K02148+K00164+K07511+K00106+K13241+K01047+K18082+K18123+K01895+K02350+K00710+K00949+K10244+K00827+K01230+K13711+K03953+K00681+K00029+K00357+K01251+K03841+K14157+K00710+K10207+K11142+K05858
Metabolism	Carbohydrate metabolism	Glyoxylate and dicarboxylate metabolism	3	22	0.0095358	0.524469	ko00630	ENSOCUG00000004106(GLDC);ENSOCUG00000007799(HOGA1);ENSOCUG00000002260(ACSS2)	K00281+K18123+K01895
Metabolism	Metabolism of other amino acids	Glutathione metabolism	4	45	0.0127457	0.560812	ko00480	ENSOCUG00000012805(GCLC);ENSOCUG00000010376(MGST3);ENSOCUG00000002250(GGT7);ENSOCUG00000001571(LAP3)	K11204+K00799+K00681+K11142
Metabolism	Glycan biosynthesis and metabolism	Other types of O-glycan biosynthesis	2	12	0.0237399	0.785849	ko00514	ENSOCUG00000016965(OGT);ENSOCUG00000012022(EOGT)	K09667+K18134
Metabolism	Amino acid metabolism	Cysteine and methionine metabolism	3	32	0.0265338	0.785849	ko00270	ENSOCUG00000012805(GCLC);ENSOCUG00000005264(AGXT2);ENSOCUG00000008592(AHCY)	K11204+K00827+K01251
Metabolism	Amino acid metabolism	Arginine and proline metabolism	3	33	0.0287657	0.785849	ko00330	ENSOCUG00000001903(NOS2);ENSOCUG00000007799(HOGA1);ENSOCUG00000001571(LAP3)	K13241+K18123+K11142
Metabolism	Amino acid metabolism	Lysine degradation	3	35	0.0335192	0.785849	ko00310	ENSOCUG00000002419(OGDH);ENSOCUG00000000473(ECHS1);ENSOCUG00000013237(AASS)	K00164+K07511+K14157
Environmental Information Processing	Signal transduction	Wnt signaling pathway	5	90	0.0357204	0.785849	ko04310	ENSOCUG00000003608(DAAM1);ENSOCUG00000007739(FBXW11);ENSOCUG00000021137(SFRP5);ENSOCUG00000006445(LOC100342099);ENSOCUG00000010755(PLCB4)	K04512+K03362+K02222+K02354+K05858
Genetic Information Processing	Replication and repair	Fanconi anemia pathway	3	38	0.0413659	0.819345	ko03460	ENSOCUG00000000953(RMI2);ENSOCUG00000017034(REV3L);ENSOCUG00000002269(RAD51C)	K15365+K02350+K10870
Human Diseases	Immune diseases	Rheumatoid arthritis	4	66	0.0446915	0.819345	ko05323	ENSOCUG00000017814(ATP6V1C1);ENSOCUG00000004270(IL17A);ENSOCUG00000029172(LOC100344030);ENSOCUG00000008827(IL15)	K02148+K05489+K01365+K05433
Organismal Systems	Digestive system	Fat digestion and absorption	3	43	0.0563018	0.835555	ko04975	ENSOCUG00000016043(PLA2G12B);ENSOCUG00000009279(ABCA1);ENSOCUG00000023032(NPC1L1)	K01047+K05641+K14461
Organismal Systems	Development	Osteoclast differentiation	4	76	0.0683673	0.835555	ko04380	ENSOCUG00000025546(LOC100350480);ENSOCUG00000029656(LOC100350239);ENSOCUG00000026801(TAB1);ENSOCUG00000017539(SYK)	K06551+K06551+K04403+K05855
Metabolism	Carbohydrate metabolism	Inositol phosphate metabolism	3	47	0.0698457	0.835555	ko00562	ENSOCUG00000009743(MTMR4);ENSOCUG00000007814(PI4K2A);ENSOCUG00000010755(PLCB4)	K18082+K13711+K05858
Metabolism	Carbohydrate metabolism	Propanoate metabolism	2	22	0.0728907	0.835555	ko00640	ENSOCUG00000000473(ECHS1);ENSOCUG00000002260(ACSS2)	K07511+K01895
Metabolism	Lipid metabolism	Fatty acid elongation	2	23	0.0788035	0.835555	ko00062	ENSOCUG00000000473(ECHS1);ENSOCUG00000011469(ELOVL5)	K07511+K10244
Metabolism	Biosynthesis of other secondary metabolites	Caffeine metabolism	1	4	0.0790503	0.835555	ko00232	ENSOCUG00000001230(XDH)	K00106
Organismal Systems	Immune system	Toll and Imd signaling pathway	2	24	0.0848611	0.835555	ko04624	ENSOCUG00000007739(FBXW11);ENSOCUG00000012156(ATF2)	K03362+K04450
Human Diseases	Immune diseases	Primary immunodeficiency	2	24	0.0848611	0.835555	ko05340	ENSOCUG00000011402(IL7R);ENSOCUG00000006208(CIITA)	K05072+K08060
Environmental Information Processing	Signal transduction	TNF signaling pathway	4	82	0.0851473	0.835555	ko04668	ENSOCUG00000026801(TAB1);ENSOCUG00000015354(ITCH);ENSOCUG00000012156(ATF2);ENSOCUG00000008827(IL15)	K04403+K05632+K04450+K05433
Organismal Systems	Digestive system	Pancreatic secretion	4	83	0.0881243	0.835555	ko04972	ENSOCUG00000016043(PLA2G12B);ENSOCUG00000027546(LOC100339830);ENSOCUG00000025350(LOC100349163);ENSOCUG00000010755(PLCB4)	K01047+K01345+K01345+K05858
Metabolism	Glycan biosynthesis and metabolism	Mucin type O-glycan biosynthesis	2	25	0.0910553	0.835555	ko00512	ENSOCUG00000005798(GALNT14);ENSOCUG00000009557(GALNT8)	K00710+K00710
Environmental Information Processing	Signal transduction	Apelin signaling pathway	4	84	0.0911514	0.835555	ko04371	ENSOCUG00000001903(NOS2);ENSOCUG00000002264(ADCY10);ENSOCUG00000012174(NRF1);ENSOCUG00000010755(PLCB4)	K13241+K11265+K11831+K05858
Metabolism	Carbohydrate metabolism	Fructose and mannose metabolism	2	27	0.103822	0.865877	ko00051	ENSOCUG00000029295(FBP1);ENSOCUG00000001952(C8H12orf5)	K03841+K14634
Metabolism	Carbohydrate metabolism	Pyruvate metabolism	2	28	0.110379	0.865877	ko00620	ENSOCUG00000002260(ACSS2);ENSOCUG00000012005(ME3)	K01895+K00029
Metabolism	Amino acid metabolism	Glycine, serine and threonine metabolism	2	31	0.130661	0.865877	ko00260	ENSOCUG00000004106(GLDC);ENSOCUG00000005264(AGXT2)	K00281+K00827
Cellular Processes	Cell growth and death	Apoptosis - multiple species	2	31	0.130661	0.865877	ko04215	ENSOCUG00000009757(SEPT4);ENSOCUG00000006600(BIRC6)	K16943+K10586
Organismal Systems	Endocrine system	Melanogenesis	3	62	0.131628	0.865877	ko04916	ENSOCUG00000006445(LOC100342099);ENSOCUG00000011138(ASIP);ENSOCUG00000010755(PLCB4)	K02354+K08725+K05858
Organismal Systems	Immune system	IL-17 signaling pathway	3	63	0.136276	0.865877	ko04657	ENSOCUG00000002722(ANAPC5);ENSOCUG00000004271(IL17F);ENSOCUG00000004270(IL17A)	K03352+K05494+K05489
Metabolism	Amino acid metabolism	Valine, leucine and isoleucine degradation	2	33	0.144625	0.865877	ko00280	ENSOCUG00000000473(ECHS1);ENSOCUG00000005264(AGXT2)	K07511+K00827
Metabolism	Amino acid metabolism	Tryptophan metabolism	2	33	0.144625	0.865877	ko00380	ENSOCUG00000002419(OGDH);ENSOCUG00000000473(ECHS1)	K00164+K07511
Organismal Systems	Endocrine system	Cortisol synthesis and secretion	2	33	0.144625	0.865877	ko04927	ENSOCUG00000012156(ATF2);ENSOCUG00000010755(PLCB4)	K04450+K05858
Environmental Information Processing	Signal transduction	Phosphatidylinositol signaling system	3	66	0.150552	0.865877	ko04070	ENSOCUG00000009743(MTMR4);ENSOCUG00000007814(PI4K2A);ENSOCUG00000010755(PLCB4)	K18082+K13711+K05858
Organismal Systems	Digestive system	Protein digestion and absorption	3	68	0.160326	0.865877	ko04974	ENSOCUG00000027546(LOC100339830);ENSOCUG00000025350(LOC100349163);ENSOCUG00000013367(COL11A1)	K01345+K01345+K19721
Organismal Systems	Endocrine system	Glucagon signaling pathway	3	69	0.165286	0.865877	ko04922	ENSOCUG00000012156(ATF2);ENSOCUG00000029295(FBP1);ENSOCUG00000010755(PLCB4)	K04450+K03841+K05858
Organismal Systems	Endocrine system	Parathyroid hormone synthesis, secretion and action	3	70	0.170291	0.865877	ko04928	ENSOCUG00000012156(ATF2);ENSOCUG00000010731(ARHGEF11);ENSOCUG00000010755(PLCB4)	K04450+K12331+K05858
Organismal Systems	Endocrine system	Thyroid hormone signaling pathway	3	71	0.17534	0.865877	ko04919	ENSOCUG00000006709(MED13);ENSOCUG00000011890(MED30);ENSOCUG00000010755(PLCB4)	K15164+K15143+K05858
Metabolism	Amino acid metabolism	Arginine biosynthesis	1	10	0.186168	0.865877	ko00220	ENSOCUG00000001903(NOS2)	K13241
Metabolism	Metabolism of other amino acids	Taurine and hypotaurine metabolism	1	10	0.186168	0.865877	ko00430	ENSOCUG00000002250(GGT7)	K00681
Metabolism	Metabolism of cofactors and vitamins	Thiamine metabolism	1	11	0.202781	0.865877	ko00730	ENSOCUG00000003406(TPK1)	K00949
Metabolism	Global and overview maps	Fatty acid metabolism	2	42	0.210486	0.865877	ko01212	ENSOCUG00000000473(ECHS1);ENSOCUG00000011469(ELOVL5)	K07511+K10244
Organismal Systems	Endocrine system	Relaxin signaling pathway	3	79	0.217107	0.865877	ko04926	ENSOCUG00000001903(NOS2);ENSOCUG00000012156(ATF2);ENSOCUG00000010755(PLCB4)	K13241+K04450+K05858
Genetic Information Processing	Folding, sorting and degradation	Protein export	1	12	0.219057	0.865877	ko03060	ENSOCUG00000012947(SPCS2)	K12947
Metabolism	Carbohydrate metabolism	Glycolysis / Gluconeogenesis	2	44	0.225553	0.865877	ko00010	ENSOCUG00000002260(ACSS2);ENSOCUG00000029295(FBP1)	K01895+K03841
Human Diseases	Infectious diseases	Toxoplasmosis	3	81	0.227869	0.865877	ko05145	ENSOCUG00000001903(NOS2);ENSOCUG00000026801(TAB1);ENSOCUG00000006208(CIITA)	K13241+K04403+K08060
Organismal Systems	Nervous system	Dopaminergic synapse	3	82	0.233288	0.865877	ko04728	ENSOCUG00000012156(ATF2);ENSOCUG00000010755(PLCB4);ENSOCUG00000029346(CALY)	K04450+K05858+K15493
Organismal Systems	Sensory system	Phototransduction - fly	1	13	0.235004	0.865877	ko04745	ENSOCUG00000010755(PLCB4)	K05858
Human Diseases	Immune diseases	Inflammatiory bowel disease (IBD)	2	46	0.240699	0.865877	ko05321	ENSOCUG00000004271(IL17F);ENSOCUG00000004270(IL17A)	K05494+K05489
Cellular Processes	Transport and catabolism	Endocytosis	5	165	0.245271	0.865877	ko04144	ENSOCUG00000001228(EHD3);ENSOCUG00000004174(PSD4);ENSOCUG00000001352(ZFYVE27);ENSOCUG00000000956(ZFYVE9);ENSOCUG00000015354(ITCH)	K12476+K12494+K19368+K04679+K05632
Organismal Systems	Endocrine system	Insulin secretion	2	47	0.248293	0.865877	ko04911	ENSOCUG00000012156(ATF2);ENSOCUG00000010755(PLCB4)	K04450+K05858
Human Diseases	Cancers	Prostate cancer	3	85	0.249685	0.865877	ko05215	ENSOCUG00000001236(SRD5A2);ENSOCUG00000027603(PDGFB);ENSOCUG00000010376(MGST3)	K12344+K17386+K00799
Organismal Systems	Development	Dorso-ventral axis formation	1	14	0.250629	0.865877	ko04320	ENSOCUG00000003998(LOC100356313)	K02184
Human Diseases	Endocrine and metabolic diseases	Cushing syndrome	3	86	0.255191	0.865877	ko04934	ENSOCUG00000012156(ATF2);ENSOCUG00000006445(LOC100342099);ENSOCUG00000010755(PLCB4)	K04450+K02354+K05858
Organismal Systems	Immune system	Antigen processing and presentation	2	49	0.263502	0.865877	ko04612	ENSOCUG00000029172(LOC100344030);ENSOCUG00000006208(CIITA)	K01365+K08060
Organismal Systems	Endocrine system	Thyroid hormone synthesis	2	49	0.263502	0.865877	ko04918	ENSOCUG00000012156(ATF2);ENSOCUG00000010755(PLCB4)	K04450+K05858
Human Diseases	Infectious diseases	Leishmaniasis	2	49	0.263502	0.865877	ko05140	ENSOCUG00000001903(NOS2);ENSOCUG00000026801(TAB1)	K13241+K04403
Organismal Systems	Circulatory system	Vascular smooth muscle contraction	3	88	0.266254	0.865877	ko04270	ENSOCUG00000016043(PLA2G12B);ENSOCUG00000010731(ARHGEF11);ENSOCUG00000010755(PLCB4)	K01047+K12331+K05858
Human Diseases	Infectious diseases	HTLV-I infection	5	172	0.272498	0.865877	ko05166	ENSOCUG00000002722(ANAPC5);ENSOCUG00000027603(PDGFB);ENSOCUG00000012156(ATF2);ENSOCUG00000006445(LOC100342099);ENSOCUG00000008827(IL15)	K03352+K17386+K04450+K02354+K05433
Environmental Information Processing	Signaling molecules and interaction	ECM-receptor interaction	2	51	0.27872	0.865877	ko04512	ENSOCUG00000017726(ITGA11);ENSOCUG00000010955(HSPG2)	K06587+K06255
Organismal Systems	Sensory system	Phototransduction	1	16	0.280937	0.865877	ko04744	ENSOCUG00000015504(RCVRN)	K13764
Organismal Systems	Nervous system	Retrograde endocannabinoid signaling	3	91	0.282957	0.865877	ko04723	ENSOCUG00000008191(GABRP);ENSOCUG00000014894(NDUFA9);ENSOCUG00000010755(PLCB4)	K05189+K03953+K05858
Organismal Systems	Environmental adaptation	Circadian entrainment	2	52	0.286323	0.865877	ko04713	ENSOCUG00000002264(ADCY10);ENSOCUG00000010755(PLCB4)	K11265+K05858
Organismal Systems	Endocrine system	Aldosterone synthesis and secretion	2	52	0.286323	0.865877	ko04925	ENSOCUG00000012156(ATF2);ENSOCUG00000010755(PLCB4)	K04450+K05858
Environmental Information Processing	Signal transduction	Phospholipase D signaling pathway	3	94	0.299754	0.865877	ko04072	ENSOCUG00000027603(PDGFB);ENSOCUG00000017539(SYK);ENSOCUG00000010755(PLCB4)	K17386+K05855+K05858
Environmental Information Processing	Signal transduction	Hippo signaling pathway	3	95	0.305368	0.865877	ko04390	ENSOCUG00000010534(DLG2);ENSOCUG00000007739(FBXW11);ENSOCUG00000006445(LOC100342099)	K12075+K03362+K02354
Metabolism	Carbohydrate metabolism	Pentose phosphate pathway	1	18	0.310032	0.865877	ko00030	ENSOCUG00000029295(FBP1)	K03841
Organismal Systems	Excretory system	Collecting duct acid secretion	1	18	0.310032	0.865877	ko04966	ENSOCUG00000017814(ATP6V1C1)	K02148
Metabolism	Metabolism of other amino acids	beta-Alanine metabolism	1	19	0.324138	0.865877	ko00410	ENSOCUG00000000473(ECHS1)	K07511
Environmental Information Processing	Signal transduction	Hedgehog signaling pathway - fly	1	19	0.324138	0.865877	ko04341	ENSOCUG00000007739(FBXW11)	K03362
Human Diseases	Infectious diseases	African trypanosomiasis	1	19	0.324138	0.865877	ko05143	ENSOCUG00000010755(PLCB4)	K05858
Human Diseases	Drug resistance	Platinum drug resistance	2	57	0.324176	0.865877	ko01524	ENSOCUG00000017034(REV3L);ENSOCUG00000010376(MGST3)	K02350+K00799
Cellular Processes	Cellular community - eukaryotes	Gap junction	2	58	0.331695	0.865877	ko04540	ENSOCUG00000027603(PDGFB);ENSOCUG00000010755(PLCB4)	K17386+K05858
Metabolism	Metabolism of cofactors and vitamins	Folate biosynthesis	1	20	0.33796	0.865877	ko00790	ENSOCUG00000005242(QDPR)	K00357
Genetic Information Processing	Folding, sorting and degradation	Protein processing in endoplasmic reticulum	3	101	0.339116	0.865877	ko04141	ENSOCUG00000006700(MAN1A1);ENSOCUG00000012745(NSFL1C);ENSOCUG00000004811(DERL2)	K01230+K14012+K13989
Cellular Processes	Transport and catabolism	Peroxisome	2	59	0.339192	0.865877	ko04146	ENSOCUG00000001230(XDH);ENSOCUG00000001903(NOS2)	K00106+K13241
Human Diseases	Infectious diseases	Epstein-Barr virus infection	4	146	0.346728	0.865877	ko05169	ENSOCUG00000026801(TAB1);ENSOCUG00000010306(ENTPD3);ENSOCUG00000012156(ATF2);ENSOCUG00000017539(SYK)	K04403+K01510+K04450+K05855
Metabolism	Amino acid metabolism	Alanine, aspartate and glutamate metabolism	1	21	0.351501	0.865877	ko00250	ENSOCUG00000005264(AGXT2)	K00827
Metabolism	Lipid metabolism	Steroid hormone biosynthesis	2	61	0.354109	0.865877	ko00140	ENSOCUG00000001236(SRD5A2);ENSOCUG00000008531(HSD17B3)	K12344+K10207
Human Diseases	Cardiovascular diseases	Fluid shear stress and atherosclerosis	3	106	0.367193	0.865877	ko05418	ENSOCUG00000029172(LOC100344030);ENSOCUG00000027603(PDGFB);ENSOCUG00000010376(MGST3)	K01365+K17386+K00799
Human Diseases	Infectious diseases	Amoebiasis	2	64	0.376263	0.865877	ko05146	ENSOCUG00000001903(NOS2);ENSOCUG00000010755(PLCB4)	K13241+K05858
Metabolism	Lipid metabolism	alpha-Linolenic acid metabolism	1	23	0.377767	0.865877	ko00592	ENSOCUG00000016043(PLA2G12B)	K01047
Metabolism	Lipid metabolism	Biosynthesis of unsaturated fatty acids	1	23	0.377767	0.865877	ko01040	ENSOCUG00000011469(ELOVL5)	K10244
Genetic Information Processing	Replication and repair	DNA replication	1	23	0.377767	0.865877	ko03030	ENSOCUG00000004273(MCM3)	K02541
Organismal Systems	Digestive system	Cholesterol metabolism	1	23	0.377767	0.865877	ko04979	ENSOCUG00000009279(ABCA1)	K05641
Cellular Processes	Cell motility	Regulation of actin cytoskeleton	4	155	0.388838	0.865877	ko04810	ENSOCUG00000010732(CYFIP1);ENSOCUG00000027603(PDGFB);ENSOCUG00000017726(ITGA11);ENSOCUG00000008062(ABI2)	K05749+K17386+K06587+K05751
Metabolism	Carbohydrate metabolism	Butanoate metabolism	1	24	0.390502	0.865877	ko00650	ENSOCUG00000000473(ECHS1)	K07511
Organismal Systems	Environmental adaptation	Circadian rhythm	1	24	0.390502	0.865877	ko04710	ENSOCUG00000007739(FBXW11)	K03362
Organismal Systems	Immune system	NOD-like receptor signaling pathway	3	111	0.395081	0.865877	ko04621	ENSOCUG00000026801(TAB1);ENSOCUG00000014855(MCU);ENSOCUG00000010755(PLCB4)	K04403+K20858+K05858
Human Diseases	Infectious diseases	Tuberculosis	3	111	0.395081	0.865877	ko05152	ENSOCUG00000001903(NOS2);ENSOCUG00000006208(CIITA);ENSOCUG00000017539(SYK)	K13241+K08060+K05855
Environmental Information Processing	Signal transduction	Jak-STAT signaling pathway	3	112	0.400626	0.865877	ko04630	ENSOCUG00000011402(IL7R);ENSOCUG00000027603(PDGFB);ENSOCUG00000008827(IL15)	K05072+K17386+K05433
Human Diseases	Infectious diseases	Vibrio cholerae infection	1	25	0.402979	0.865877	ko05110	ENSOCUG00000017814(ATP6V1C1)	K02148
Environmental Information Processing	Signal transduction	NF-kappa B signaling pathway	2	68	0.405313	0.865877	ko04064	ENSOCUG00000026801(TAB1);ENSOCUG00000017539(SYK)	K04403+K05855
Human Diseases	Infectious diseases	Chagas disease (American trypanosomiasis)	2	68	0.405313	0.865877	ko05142	ENSOCUG00000001903(NOS2);ENSOCUG00000010755(PLCB4)	K13241+K05858
Metabolism	Xenobiotics biodegradation and metabolism	Drug metabolism - other enzymes	2	69	0.412478	0.865877	ko00983	ENSOCUG00000001230(XDH);ENSOCUG00000010376(MGST3)	K00106+K00799
Metabolism	Carbohydrate metabolism	Citrate cycle (TCA cycle)	1	26	0.415203	0.865877	ko00020	ENSOCUG00000002419(OGDH)	K00164
Organismal Systems	Aging	Longevity regulating pathway - worm	2	71	0.426681	0.865877	ko04212	ENSOCUG00000012805(GCLC);ENSOCUG00000010376(MGST3)	K11204+K00799
Organismal Systems	Endocrine system	Estrogen signaling pathway	2	71	0.426681	0.865877	ko04915	ENSOCUG00000012156(ATF2);ENSOCUG00000010755(PLCB4)	K04450+K05858
Genetic Information Processing	Folding, sorting and degradation	SNARE interactions in vesicular transport	1	27	0.427179	0.865877	ko04130	ENSOCUG00000001777(GOSR1)	K08495
Human Diseases	Substance dependence	Nicotine addiction	1	27	0.427179	0.865877	ko05033	ENSOCUG00000008191(GABRP)	K05189
Human Diseases	Cancers	Pathways in cancer	8	352	0.427721	0.865877	ko05200	ENSOCUG00000001903(NOS2);ENSOCUG00000011402(IL7R);ENSOCUG00000027603(PDGFB);ENSOCUG00000010376(MGST3);ENSOCUG00000006445(LOC100342099);ENSOCUG00000010731(ARHGEF11);ENSOCUG00000010755(PLCB4);ENSOCUG00000008827(IL15)	K13241+K05072+K17386+K00799+K02354+K12331+K05858+K05433
Environmental Information Processing	Signal transduction	Calcium signaling pathway	3	117	0.428129	0.865877	ko04020	ENSOCUG00000001903(NOS2);ENSOCUG00000014855(MCU);ENSOCUG00000010755(PLCB4)	K13241+K20858+K05858
Organismal Systems	Environmental adaptation	Thermogenesis	3	119	0.439013	0.865877	ko04714	ENSOCUG00000002264(ADCY10);ENSOCUG00000014894(NDUFA9);ENSOCUG00000012156(ATF2)	K11265+K03953+K04450
Environmental Information Processing	Signaling molecules and interaction	Cytokine-cytokine receptor interaction	4	168	0.44899	0.865877	ko04060	ENSOCUG00000004271(IL17F);ENSOCUG00000011402(IL7R);ENSOCUG00000004270(IL17A);ENSOCUG00000008827(IL15)	K05494+K05072+K05489+K05433
Environmental Information Processing	Signal transduction	Hedgehog signaling pathway	1	29	0.450408	0.865877	ko04340	ENSOCUG00000007739(FBXW11)	K03362
Organismal Systems	Excretory system	Endocrine and other factor-regulated calcium reabsorption	1	29	0.450408	0.865877	ko04961	ENSOCUG00000010755(PLCB4)	K05858
Human Diseases	Substance dependence	Cocaine addiction	1	29	0.450408	0.865877	ko05030	ENSOCUG00000012156(ATF2)	K04450
Organismal Systems	Immune system	Natural killer cell mediated cytotoxicity	2	75	0.454547	0.865877	ko04650	ENSOCUG00000027879(LOC103349960);ENSOCUG00000017539(SYK)	K07986+K05855
Organismal Systems	Immune system	Th17 cell differentiation	2	75	0.454547	0.865877	ko04659	ENSOCUG00000004271(IL17F);ENSOCUG00000004270(IL17A)	K05494+K05489
Human Diseases	Neurodegenerative diseases	Huntington disease	3	123	0.460548	0.865877	ko05016	ENSOCUG00000012174(NRF1);ENSOCUG00000014894(NDUFA9);ENSOCUG00000010755(PLCB4)	K11831+K03953+K05858
Genetic Information Processing	Replication and repair	Homologous recombination	1	30	0.46167	0.865877	ko03440	ENSOCUG00000002269(RAD51C)	K10870
Cellular Processes	Cell growth and death	Oocyte meiosis	2	77	0.468193	0.865877	ko04114	ENSOCUG00000002722(ANAPC5);ENSOCUG00000007739(FBXW11)	K03352+K03362
Metabolism	Lipid metabolism	Fatty acid degradation	1	31	0.472703	0.865877	ko00071	ENSOCUG00000000473(ECHS1)	K07511
Organismal Systems	Immune system	Platelet activation	2	78	0.474941	0.865877	ko04611	ENSOCUG00000017539(SYK);ENSOCUG00000010755(PLCB4)	K05855+K05858
Metabolism	Nucleotide metabolism	Purine metabolism	3	126	0.476473	0.865877	ko00230	ENSOCUG00000001230(XDH);ENSOCUG00000002264(ADCY10);ENSOCUG00000010306(ENTPD3)	K00106+K11265+K01510
Metabolism	Glycan biosynthesis and metabolism	N-Glycan biosynthesis	1	32	0.483513	0.865877	ko00510	ENSOCUG00000006700(MAN1A1)	K01230
Environmental Information Processing	Membrane transport	ABC transporters	1	33	0.494103	0.865877	ko02010	ENSOCUG00000009279(ABCA1)	K05641
Organismal Systems	Immune system	Intestinal immune network for IgA production	1	33	0.494103	0.865877	ko04672	ENSOCUG00000008827(IL15)	K05433
Organismal Systems	Digestive system	Carbohydrate digestion and absorption	1	33	0.494103	0.865877	ko04973	ENSOCUG00000010755(PLCB4)	K05858
Metabolism	Lipid metabolism	Linoleic acid metabolism	1	34	0.504479	0.865877	ko00591	ENSOCUG00000016043(PLA2G12B)	K01047
Cellular Processes	Cell growth and death	Ferroptosis	1	34	0.504479	0.865877	ko04216	ENSOCUG00000012805(GCLC)	K11204
Organismal Systems	Nervous system	Long-term potentiation	1	34	0.504479	0.865877	ko04720	ENSOCUG00000010755(PLCB4)	K05858
Metabolism	Lipid metabolism	Ether lipid metabolism	1	35	0.514643	0.865877	ko00565	ENSOCUG00000016043(PLA2G12B)	K01047
Environmental Information Processing	Signal transduction	PI3K-Akt signaling pathway	5	232	0.514752	0.865877	ko04151	ENSOCUG00000011402(IL7R);ENSOCUG00000027603(PDGFB);ENSOCUG00000017726(ITGA11);ENSOCUG00000012156(ATF2);ENSOCUG00000017539(SYK)	K05072+K17386+K06587+K04450+K05855
Human Diseases	Cancers	Proteoglycans in cancer	3	134	0.517857	0.865877	ko05205	ENSOCUG00000029172(LOC100344030);ENSOCUG00000010955(HSPG2);ENSOCUG00000006445(LOC100342099)	K01365+K06255+K02354
Organismal Systems	Circulatory system	Adrenergic signaling in cardiomyocytes	2	85	0.520711	0.865877	ko04261	ENSOCUG00000012156(ATF2);ENSOCUG00000010755(PLCB4)	K04450+K05858
Organismal Systems	Nervous system	Long-term depression	1	36	0.524601	0.865877	ko04730	ENSOCUG00000010755(PLCB4)	K05858
Human Diseases	Substance dependence	Amphetamine addiction	1	36	0.524601	0.865877	ko05031	ENSOCUG00000012156(ATF2)	K04450
Human Diseases	Cardiovascular diseases	Arrhythmogenic right ventricular cardiomyopathy (ARVC)	1	37	0.534357	0.865877	ko05412	ENSOCUG00000017726(ITGA11)	K06587
Organismal Systems	Nervous system	Synaptic vesicle cycle	1	38	0.543914	0.865877	ko04721	ENSOCUG00000017814(ATP6V1C1)	K02148
Metabolism	Energy metabolism	Oxidative phosphorylation	2	89	0.545664	0.865877	ko00190	ENSOCUG00000017814(ATP6V1C1);ENSOCUG00000014894(NDUFA9)	K02148+K03953
Cellular Processes	Transport and catabolism	Autophagy - animal	2	89	0.545664	0.865877	ko04140	ENSOCUG00000009743(MTMR4);ENSOCUG00000029172(LOC100344030)	K18082+K01365
Cellular Processes	Cell growth and death	Cell cycle	2	90	0.551761	0.865877	ko04110	ENSOCUG00000004273(MCM3);ENSOCUG00000002722(ANAPC5)	K02541+K03352
Cellular Processes	Cell growth and death	Apoptosis - fly	1	39	0.553278	0.865877	ko04214	ENSOCUG00000006600(BIRC6)	K10586
Cellular Processes	Cell growth and death	Cellular senescence	2	91	0.557802	0.865877	ko04218	ENSOCUG00000007739(FBXW11);ENSOCUG00000014855(MCU)	K03362+K20858
Human Diseases	Cancers	Basal cell carcinoma	1	40	0.562451	0.865877	ko05217	ENSOCUG00000006445(LOC100342099)	K02354
Human Diseases	Infectious diseases	Human papillomavirus infection	4	195	0.56691	0.865877	ko05165	ENSOCUG00000017814(ATP6V1C1);ENSOCUG00000010534(DLG2);ENSOCUG00000017726(ITGA11);ENSOCUG00000006445(LOC100342099)	K02148+K12075+K06587+K02354
Organismal Systems	Endocrine system	Renin secretion	1	41	0.571437	0.865877	ko04924	ENSOCUG00000010755(PLCB4)	K05858
Environmental Information Processing	Signal transduction	MAPK signaling pathway - fly	1	42	0.580241	0.865877	ko04013	ENSOCUG00000012156(ATF2)	K04450
Organismal Systems	Immune system	B cell receptor signaling pathway	1	43	0.588865	0.865877	ko04662	ENSOCUG00000017539(SYK)	K05855
Organismal Systems	Immune system	Fc epsilon RI signaling pathway	1	44	0.597314	0.865877	ko04664	ENSOCUG00000017539(SYK)	K05855
Human Diseases	Cancers	Central carbon metabolism in cancer	1	44	0.597314	0.865877	ko05230	ENSOCUG00000001952(C8H12orf5)	K14634
Human Diseases	Neurodegenerative diseases	Alzheimer disease	2	99	0.604057	0.865877	ko05010	ENSOCUG00000014894(NDUFA9);ENSOCUG00000010755(PLCB4)	K03953+K05858
Organismal Systems	Sensory system	Taste transduction	1	45	0.605592	0.865877	ko04742	ENSOCUG00000010755(PLCB4)	K05858
Human Diseases	Infectious diseases	Human cytomegalovirus infection	3	153	0.608695	0.865877	ko05163	ENSOCUG00000012156(ATF2);ENSOCUG00000010731(ARHGEF11);ENSOCUG00000010755(PLCB4)	K04450+K12331+K05858
Cellular Processes	Cell growth and death	Apoptosis	2	100	0.609579	0.865877	ko04210	ENSOCUG00000009757(SEPT4);ENSOCUG00000029172(LOC100344030)	K16943+K01365
Human Diseases	Infectious diseases	Shigellosis	1	46	0.6137	0.865877	ko05131	ENSOCUG00000007739(FBXW11)	K03362
Human Diseases	Cancers	Renal cell carcinoma	1	46	0.6137	0.865877	ko05211	ENSOCUG00000027603(PDGFB)	K17386
Environmental Information Processing	Signal transduction	cGMP - PKG signaling pathway	2	101	0.615042	0.865877	ko04022	ENSOCUG00000012156(ATF2);ENSOCUG00000010755(PLCB4)	K04450+K05858
Human Diseases	Cancers	Hepatocellular carcinoma	2	102	0.620448	0.865877	ko05225	ENSOCUG00000010376(MGST3);ENSOCUG00000006445(LOC100342099)	K00799+K02354
Organismal Systems	Digestive system	Salivary secretion	1	47	0.621644	0.865877	ko04970	ENSOCUG00000010755(PLCB4)	K05858
Human Diseases	Infectious diseases	Pertussis	1	47	0.621644	0.865877	ko05133	ENSOCUG00000001903(NOS2)	K13241
Human Diseases	Cancers	Glioma	1	47	0.621644	0.865877	ko05214	ENSOCUG00000027603(PDGFB)	K17386
Human Diseases	Infectious diseases	Epithelial cell signaling in Helicobacter pylori infection	1	48	0.629426	0.865877	ko05120	ENSOCUG00000017814(ATP6V1C1)	K02148
Cellular Processes	Transport and catabolism	Phagosome	2	104	0.631087	0.865877	ko04145	ENSOCUG00000017814(ATP6V1C1);ENSOCUG00000029172(LOC100344030)	K02148+K01365
Human Diseases	Endocrine and metabolic diseases	Non-alcoholic fatty liver disease (NAFLD)	2	104	0.631087	0.865877	ko04932	ENSOCUG00000015354(ITCH);ENSOCUG00000014894(NDUFA9)	K05632+K03953
Environmental Information Processing	Signal transduction	mTOR signaling pathway	2	105	0.63632	0.865877	ko04150	ENSOCUG00000017814(ATP6V1C1);ENSOCUG00000006445(LOC100342099)	K02148+K02354
Human Diseases	Cardiovascular diseases	Dilated cardiomyopathy (DCM)	1	50	0.644517	0.865877	ko05414	ENSOCUG00000017726(ITGA11)	K06587
Human Diseases	Cancers	Melanoma	1	51	0.651833	0.865877	ko05218	ENSOCUG00000027603(PDGFB)	K17386
Human Diseases	Cardiovascular diseases	Hypertrophic cardiomyopathy (HCM)	1	51	0.651833	0.865877	ko05410	ENSOCUG00000017726(ITGA11)	K06587
Human Diseases	Infectious diseases	Hepatitis B	2	109	0.656679	0.865877	ko05161	ENSOCUG00000010955(HSPG2);ENSOCUG00000012156(ATF2)	K06255+K04450
Human Diseases	Cancers	Viral carcinogenesis	2	109	0.656679	0.865877	ko05203	ENSOCUG00000012156(ATF2);ENSOCUG00000017539(SYK)	K04450+K05855
Human Diseases	Drug resistance	EGFR tyrosine kinase inhibitor resistance	1	52	0.659	0.865877	ko01521	ENSOCUG00000027603(PDGFB)	K17386
Organismal Systems	Digestive system	Gastric acid secretion	1	52	0.659	0.865877	ko04971	ENSOCUG00000010755(PLCB4)	K05858
Environmental Information Processing	Signal transduction	TGF-beta signaling pathway	1	53	0.666021	0.865877	ko04350	ENSOCUG00000000956(ZFYVE9)	K04679
Organismal Systems	Nervous system	GABAergic synapse	1	53	0.666021	0.865877	ko04727	ENSOCUG00000008191(GABRP)	K05189
Human Diseases	Infectious diseases	Influenza A	2	112	0.671351	0.865877	ko05164	ENSOCUG00000006208(CIITA);ENSOCUG00000012156(ATF2)	K08060+K04450
Organismal Systems	Endocrine system	GnRH signaling pathway	1	54	0.672899	0.865877	ko04912	ENSOCUG00000010755(PLCB4)	K05858
Human Diseases	Substance dependence	Alcoholism	1	55	0.679636	0.865877	ko05034	ENSOCUG00000012156(ATF2)	K04450
Organismal Systems	Endocrine system	Progesterone-mediated oocyte maturation	1	56	0.686236	0.865877	ko04914	ENSOCUG00000002722(ANAPC5)	K03352
Organismal Systems	Endocrine system	PPAR signaling pathway	1	57	0.692701	0.865877	ko03320	ENSOCUG00000012005(ME3)	K00029
Organismal Systems	Aging	Longevity regulating pathway - mammal	1	57	0.692701	0.865877	ko04211	ENSOCUG00000012156(ATF2)	K04450
Metabolism	Lipid metabolism	Glycerophospholipid metabolism	1	58	0.699035	0.865877	ko00564	ENSOCUG00000016043(PLA2G12B)	K01047
Metabolism	Xenobiotics biodegradation and metabolism	Drug metabolism - cytochrome P450	1	58	0.699035	0.865877	ko00982	ENSOCUG00000010376(MGST3)	K00799
Human Diseases	Substance dependence	Morphine addiction	1	58	0.699035	0.865877	ko05032	ENSOCUG00000008191(GABRP)	K05189
Human Diseases	Cancers	Choline metabolism in cancer	1	58	0.699035	0.865877	ko05231	ENSOCUG00000027603(PDGFB)	K17386
Human Diseases	Infectious diseases	Salmonella infection	1	59	0.705239	0.865877	ko05132	ENSOCUG00000001903(NOS2)	K13241
Genetic Information Processing	Translation	mRNA surveillance pathway	1	60	0.711317	0.865877	ko03015	ENSOCUG00000004462(PCF11)	K14400
Genetic Information Processing	Translation	RNA transport	2	122	0.716656	0.865877	ko03013	ENSOCUG00000010732(CYFIP1);ENSOCUG00000000481(EIF2S2)	K05749+K03238
Organismal Systems	Immune system	Fc gamma R-mediated phagocytosis	1	61	0.71727	0.865877	ko04666	ENSOCUG00000017539(SYK)	K05855
Organismal Systems	Immune system	C-type lectin receptor signaling pathway	1	62	0.723102	0.865877	ko04625	ENSOCUG00000017539(SYK)	K05855
Organismal Systems	Nervous system	Cholinergic synapse	1	63	0.728815	0.865877	ko04725	ENSOCUG00000010755(PLCB4)	K05858
Human Diseases	Infectious diseases	Herpes simplex infection	2	126	0.733274	0.865877	ko05168	ENSOCUG00000026801(TAB1);ENSOCUG00000008827(IL15)	K04403+K05433
Metabolism	Lipid metabolism	Arachidonic acid metabolism	1	64	0.734411	0.865877	ko00590	ENSOCUG00000016043(PLA2G12B)	K01047
Organismal Systems	Immune system	Toll-like receptor signaling pathway	1	65	0.739893	0.865877	ko04620	ENSOCUG00000026801(TAB1)	K04403
Metabolism	Xenobiotics biodegradation and metabolism	Metabolism of xenobiotics by cytochrome P450	1	66	0.745262	0.865877	ko00980	ENSOCUG00000010376(MGST3)	K00799
Human Diseases	Endocrine and metabolic diseases	AGE-RAGE signaling pathway in diabetic complications	1	66	0.745262	0.865877	ko04933	ENSOCUG00000010755(PLCB4)	K05858
Human Diseases	Infectious diseases	Kaposi sarcoma-associated herpesvirus infection	2	130	0.749067	0.865877	ko05167	ENSOCUG00000027603(PDGFB);ENSOCUG00000017539(SYK)	K17386+K05855
Organismal Systems	Nervous system	Glutamatergic synapse	1	67	0.750522	0.865877	ko04724	ENSOCUG00000010755(PLCB4)	K05858
Cellular Processes	Cellular community - eukaryotes	Focal adhesion	2	131	0.752889	0.865877	ko04510	ENSOCUG00000027603(PDGFB);ENSOCUG00000017726(ITGA11)	K17386+K06587
Environmental Information Processing	Signal transduction	MAPK signaling pathway	3	191	0.754219	0.865877	ko04010	ENSOCUG00000026801(TAB1);ENSOCUG00000027603(PDGFB);ENSOCUG00000012156(ATF2)	K04403+K17386+K04450
Organismal Systems	Immune system	Hematopoietic cell lineage	1	68	0.755675	0.865877	ko04640	ENSOCUG00000011402(IL7R)	K05072
Metabolism	Nucleotide metabolism	Pyrimidine metabolism	1	69	0.760722	0.867144	ko00240	ENSOCUG00000010306(ENTPD3)	K01510
Organismal Systems	Sensory system	Inflammatory mediator regulation of TRP channels	1	70	0.765665	0.86828	ko04750	ENSOCUG00000010755(PLCB4)	K05858
Human Diseases	Cancers	Small cell lung cancer	1	71	0.770508	0.869291	ko05222	ENSOCUG00000001903(NOS2)	K13241
Human Diseases	Endocrine and metabolic diseases	Insulin resistance	1	72	0.775251	0.87018	ko04931	ENSOCUG00000016965(OGT)	K09667
Genetic Information Processing	Translation	Ribosome	2	142	0.791752	0.877307	ko03010	ENSOCUG00000023231(MRPS16);ENSOCUG00000027712(RPL3)	K02959+K02925
Environmental Information Processing	Signal transduction	Rap1 signaling pathway	2	142	0.791752	0.877307	ko04015	ENSOCUG00000027603(PDGFB);ENSOCUG00000010755(PLCB4)	K17386+K05858
Environmental Information Processing	Signal transduction	Sphingolipid signaling pathway	1	77	0.797552	0.877307	ko04071	ENSOCUG00000010755(PLCB4)	K05858
Human Diseases	Cancers	Chemical carcinogenesis	1	77	0.797552	0.877307	ko05204	ENSOCUG00000010376(MGST3)	K00799
Organismal Systems	Nervous system	Serotonergic synapse	1	78	0.801741	0.877528	ko04726	ENSOCUG00000010755(PLCB4)	K05858
Environmental Information Processing	Signal transduction	HIF-1 signaling pathway	1	80	0.809865	0.882031	ko04066	ENSOCUG00000001903(NOS2)	K13241
Environmental Information Processing	Signal transduction	AMPK signaling pathway	1	82	0.817659	0.886133	ko04152	ENSOCUG00000029295(FBP1)	K03841
Organismal Systems	Endocrine system	Insulin signaling pathway	1	88	0.839193	0.89664	ko04910	ENSOCUG00000029295(FBP1)	K03841
Environmental Information Processing	Signal transduction	Ras signaling pathway	2	161	0.846415	0.89664	ko04014	ENSOCUG00000016043(PLA2G12B);ENSOCUG00000027603(PDGFB)	K01047+K17386
Environmental Information Processing	Signal transduction	FoxO signaling pathway	1	93	0.855199	0.89664	ko04068	ENSOCUG00000011402(IL7R)	K05072
Cellular Processes	Transport and catabolism	Lysosome	1	94	0.858206	0.89664	ko04142	ENSOCUG00000029172(LOC100344030)	K01365
Organismal Systems	Endocrine system	Oxytocin signaling pathway	1	94	0.858206	0.89664	ko04921	ENSOCUG00000010755(PLCB4)	K05858
Human Diseases	Cancers	Gastric cancer	1	94	0.858206	0.89664	ko05226	ENSOCUG00000006445(LOC100342099)	K02354
Cellular Processes	Cellular community - eukaryotes	Signaling pathways regulating pluripotency of stem cells	1	95	0.861151	0.89664	ko04550	ENSOCUG00000006445(LOC100342099)	K02354
Human Diseases	Cancers	Breast cancer	1	95	0.861151	0.89664	ko05224	ENSOCUG00000006445(LOC100342099)	K02354
Human Diseases	Neurodegenerative diseases	Parkinson disease	1	96	0.864035	0.89664	ko05012	ENSOCUG00000014894(NDUFA9)	K03953
Environmental Information Processing	Signaling molecules and interaction	Cell adhesion molecules (CAMs)	1	99	0.872337	0.897999	ko04514	ENSOCUG00000002259(MPZL1)	K06770
Human Diseases	Cancers	MicroRNAs in cancer	1	100	0.874991	0.897999	ko05206	ENSOCUG00000027603(PDGFB)	K17386
Genetic Information Processing	Transcription	Spliceosome	1	101	0.87759	0.897999	ko03040	ENSOCUG00000001427(SNRPB2)	K11094
Organismal Systems	Immune system	Chemokine signaling pathway	1	114	0.906889	0.923683	ko04062	ENSOCUG00000010755(PLCB4)	K05858
Environmental Information Processing	Signaling molecules and interaction	Neuroactive ligand-receptor interaction	2	202	0.922885	0.93308	ko04080	ENSOCUG00000008191(GABRP);ENSOCUG00000015492(GLP2R)	K05189+K04582
Cellular Processes	Cellular community - eukaryotes	Tight junction	1	124	0.924598	0.93308	ko04530	ENSOCUG00000010534(DLG2)	K12075
Environmental Information Processing	Signal transduction	cAMP signaling pathway	1	129	0.932157	0.936414	ko04024	ENSOCUG00000002264(ADCY10)	K11265
Organismal Systems	Sensory system	Olfactory transduction	2	656	0.999992	0.999992	ko04740	ENSOCUG00000016735(LOC100340013);ENSOCUG00000026878(LOC100340271)	K04257+K04257

## Sheet: Table S11
Table S11. SB_vs_MH_0.05_fst_pi_ratio_sig_intersect.path
KEGG_A_class	KEGG_B_class	Pathway	SB_vs_MH_0.05_fst_pi_ratio_sig_intersect (107)	All (4909)	Pvalue	Qvalue	Pathway ID	Genes	K_IDs
Organismal Systems	Digestive system	Carbohydrate digestion and absorption	5	33	0.000653769	0.146444	ko04973	ENSOCUG00000027277(LOC100353264);ENSOCUG00000015901(AKT3);ENSOCUG00000026849(LPH);ENSOCUG00000000293(LCT);ENSOCUG00000010755(PLCB4)	K01229+K04456+K01229+K01229+K05858
Organismal Systems	Immune system	Platelet activation	6	78	0.00671495	0.323596	ko04611	ENSOCUG00000022712(PIK3R5);ENSOCUG00000015901(AKT3);ENSOCUG00000004052(PIK3R6);ENSOCUG00000029552(RAP1B);ENSOCUG00000013064(TLN2);ENSOCUG00000010755(PLCB4)	K21290+K04456+K21290+K07836+K06271+K05858
Cellular Processes	Cellular community - eukaryotes	Focal adhesion	8	131	0.00738418	0.323596	ko04510	ENSOCUG00000003032(ITGA10);ENSOCUG00000015901(AKT3);ENSOCUG00000029552(RAP1B);ENSOCUG00000017726(ITGA11);ENSOCUG00000013064(TLN2);ENSOCUG00000013060(MET);ENSOCUG00000000409(COL6A2);ENSOCUG00000014520(CAV1)	K06586+K04456+K07836+K06587+K06271+K05099+K06238+K06278
Human Diseases	Cardiovascular diseases	Arrhythmogenic right ventricular cardiomyopathy (ARVC)	4	37	0.00810516	0.323596	ko05412	ENSOCUG00000003032(ITGA10);ENSOCUG00000007744(CTNNA1);ENSOCUG00000002425(RYR2);ENSOCUG00000017726(ITGA11)	K06586+K05691+K04962+K06587
Organismal Systems	Digestive system	Pancreatic secretion	6	83	0.00904231	0.323596	ko04972	ENSOCUG00000002425(RYR2);ENSOCUG00000029552(RAP1B);ENSOCUG00000027546(LOC100339830);ENSOCUG00000025350(LOC100349163);ENSOCUG00000010755(PLCB4);ENSOCUG00000013457(CCKAR)	K04962+K07836+K01345+K01345+K05858+K04194
Metabolism	Carbohydrate metabolism	Glyoxylate and dicarboxylate metabolism	3	22	0.0114702	0.323596	ko00630	ENSOCUG00000007799(HOGA1);ENSOCUG00000002260(ACSS2);ENSOCUG00000002882(ACAT1)	K18123+K01895+K00626
Metabolism	Carbohydrate metabolism	Propanoate metabolism	3	22	0.0114702	0.323596	ko00640	ENSOCUG00000002260(ACSS2);ENSOCUG00000012376(SUCLG2);ENSOCUG00000002882(ACAT1)	K01895+K01900+K00626
Organismal Systems	Nervous system	Cholinergic synapse	5	63	0.011557	0.323596	ko04725	ENSOCUG00000022712(PIK3R5);ENSOCUG00000010404(KCNJ4);ENSOCUG00000015901(AKT3);ENSOCUG00000004052(PIK3R6);ENSOCUG00000010755(PLCB4)	K21290+K04998+K04456+K21290+K05858
Metabolism	Carbohydrate metabolism	Galactose metabolism	3	24	0.0146084	0.363586	ko00052	ENSOCUG00000027277(LOC100353264);ENSOCUG00000026849(LPH);ENSOCUG00000000293(LCT)	K01229+K01229+K01229
Metabolism	Carbohydrate metabolism	Inositol phosphate metabolism	4	47	0.0185494	0.379279	ko00562	ENSOCUG00000014535(IMPA1);ENSOCUG00000007814(PI4K2A);ENSOCUG00000010755(PLCB4);ENSOCUG00000009010(PI4KA)	K01092+K13711+K05858+K00888
Metabolism	Energy metabolism	Nitrogen metabolism	2	10	0.0188964	0.379279	ko00910	ENSOCUG00000011736(CA3);ENSOCUG00000007328(CA13)	K01672+K01672
Genetic Information Processing	Folding, sorting and degradation	Ubiquitin mediated proteolysis	6	99	0.0203185	0.379279	ko04120	ENSOCUG00000007739(FBXW11);ENSOCUG00000010907(CUL5);ENSOCUG00000008169(UBA3);ENSOCUG00000015354(ITCH);ENSOCUG00000006600(BIRC6);ENSOCUG00000026198(PIAS3)	K03362+K10612+K10686+K05632+K10586+K16064
Environmental Information Processing	Signaling molecules and interaction	ECM-receptor interaction	4	51	0.0243314	0.419249	ko04512	ENSOCUG00000003032(ITGA10);ENSOCUG00000017726(ITGA11);ENSOCUG00000010955(HSPG2);ENSOCUG00000000409(COL6A2)	K06586+K06587+K06255+K06238
Metabolism	Amino acid metabolism	Tryptophan metabolism	3	33	0.0342103	0.464221	ko00380	ENSOCUG00000002419(OGDH);ENSOCUG00000002882(ACAT1);ENSOCUG00000000661(ACMSD)	K00164+K00626+K03392
Environmental Information Processing	Signal transduction	Rap1 signaling pathway	7	142	0.0344904	0.464221	ko04015	ENSOCUG00000015439(RASGRP3);ENSOCUG00000015901(AKT3);ENSOCUG00000029552(RAP1B);ENSOCUG00000013064(TLN2);ENSOCUG00000013060(MET);ENSOCUG00000011124(FGF18);ENSOCUG00000010755(PLCB4)	K12362+K04456+K07836+K06271+K05099+K04358+K05858
Environmental Information Processing	Signal transduction	Apelin signaling pathway	5	84	0.0355255	0.464221	ko04371	ENSOCUG00000022712(PIK3R5);ENSOCUG00000015901(AKT3);ENSOCUG00000004052(PIK3R6);ENSOCUG00000002425(RYR2);ENSOCUG00000010755(PLCB4)	K21290+K04456+K21290+K04962+K05858
Organismal Systems	Circulatory system	Adrenergic signaling in cardiomyocytes	5	85	0.0371134	0.464221	ko04261	ENSOCUG00000022712(PIK3R5);ENSOCUG00000015901(AKT3);ENSOCUG00000004052(PIK3R6);ENSOCUG00000002425(RYR2);ENSOCUG00000010755(PLCB4)	K21290+K04456+K21290+K04962+K05858
Organismal Systems	Immune system	Chemokine signaling pathway	6	114	0.0373034	0.464221	ko04062	ENSOCUG00000015901(AKT3);ENSOCUG00000011958(CCR8);ENSOCUG00000029552(RAP1B);ENSOCUG00000001923(CXCR4);ENSOCUG00000027509(CX3CR1);ENSOCUG00000010755(PLCB4)	K04456+K04183+K07836+K04189+K04192+K05858
Metabolism	Amino acid metabolism	Lysine degradation	3	35	0.0397825	0.469015	ko00310	ENSOCUG00000002419(OGDH);ENSOCUG00000002882(ACAT1);ENSOCUG00000013237(AASS)	K00164+K00626+K14157
Organismal Systems	Endocrine system	Oxytocin signaling pathway	5	94	0.0533683	0.564019	ko04921	ENSOCUG00000022712(PIK3R5);ENSOCUG00000010404(KCNJ4);ENSOCUG00000004052(PIK3R6);ENSOCUG00000002425(RYR2);ENSOCUG00000010755(PLCB4)	K21290+K04998+K21290+K04962+K05858
Environmental Information Processing	Signal transduction	Phosphatidylinositol signaling system	4	66	0.0549028	0.564019	ko04070	ENSOCUG00000014535(IMPA1);ENSOCUG00000007814(PI4K2A);ENSOCUG00000010755(PLCB4);ENSOCUG00000009010(PI4KA)	K01092+K13711+K05858+K00888
Environmental Information Processing	Signal transduction	Hippo signaling pathway	5	95	0.0553947	0.564019	ko04390	ENSOCUG00000001971(BMPR2);ENSOCUG00000007739(FBXW11);ENSOCUG00000007744(CTNNA1);ENSOCUG00000015949(CRB1);ENSOCUG00000002004(CSNK1E)	K04671+K03362+K05691+K16681+K08960
Environmental Information Processing	Signal transduction	Hedgehog signaling pathway - fly	2	19	0.0632633	0.569673	ko04341	ENSOCUG00000007739(FBXW11);ENSOCUG00000002004(CSNK1E)	K03362+K08960
Human Diseases	Infectious diseases	Kaposi sarcoma-associated herpesvirus infection	6	130	0.063352	0.569673	ko05167	ENSOCUG00000022712(PIK3R5);ENSOCUG00000015651(ATG3);ENSOCUG00000015901(AKT3);ENSOCUG00000011958(CCR8);ENSOCUG00000004052(PIK3R6);ENSOCUG00000027375(LOC100357329)	K21290+K08343+K04456+K04183+K21290+K08738
Cellular Processes	Transport and catabolism	Endocytosis	7	165	0.0674312	0.569673	ko04144	ENSOCUG00000004174(PSD4);ENSOCUG00000006847(CHMP4C);ENSOCUG00000001352(ZFYVE27);ENSOCUG00000015867(ARFGEF1);ENSOCUG00000015354(ITCH);ENSOCUG00000001923(CXCR4);ENSOCUG00000014520(CAV1)	K12494+K12194+K19368+K18442+K05632+K04189+K06278
Human Diseases	Infectious diseases	Bacterial invasion of epithelial cells	3	44	0.0700531	0.569673	ko05100	ENSOCUG00000007744(CTNNA1);ENSOCUG00000013060(MET);ENSOCUG00000014520(CAV1)	K05691+K05099+K06278
Human Diseases	Cancers	Central carbon metabolism in cancer	3	44	0.0700531	0.569673	ko05230	ENSOCUG00000015901(AKT3);ENSOCUG00000013060(MET);ENSOCUG00000001952(C8H12orf5)	K04456+K05099+K14634
Human Diseases	Cancers	Renal cell carcinoma	3	46	0.0778659	0.569673	ko05211	ENSOCUG00000015901(AKT3);ENSOCUG00000029552(RAP1B);ENSOCUG00000013060(MET)	K04456+K07836+K05099
Organismal Systems	Endocrine system	Insulin secretion	3	47	0.0819102	0.569673	ko04911	ENSOCUG00000002425(RYR2);ENSOCUG00000010755(PLCB4);ENSOCUG00000013457(CCKAR)	K04962+K05858+K04194
Metabolism	Biosynthesis of other secondary metabolites	Caffeine metabolism	1	4	0.0844024	0.569673	ko00232	ENSOCUG00000001230(XDH)	K00106
Metabolism	Global and overview maps	Metabolic pathways	26	920	0.0890854	0.569673	ko01100	ENSOCUG00000001938(LSS);ENSOCUG00000002419(OGDH);ENSOCUG00000001230(XDH);ENSOCUG00000027277(LOC100353264);ENSOCUG00000007799(HOGA1);ENSOCUG00000002260(ACSS2);ENSOCUG00000005798(GALNT14);ENSOCUG00000016221(GALNT12);ENSOCUG00000026849(LPH);ENSOCUG00000014535(IMPA1);ENSOCUG00000000293(LCT);ENSOCUG00000006700(MAN1A1);ENSOCUG00000008662(KHK);ENSOCUG00000007814(PI4K2A);ENSOCUG00000002250(GGT7);ENSOCUG0…	K01852+K00164+K00106+K01229+K18123+K01895+K00710+K00710+K01229+K01092+K01229+K01230+K00846+K13711+K00681+K01900+K05293+K03023+K02136+K01737+K00626+K01251+K14157+K03392+K05858+K00888
Human Diseases	Cardiovascular diseases	Dilated cardiomyopathy (DCM)	3	50	0.0945717	0.569673	ko05414	ENSOCUG00000003032(ITGA10);ENSOCUG00000002425(RYR2);ENSOCUG00000017726(ITGA11)	K06586+K04962+K06587
Organismal Systems	Environmental adaptation	Circadian rhythm	2	24	0.0952551	0.569673	ko04710	ENSOCUG00000007739(FBXW11);ENSOCUG00000002004(CSNK1E)	K03362+K08960
Human Diseases	Immune diseases	Primary immunodeficiency	2	24	0.0952551	0.569673	ko05340	ENSOCUG00000011981(PTPRC);ENSOCUG00000001858(ICOS)	K06478+K06713
Human Diseases	Cancers	Melanoma	3	51	0.0989617	0.569673	ko05218	ENSOCUG00000015901(AKT3);ENSOCUG00000013060(MET);ENSOCUG00000011124(FGF18)	K04456+K05099+K04358
Human Diseases	Cardiovascular diseases	Hypertrophic cardiomyopathy (HCM)	3	51	0.0989617	0.569673	ko05410	ENSOCUG00000003032(ITGA10);ENSOCUG00000002425(RYR2);ENSOCUG00000017726(ITGA11)	K06586+K04962+K06587
Human Diseases	Infectious diseases	Toxoplasmosis	4	81	0.0994477	0.569673	ko05145	ENSOCUG00000022712(PIK3R5);ENSOCUG00000015901(AKT3);ENSOCUG00000004052(PIK3R6);ENSOCUG00000027375(LOC100357329)	K21290+K04456+K21290+K08738
Metabolism	Glycan biosynthesis and metabolism	Mucin type O-glycan biosynthesis	2	25	0.102117	0.569673	ko00512	ENSOCUG00000005798(GALNT14);ENSOCUG00000016221(GALNT12)	K00710+K00710
Organismal Systems	Environmental adaptation	Circadian entrainment	3	52	0.103433	0.569673	ko04713	ENSOCUG00000002425(RYR2);ENSOCUG00000000315(GRIA3);ENSOCUG00000010755(PLCB4)	K04962+K05199+K05858
Organismal Systems	Environmental adaptation	Circadian rhythm - fly	1	5	0.104376	0.569673	ko04711	ENSOCUG00000002004(CSNK1E)	K08960
Metabolism	Carbohydrate metabolism	Citrate cycle (TCA cycle)	2	26	0.109111	0.569673	ko00020	ENSOCUG00000002419(OGDH);ENSOCUG00000012376(SUCLG2)	K00164+K01900
Organismal Systems	Development	Axon guidance	5	117	0.110975	0.569673	ko04360	ENSOCUG00000001971(BMPR2);ENSOCUG00000001923(CXCR4);ENSOCUG00000014846(DPYSL5);ENSOCUG00000013060(MET);ENSOCUG00000010465(EPHA3)	K04671+K04189+K07529+K05099+K05104
Metabolism	Carbohydrate metabolism	Fructose and mannose metabolism	2	27	0.116229	0.569673	ko00051	ENSOCUG00000008662(KHK);ENSOCUG00000001952(C8H12orf5)	K00846+K14634
Genetic Information Processing	Folding, sorting and degradation	SNARE interactions in vesicular transport	2	27	0.116229	0.569673	ko04130	ENSOCUG00000003604(VTI1A);ENSOCUG00000003855(SNAP29)	K08493+K08509
Human Diseases	Substance dependence	Nicotine addiction	2	27	0.116229	0.569673	ko05033	ENSOCUG00000008191(GABRP);ENSOCUG00000000315(GRIA3)	K05189+K05199
Metabolism	Global and overview maps	Carbon metabolism	4	86	0.117155	0.569673	ko01200	ENSOCUG00000002419(OGDH);ENSOCUG00000002260(ACSS2);ENSOCUG00000012376(SUCLG2);ENSOCUG00000002882(ACAT1)	K00164+K01895+K01900+K00626
Metabolism	Carbohydrate metabolism	Pyruvate metabolism	2	28	0.123462	0.569673	ko00620	ENSOCUG00000002260(ACSS2);ENSOCUG00000002882(ACAT1)	K01895+K00626
Genetic Information Processing	Translation	RNA transport	5	122	0.126398	0.569673	ko03013	ENSOCUG00000021860(THOC7);ENSOCUG00000014236(NUP210);ENSOCUG00000010886(NUP107);ENSOCUG00000000481(EIF2S2);ENSOCUG00000010188(LOC100339548)	K13176+K14314+K14301+K03238+K03236
Organismal Systems	Endocrine system	PPAR signaling pathway	3	57	0.126937	0.569673	ko03320	ENSOCUG00000015483(FABP4);ENSOCUG00000014608(FABP3);ENSOCUG00000001497(FABP7)	K08753+K08752+K08756
Environmental Information Processing	Signal transduction	Hedgehog signaling pathway	2	29	0.1308	0.569673	ko04340	ENSOCUG00000007739(FBXW11);ENSOCUG00000002004(CSNK1E)	K03362+K08960
Environmental Information Processing	Signal transduction	PI3K-Akt signaling pathway	8	232	0.131958	0.569673	ko04151	ENSOCUG00000022712(PIK3R5);ENSOCUG00000003032(ITGA10);ENSOCUG00000015901(AKT3);ENSOCUG00000004052(PIK3R6);ENSOCUG00000017726(ITGA11);ENSOCUG00000013060(MET);ENSOCUG00000011124(FGF18);ENSOCUG00000000409(COL6A2)	K21290+K06586+K04456+K21290+K06587+K05099+K04358+K06238
Environmental Information Processing	Signal transduction	Wnt signaling pathway	4	90	0.132245	0.569673	ko04310	ENSOCUG00000007739(FBXW11);ENSOCUG00000021137(SFRP5);ENSOCUG00000002004(CSNK1E);ENSOCUG00000010755(PLCB4)	K03362+K02222+K08960+K05858
Cellular Processes	Cell growth and death	Apoptosis - multiple species	2	31	0.145766	0.603159	ko04215	ENSOCUG00000006600(BIRC6);ENSOCUG00000027375(LOC100357329)	K10586+K08738
Environmental Information Processing	Signal transduction	Phospholipase D signaling pathway	4	94	0.148097	0.603159	ko04072	ENSOCUG00000022712(PIK3R5);ENSOCUG00000015901(AKT3);ENSOCUG00000004052(PIK3R6);ENSOCUG00000010755(PLCB4)	K21290+K04456+K21290+K05858
Human Diseases	Cancers	Gastric cancer	4	94	0.148097	0.603159	ko05226	ENSOCUG00000007744(CTNNA1);ENSOCUG00000015901(AKT3);ENSOCUG00000013060(MET);ENSOCUG00000011124(FGF18)	K05691+K04456+K05099+K04358
Metabolism	Amino acid metabolism	Arginine and proline metabolism	2	33	0.161066	0.632963	ko00330	ENSOCUG00000008024(SMOX);ENSOCUG00000007799(HOGA1)	K12259+K18123
Organismal Systems	Immune system	Intestinal immune network for IgA production	2	33	0.161066	0.632963	ko04672	ENSOCUG00000001923(CXCR4);ENSOCUG00000001858(ICOS)	K04189+K06713
Organismal Systems	Nervous system	Long-term potentiation	2	34	0.168824	0.652011	ko04720	ENSOCUG00000029552(RAP1B);ENSOCUG00000010755(PLCB4)	K07836+K05858
Environmental Information Processing	Signal transduction	cGMP - PKG signaling pathway	4	101	0.177486	0.66666	ko04022	ENSOCUG00000022712(PIK3R5);ENSOCUG00000015901(AKT3);ENSOCUG00000004052(PIK3R6);ENSOCUG00000010755(PLCB4)	K21290+K04456+K21290+K05858
Metabolism	Lipid metabolism	Synthesis and degradation of ketone bodies	1	9	0.180043	0.66666	ko00072	ENSOCUG00000002882(ACAT1)	K00626
Organismal Systems	Digestive system	Protein digestion and absorption	3	68	0.184296	0.66666	ko04974	ENSOCUG00000027546(LOC100339830);ENSOCUG00000025350(LOC100349163);ENSOCUG00000000409(COL6A2)	K01345+K01345+K06238
Organismal Systems	Nervous system	Long-term depression	2	36	0.184522	0.66666	ko04730	ENSOCUG00000000315(GRIA3);ENSOCUG00000010755(PLCB4)	K05199+K05858
Human Diseases	Cancers	Endometrial cancer	2	37	0.19245	0.684266	ko05213	ENSOCUG00000007744(CTNNA1);ENSOCUG00000015901(AKT3)	K05691+K04456
Metabolism	Metabolism of other amino acids	Taurine and hypotaurine metabolism	1	10	0.197948	0.690686	ko00430	ENSOCUG00000002250(GGT7)	K00681
Organismal Systems	Endocrine system	Regulation of lipolysis in adipocyte	2	38	0.200422	0.690686	ko04923	ENSOCUG00000015483(FABP4);ENSOCUG00000015901(AKT3)	K08753+K04456
Cellular Processes	Cell growth and death	Apoptosis - fly	2	39	0.208434	0.707411	ko04214	ENSOCUG00000006600(BIRC6);ENSOCUG00000027375(LOC100357329)	K10586+K08738
Human Diseases	Infectious diseases	Hepatitis B	4	109	0.213262	0.712996	ko05161	ENSOCUG00000015901(AKT3);ENSOCUG00000027375(LOC100357329);ENSOCUG00000002863(IFIH1);ENSOCUG00000010955(HSPG2)	K04456+K08738+K12647+K06255
Environmental Information Processing	Signal transduction	Hippo signaling pathway -fly	2	40	0.216479	0.713106	ko04391	ENSOCUG00000015949(CRB1);ENSOCUG00000002004(CSNK1E)	K16681+K08960
Metabolism	Glycan biosynthesis and metabolism	Other types of O-glycan biosynthesis	1	12	0.232605	0.729797	ko00514	ENSOCUG00000012022(EOGT)	K18134
Organismal Systems	Immune system	B cell receptor signaling pathway	2	43	0.240763	0.729797	ko04662	ENSOCUG00000015439(RASGRP3);ENSOCUG00000015901(AKT3)	K12362+K04456
Organismal Systems	Digestive system	Fat digestion and absorption	2	43	0.240763	0.729797	ko04975	ENSOCUG00000023032(NPC1L1);ENSOCUG00000002882(ACAT1)	K14461+K00626
Human Diseases	Cardiovascular diseases	Viral myocarditis	2	43	0.240763	0.729797	ko05416	ENSOCUG00000027375(LOC100357329);ENSOCUG00000014520(CAV1)	K08738+K06278
Organismal Systems	Immune system	T cell receptor signaling pathway	3	78	0.24123	0.729797	ko04660	ENSOCUG00000015901(AKT3);ENSOCUG00000011981(PTPRC);ENSOCUG00000001858(ICOS)	K04456+K06478+K06713
Organismal Systems	Immune system	Leukocyte transendothelial migration	3	78	0.24123	0.729797	ko04670	ENSOCUG00000007744(CTNNA1);ENSOCUG00000029552(RAP1B);ENSOCUG00000001923(CXCR4)	K05691+K07836+K04189
Cellular Processes	Cell motility	Regulation of actin cytoskeleton	5	155	0.248588	0.729797	ko04810	ENSOCUG00000003032(ITGA10);ENSOCUG00000001923(CXCR4);ENSOCUG00000017726(ITGA11);ENSOCUG00000008062(ABI2);ENSOCUG00000011124(FGF18)	K06586+K04189+K06587+K05751+K04358
Organismal Systems	Sensory system	Phototransduction - fly	1	13	0.249372	0.729797	ko04745	ENSOCUG00000010755(PLCB4)	K05858
Environmental Information Processing	Signal transduction	Calcium signaling pathway	4	117	0.250868	0.729797	ko04020	ENSOCUG00000002425(RYR2);ENSOCUG00000001923(CXCR4);ENSOCUG00000010755(PLCB4);ENSOCUG00000013457(CCKAR)	K04962+K04189+K05858+K04194
Organismal Systems	Nervous system	Dopaminergic synapse	3	82	0.264804	0.760463	ko04728	ENSOCUG00000015901(AKT3);ENSOCUG00000000315(GRIA3);ENSOCUG00000010755(PLCB4)	K04456+K05199+K05858
Cellular Processes	Cellular community - eukaryotes	Adherens junction	2	47	0.27332	0.766101	ko04520	ENSOCUG00000007744(CTNNA1);ENSOCUG00000013060(MET)	K05691+K05099
Environmental Information Processing	Signal transduction	Ras signaling pathway	5	161	0.273608	0.766101	ko04014	ENSOCUG00000015439(RASGRP3);ENSOCUG00000015901(AKT3);ENSOCUG00000029552(RAP1B);ENSOCUG00000013060(MET);ENSOCUG00000011124(FGF18)	K12362+K04456+K07836+K05099+K04358
Metabolism	Glycan biosynthesis and metabolism	Glycosylphosphatidylinositol(GPI)-anchor biosynthesis	1	15	0.281826	0.779372	ko00563	ENSOCUG00000009627(PIGU)	K05293
Metabolism	Lipid metabolism	Steroid biosynthesis	1	16	0.297528	0.793933	ko00100	ENSOCUG00000001938(LSS)	K01852
Organismal Systems	Sensory system	Phototransduction	1	16	0.297528	0.793933	ko04744	ENSOCUG00000015504(RCVRN)	K13764
Organismal Systems	Immune system	Complement and coagulation cascades	2	50	0.297725	0.793933	ko04610	ENSOCUG00000001037(F13B);ENSOCUG00000009048(SERPIND1)	K03906+K03912
Cellular Processes	Transport and catabolism	Autophagy - animal	3	89	0.306658	0.799104	ko04140	ENSOCUG00000015651(ATG3);ENSOCUG00000015901(AKT3);ENSOCUG00000003855(SNAP29)	K08343+K04456+K08509
Environmental Information Processing	Signal transduction	cAMP signaling pathway	4	129	0.309563	0.799104	ko04024	ENSOCUG00000015901(AKT3);ENSOCUG00000002425(RYR2);ENSOCUG00000029552(RAP1B);ENSOCUG00000000315(GRIA3)	K04456+K04962+K07836+K05199
Metabolism	Metabolism of terpenoids and polyketides	Terpenoid backbone biosynthesis	1	17	0.31289	0.799104	ko00900	ENSOCUG00000002882(ACAT1)	K00626
Human Diseases	Drug resistance	EGFR tyrosine kinase inhibitor resistance	2	52	0.313934	0.799104	ko01521	ENSOCUG00000015901(AKT3);ENSOCUG00000013060(MET)	K04456+K05099
Organismal Systems	Nervous system	Retrograde endocannabinoid signaling	3	91	0.318691	0.801448	ko04723	ENSOCUG00000008191(GABRP);ENSOCUG00000000315(GRIA3);ENSOCUG00000010755(PLCB4)	K05189+K05199+K05858
Environmental Information Processing	Signal transduction	TGF-beta signaling pathway	2	53	0.32201	0.801448	ko04350	ENSOCUG00000001971(BMPR2);ENSOCUG00000009598(LTBP1)	K04671+K19559
Environmental Information Processing	Signal transduction	Hippo signaling pathway - multiple species	1	18	0.327919	0.807184	ko04392	ENSOCUG00000002004(CSNK1E)	K08960
Human Diseases	Cancers	Proteoglycans in cancer	4	134	0.334482	0.808222	ko05205	ENSOCUG00000015901(AKT3);ENSOCUG00000010955(HSPG2);ENSOCUG00000013060(MET);ENSOCUG00000014520(CAV1)	K04456+K06255+K05099+K06278
Metabolism	Metabolism of other amino acids	beta-Alanine metabolism	1	19	0.342622	0.808222	ko00410	ENSOCUG00000008024(SMOX)	K12259
Human Diseases	Infectious diseases	African trypanosomiasis	1	19	0.342622	0.808222	ko05143	ENSOCUG00000010755(PLCB4)	K05858
Cellular Processes	Cellular community - eukaryotes	Signaling pathways regulating pluripotency of stem cells	3	95	0.342773	0.808222	ko04550	ENSOCUG00000001971(BMPR2);ENSOCUG00000008599(DLX5);ENSOCUG00000015901(AKT3)	K04671+K18489+K04456
Human Diseases	Drug resistance	Platinum drug resistance	2	57	0.354062	0.824426	ko01524	ENSOCUG00000015901(AKT3);ENSOCUG00000027375(LOC100357329)	K04456+K08738
Metabolism	Metabolism of cofactors and vitamins	Folate biosynthesis	1	20	0.357006	0.824426	ko00790	ENSOCUG00000007360(PTS)	K01737
Human Diseases	Neurodegenerative diseases	Alzheimer disease	3	99	0.366801	0.836942	ko05010	ENSOCUG00000027375(LOC100357329);ENSOCUG00000004642(ATP5C1);ENSOCUG00000010755(PLCB4)	K08738+K02136+K05858
Cellular Processes	Transport and catabolism	Peroxisome	2	59	0.369898	0.836942	ko04146	ENSOCUG00000001230(XDH);ENSOCUG00000003029(PEX11B)	K00106+K13352
Organismal Systems	Immune system	Fc gamma R-mediated phagocytosis	2	61	0.385584	0.846846	ko04666	ENSOCUG00000015901(AKT3);ENSOCUG00000011981(PTPRC)	K04456+K06478
Organismal Systems	Endocrine system	Melanogenesis	2	62	0.393365	0.846846	ko04916	ENSOCUG00000011138(ASIP);ENSOCUG00000010755(PLCB4)	K08725+K05858
Human Diseases	Endocrine and metabolic diseases	Non-alcoholic fatty liver disease (NAFLD)	3	104	0.396633	0.846846	ko04932	ENSOCUG00000015901(AKT3);ENSOCUG00000015354(ITCH);ENSOCUG00000027375(LOC100357329)	K04456+K05632+K08738
Genetic Information Processing	Replication and repair	DNA replication	1	23	0.398315	0.846846	ko03030	ENSOCUG00000016538(MCM6)	K02542
Environmental Information Processing	Signal transduction	MAPK signaling pathway	5	191	0.403885	0.846846	ko04010	ENSOCUG00000015439(RASGRP3);ENSOCUG00000015901(AKT3);ENSOCUG00000029552(RAP1B);ENSOCUG00000013060(MET);ENSOCUG00000011124(FGF18)	K12362+K04456+K07836+K05099+K04358
Human Diseases	Cardiovascular diseases	Fluid shear stress and atherosclerosis	3	106	0.408471	0.846846	ko05418	ENSOCUG00000001971(BMPR2);ENSOCUG00000015901(AKT3);ENSOCUG00000014520(CAV1)	K04671+K04456+K06278
Metabolism	Carbohydrate metabolism	Butanoate metabolism	1	24	0.411491	0.846846	ko00650	ENSOCUG00000002882(ACAT1)	K00626
Genetic Information Processing	Transcription	RNA polymerase	1	24	0.411491	0.846846	ko03020	ENSOCUG00000003050(POLR3C)	K03023
Organismal Systems	Immune system	Toll and Imd signaling pathway	1	24	0.411491	0.846846	ko04624	ENSOCUG00000007739(FBXW11)	K03362
Human Diseases	Endocrine and metabolic diseases	AGE-RAGE signaling pathway in diabetic complications	2	66	0.424034	0.846846	ko04933	ENSOCUG00000015901(AKT3);ENSOCUG00000010755(PLCB4)	K04456+K05858
Human Diseases	Infectious diseases	Human cytomegalovirus infection	4	153	0.429263	0.846846	ko05163	ENSOCUG00000015901(AKT3);ENSOCUG00000001923(CXCR4);ENSOCUG00000027375(LOC100357329);ENSOCUG00000010755(PLCB4)	K04456+K04189+K08738+K05858
Organismal Systems	Nervous system	Glutamatergic synapse	2	67	0.431579	0.846846	ko04724	ENSOCUG00000000315(GRIA3);ENSOCUG00000010755(PLCB4)	K05199+K05858
Cellular Processes	Transport and catabolism	Autophagy - other eukaryotes	1	26	0.436992	0.846846	ko04136	ENSOCUG00000015651(ATG3)	K08343
Human Diseases	Infectious diseases	Chagas disease (American trypanosomiasis)	2	68	0.439072	0.846846	ko05142	ENSOCUG00000015901(AKT3);ENSOCUG00000010755(PLCB4)	K04456+K05858
Human Diseases	Infectious diseases	Influenza A	3	112	0.443552	0.846846	ko05164	ENSOCUG00000015901(AKT3);ENSOCUG00000027375(LOC100357329);ENSOCUG00000002863(IFIH1)	K04456+K08738+K12647
Organismal Systems	Endocrine system	Glucagon signaling pathway	2	69	0.446513	0.846846	ko04922	ENSOCUG00000015901(AKT3);ENSOCUG00000010755(PLCB4)	K04456+K05858
Human Diseases	Cancers	Transcriptional misregulation in cancers	2	69	0.446513	0.846846	ko05202	ENSOCUG00000013060(MET);ENSOCUG00000000315(GRIA3)	K05099+K05199
Human Diseases	Cancers	Colorectal cancer	2	69	0.446513	0.846846	ko05210	ENSOCUG00000015901(AKT3);ENSOCUG00000027375(LOC100357329)	K04456+K08738
Genetic Information Processing	Transcription	Basal transcription factors	1	27	0.449329	0.846846	ko03022	ENSOCUG00000027324(TAF3)	K14650
Organismal Systems	Nervous system	Neurotrophin signaling pathway	2	71	0.461229	0.846846	ko04722	ENSOCUG00000015901(AKT3);ENSOCUG00000029552(RAP1B)	K04456+K07836
Organismal Systems	Endocrine system	Estrogen signaling pathway	2	71	0.461229	0.846846	ko04915	ENSOCUG00000015901(AKT3);ENSOCUG00000010755(PLCB4)	K04456+K05858
Organismal Systems	Endocrine system	Thyroid hormone signaling pathway	2	71	0.461229	0.846846	ko04919	ENSOCUG00000015901(AKT3);ENSOCUG00000010755(PLCB4)	K04456+K05858
Human Diseases	Cancers	Small cell lung cancer	2	71	0.461229	0.846846	ko05222	ENSOCUG00000015901(AKT3);ENSOCUG00000027375(LOC100357329)	K04456+K08738
Organismal Systems	Excretory system	Endocrine and other factor-regulated calcium reabsorption	1	29	0.473206	0.853051	ko04961	ENSOCUG00000010755(PLCB4)	K05858
Human Diseases	Infectious diseases	Malaria	1	29	0.473206	0.853051	ko05144	ENSOCUG00000013060(MET)	K05099
Metabolism	Lipid metabolism	Fatty acid degradation	1	31	0.496056	0.853051	ko00071	ENSOCUG00000002882(ACAT1)	K00626
Environmental Information Processing	Signaling molecules and interaction	Cytokine-cytokine receptor interaction	4	168	0.501758	0.853051	ko04060	ENSOCUG00000001971(BMPR2);ENSOCUG00000011958(CCR8);ENSOCUG00000001923(CXCR4);ENSOCUG00000027509(CX3CR1)	K04671+K04183+K04189+K04192
Environmental Information Processing	Signal transduction	Sphingolipid signaling pathway	2	77	0.503988	0.853051	ko04071	ENSOCUG00000015901(AKT3);ENSOCUG00000010755(PLCB4)	K04456+K05858
Human Diseases	Cancers	Pathways in cancer	8	352	0.505073	0.853051	ko05200	ENSOCUG00000015439(RASGRP3);ENSOCUG00000007744(CTNNA1);ENSOCUG00000015901(AKT3);ENSOCUG00000001923(CXCR4);ENSOCUG00000027375(LOC100357329);ENSOCUG00000013060(MET);ENSOCUG00000011124(FGF18);ENSOCUG00000010755(PLCB4)	K12362+K05691+K04456+K04189+K08738+K05099+K04358+K05858
Human Diseases	Neurodegenerative diseases	Huntington disease	3	123	0.505639	0.853051	ko05016	ENSOCUG00000027375(LOC100357329);ENSOCUG00000004642(ATP5C1);ENSOCUG00000010755(PLCB4)	K08738+K02136+K05858
Metabolism	Amino acid metabolism	Cysteine and methionine metabolism	1	32	0.50711	0.853051	ko00270	ENSOCUG00000008592(AHCY)	K01251
Metabolism	Glycan biosynthesis and metabolism	N-Glycan biosynthesis	1	32	0.50711	0.853051	ko00510	ENSOCUG00000006700(MAN1A1)	K01230
Genetic Information Processing	Translation	Aminoacyl-tRNA biosynthesis	1	32	0.50711	0.853051	ko00970	ENSOCUG00000014790(DARS)	K01876
Organismal Systems	Endocrine system	Relaxin signaling pathway	2	79	0.517755	0.853051	ko04926	ENSOCUG00000015901(AKT3);ENSOCUG00000010755(PLCB4)	K04456+K05858
Metabolism	Amino acid metabolism	Valine, leucine and isoleucine degradation	1	33	0.517924	0.853051	ko00280	ENSOCUG00000002882(ACAT1)	K00626
Environmental Information Processing	Signal transduction	VEGF signaling pathway	1	33	0.517924	0.853051	ko04370	ENSOCUG00000015901(AKT3)	K04456
Organismal Systems	Endocrine system	Cortisol synthesis and secretion	1	33	0.517924	0.853051	ko04927	ENSOCUG00000010755(PLCB4)	K05858
Human Diseases	Infectious diseases	Herpes simplex infection	3	126	0.521967	0.853435	ko05168	ENSOCUG00000027324(TAF3);ENSOCUG00000027375(LOC100357329);ENSOCUG00000002863(IFIH1)	K14650+K08738+K12647
Environmental Information Processing	Signal transduction	TNF signaling pathway	2	82	0.537932	0.85755	ko04668	ENSOCUG00000015901(AKT3);ENSOCUG00000015354(ITCH)	K04456+K05632
Human Diseases	Infectious diseases	Measles	2	82	0.537932	0.85755	ko05162	ENSOCUG00000015901(AKT3);ENSOCUG00000002863(IFIH1)	K04456+K12647
Human Diseases	Substance dependence	Amphetamine addiction	1	36	0.548975	0.85755	ko05031	ENSOCUG00000000315(GRIA3)	K05199
Human Diseases	Cancers	Acute myeloid leukemia	1	36	0.548975	0.85755	ko05221	ENSOCUG00000015901(AKT3)	K04456
Human Diseases	Cancers	Prostate cancer	2	85	0.557528	0.85755	ko05215	ENSOCUG00000015901(AKT3);ENSOCUG00000001236(SRD5A2)	K04456+K12344
Organismal Systems	Immune system	Cytosolic DNA-sensing pathway	1	37	0.558879	0.85755	ko04623	ENSOCUG00000003050(POLR3C)	K03023
Human Diseases	Endocrine and metabolic diseases	Cushing syndrome	2	86	0.56393	0.85755	ko04934	ENSOCUG00000029552(RAP1B);ENSOCUG00000010755(PLCB4)	K07836+K05858
Human Diseases	Neurodegenerative diseases	Amyotrophic lateral sclerosis (ALS)	1	38	0.568567	0.85755	ko05014	ENSOCUG00000027375(LOC100357329)	K08738
Human Diseases	Infectious diseases	Legionellosis	1	39	0.578044	0.85755	ko05134	ENSOCUG00000027375(LOC100357329)	K08738
Organismal Systems	Aging	Longevity regulating pathway - multiple species	1	40	0.587315	0.85755	ko04213	ENSOCUG00000015901(AKT3)	K04456
Cellular Processes	Cell growth and death	Cellular senescence	2	91	0.59495	0.85755	ko04218	ENSOCUG00000007739(FBXW11);ENSOCUG00000015901(AKT3)	K03362+K04456
Organismal Systems	Endocrine system	Renin secretion	1	41	0.596384	0.85755	ko04924	ENSOCUG00000010755(PLCB4)	K05858
Metabolism	Global and overview maps	Fatty acid metabolism	1	42	0.605255	0.85755	ko01212	ENSOCUG00000002882(ACAT1)	K00626
Human Diseases	Cancers	Non-small cell lung cancer	1	42	0.605255	0.85755	ko05223	ENSOCUG00000015901(AKT3)	K04456
Environmental Information Processing	Signal transduction	FoxO signaling pathway	2	93	0.606894	0.85755	ko04068	ENSOCUG00000015901(AKT3);ENSOCUG00000002004(CSNK1E)	K04456+K08960
Human Diseases	Cancers	Breast cancer	2	95	0.618573	0.85755	ko05224	ENSOCUG00000015901(AKT3);ENSOCUG00000011124(FGF18)	K04456+K04358
Human Diseases	Infectious diseases	Human papillomavirus infection	4	195	0.620968	0.85755	ko05165	ENSOCUG00000003032(ITGA10);ENSOCUG00000015901(AKT3);ENSOCUG00000017726(ITGA11);ENSOCUG00000000409(COL6A2)	K06586+K04456+K06587+K06238
Metabolism	Carbohydrate metabolism	Glycolysis / Gluconeogenesis	1	44	0.622423	0.85755	ko00010	ENSOCUG00000002260(ACSS2)	K01895
Organismal Systems	Immune system	Fc epsilon RI signaling pathway	1	44	0.622423	0.85755	ko04664	ENSOCUG00000015901(AKT3)	K04456
Human Diseases	Neurodegenerative diseases	Parkinson disease	2	96	0.624313	0.85755	ko05012	ENSOCUG00000027375(LOC100357329);ENSOCUG00000004642(ATP5C1)	K08738+K02136
Metabolism	Metabolism of other amino acids	Glutathione metabolism	1	45	0.630727	0.85755	ko00480	ENSOCUG00000002250(GGT7)	K00681
Organismal Systems	Sensory system	Taste transduction	1	45	0.630727	0.85755	ko04742	ENSOCUG00000010755(PLCB4)	K05858
Human Diseases	Infectious diseases	Shigellosis	1	46	0.638851	0.85755	ko05131	ENSOCUG00000007739(FBXW11)	K03362
Environmental Information Processing	Signaling molecules and interaction	Cell adhesion molecules (CAMs)	2	99	0.641138	0.85755	ko04514	ENSOCUG00000011981(PTPRC);ENSOCUG00000001858(ICOS)	K06478+K06713
Cellular Processes	Cell growth and death	Apoptosis	2	100	0.646614	0.85755	ko04210	ENSOCUG00000015901(AKT3);ENSOCUG00000027375(LOC100357329)	K04456+K08738
Human Diseases	Cancers	MicroRNAs in cancer	2	100	0.646614	0.85755	ko05206	ENSOCUG00000001971(BMPR2);ENSOCUG00000013060(MET)	K04671+K05099
Organismal Systems	Digestive system	Salivary secretion	1	47	0.646797	0.85755	ko04970	ENSOCUG00000010755(PLCB4)	K05858
Human Diseases	Cancers	Glioma	1	47	0.646797	0.85755	ko05214	ENSOCUG00000015901(AKT3)	K04456
Environmental Information Processing	Signaling molecules and interaction	Neuroactive ligand-receptor interaction	4	202	0.648866	0.85755	ko04080	ENSOCUG00000008191(GABRP);ENSOCUG00000015492(GLP2R);ENSOCUG00000000315(GRIA3);ENSOCUG00000013457(CCKAR)	K05189+K04582+K05199+K04194
Human Diseases	Infectious diseases	Epithelial cell signaling in Helicobacter pylori infection	1	48	0.65457	0.85755	ko05120	ENSOCUG00000013060(MET)	K05099
Human Diseases	Cancers	Hepatocellular carcinoma	2	102	0.657371	0.85755	ko05225	ENSOCUG00000015901(AKT3);ENSOCUG00000013060(MET)	K04456+K05099
Organismal Systems	Circulatory system	Cardiac muscle contraction	1	49	0.662174	0.85755	ko04260	ENSOCUG00000002425(RYR2)	K04962
Organismal Systems	Endocrine system	Thyroid hormone synthesis	1	49	0.662174	0.85755	ko04918	ENSOCUG00000010755(PLCB4)	K05858
Cellular Processes	Cell growth and death	p53 signaling pathway	1	50	0.669612	0.85755	ko04115	ENSOCUG00000027375(LOC100357329)	K08738
Organismal Systems	Endocrine system	Prolactin signaling pathway	1	50	0.669612	0.85755	ko04917	ENSOCUG00000015901(AKT3)	K04456
Organismal Systems	Endocrine system	Adipocytokine signaling pathway	1	52	0.684004	0.85755	ko04920	ENSOCUG00000015901(AKT3)	K04456
Organismal Systems	Endocrine system	Aldosterone synthesis and secretion	1	52	0.684004	0.85755	ko04925	ENSOCUG00000010755(PLCB4)	K05858
Organismal Systems	Digestive system	Gastric acid secretion	1	52	0.684004	0.85755	ko04971	ENSOCUG00000010755(PLCB4)	K05858
Organismal Systems	Nervous system	GABAergic synapse	1	53	0.690965	0.85755	ko04727	ENSOCUG00000008191(GABRP)	K05189
Organismal Systems	Immune system	RIG-I-like receptor signaling pathway	1	54	0.697775	0.85755	ko04622	ENSOCUG00000002863(IFIH1)	K12647
Organismal Systems	Endocrine system	GnRH signaling pathway	1	54	0.697775	0.85755	ko04912	ENSOCUG00000010755(PLCB4)	K05858
Human Diseases	Infectious diseases	Tuberculosis	2	111	0.702593	0.85755	ko05152	ENSOCUG00000015901(AKT3);ENSOCUG00000027375(LOC100357329)	K04456+K08738
Human Diseases	Cancers	Chronic myeloid leukemia	1	55	0.704435	0.85755	ko05220	ENSOCUG00000015901(AKT3)	K04456
Environmental Information Processing	Signal transduction	Jak-STAT signaling pathway	2	112	0.707303	0.85755	ko04630	ENSOCUG00000015901(AKT3);ENSOCUG00000026198(PIAS3)	K04456+K16064
Organismal Systems	Endocrine system	Progesterone-mediated oocyte maturation	1	56	0.710951	0.85755	ko04914	ENSOCUG00000015901(AKT3)	K04456
Organismal Systems	Aging	Longevity regulating pathway - mammal	1	57	0.717324	0.85755	ko04211	ENSOCUG00000015901(AKT3)	K04456
Metabolism	Lipid metabolism	Glycerophospholipid metabolism	1	58	0.723558	0.85755	ko00564	ENSOCUG00000004201(LPGAT1)	K13514
Environmental Information Processing	Signal transduction	ErbB signaling pathway	1	58	0.723558	0.85755	ko04012	ENSOCUG00000015901(AKT3)	K04456
Cellular Processes	Cellular community - eukaryotes	Gap junction	1	58	0.723558	0.85755	ko04540	ENSOCUG00000010755(PLCB4)	K05858
Human Diseases	Substance dependence	Morphine addiction	1	58	0.723558	0.85755	ko05032	ENSOCUG00000008191(GABRP)	K05189
Human Diseases	Cancers	Pancreatic cancer	1	58	0.723558	0.85755	ko05212	ENSOCUG00000015901(AKT3)	K04456
Human Diseases	Cancers	Choline metabolism in cancer	1	58	0.723558	0.85755	ko05231	ENSOCUG00000015901(AKT3)	K04456
Genetic Information Processing	Folding, sorting and degradation	RNA degradation	1	60	0.735619	0.865029	ko03018	ENSOCUG00000011898(EXOSC1)	K07573
Metabolism	Lipid metabolism	Steroid hormone biosynthesis	1	61	0.741453	0.865029	ko00140	ENSOCUG00000001236(SRD5A2)	K12344
Human Diseases	Drug resistance	Endocrine resistance	1	61	0.741453	0.865029	ko01522	ENSOCUG00000015901(AKT3)	K04456
Organismal Systems	Immune system	C-type lectin receptor signaling pathway	1	62	0.74716	0.86717	ko04625	ENSOCUG00000015901(AKT3)	K04456
Human Diseases	Infectious diseases	Amoebiasis	1	64	0.758201	0.875448	ko05146	ENSOCUG00000010755(PLCB4)	K05858
Organismal Systems	Immune system	Toll-like receptor signaling pathway	1	65	0.763541	0.876546	ko04620	ENSOCUG00000015901(AKT3)	K04456
Metabolism	Nucleotide metabolism	Purine metabolism	2	126	0.766978	0.876546	ko00230	ENSOCUG00000001230(XDH);ENSOCUG00000003050(POLR3C)	K00106+K03023
Metabolism	Nucleotide metabolism	Pyrimidine metabolism	1	69	0.783758	0.878769	ko00240	ENSOCUG00000003050(POLR3C)	K03023
Metabolism	Xenobiotics biodegradation and metabolism	Drug metabolism - other enzymes	1	69	0.783758	0.878769	ko00983	ENSOCUG00000001230(XDH)	K00106
Genetic Information Processing	Translation	Ribosome biogenesis in eukaryotes	1	69	0.783758	0.878769	ko03008	ENSOCUG00000003631(NOP58)	K14565
Organismal Systems	Sensory system	Inflammatory mediator regulation of TRP channels	1	70	0.788538	0.878769	ko04750	ENSOCUG00000010755(PLCB4)	K05858
Organismal Systems	Endocrine system	Parathyroid hormone synthesis, secretion and action	1	70	0.788538	0.878769	ko04928	ENSOCUG00000010755(PLCB4)	K05858
Organismal Systems	Aging	Longevity regulating pathway - worm	1	71	0.793214	0.879604	ko04212	ENSOCUG00000015901(AKT3)	K04456
Human Diseases	Endocrine and metabolic diseases	Insulin resistance	1	72	0.797787	0.880317	ko04931	ENSOCUG00000015901(AKT3)	K04456
Organismal Systems	Development	Osteoclast differentiation	1	76	0.8151	0.889522	ko04380	ENSOCUG00000015901(AKT3)	K04456
Cellular Processes	Cell growth and death	Oocyte meiosis	1	77	0.819194	0.889522	ko04114	ENSOCUG00000007739(FBXW11)	K03362
Genetic Information Processing	Translation	Ribosome	2	142	0.82209	0.889522	ko03010	ENSOCUG00000025551(RPS24);ENSOCUG00000010193(MRPL35)	K02974+K02916
Organismal Systems	Nervous system	Serotonergic synapse	1	78	0.823198	0.889522	ko04726	ENSOCUG00000010755(PLCB4)	K05858
Environmental Information Processing	Signal transduction	HIF-1 signaling pathway	1	80	0.830944	0.889522	ko04066	ENSOCUG00000015901(AKT3)	K04456
Cellular Processes	Cell growth and death	Necroptosis	1	80	0.830944	0.889522	ko04217	ENSOCUG00000006847(CHMP4C)	K12194
Human Diseases	Infectious diseases	Epstein-Barr virus infection	2	146	0.833927	0.889522	ko05169	ENSOCUG00000015901(AKT3);ENSOCUG00000003050(POLR3C)	K04456+K03023
Environmental Information Processing	Signal transduction	AMPK signaling pathway	1	82	0.838353	0.889593	ko04152	ENSOCUG00000015901(AKT3)	K04456
Human Diseases	Infectious diseases	Hepatitis C	1	83	0.841936	0.889593	ko05160	ENSOCUG00000015901(AKT3)	K04456
Organismal Systems	Circulatory system	Vascular smooth muscle contraction	1	88	0.858706	0.896942	ko04270	ENSOCUG00000010755(PLCB4)	K05858
Organismal Systems	Endocrine system	Insulin signaling pathway	1	88	0.858706	0.896942	ko04910	ENSOCUG00000015901(AKT3)	K04456
Metabolism	Energy metabolism	Oxidative phosphorylation	1	89	0.861842	0.896942	ko00190	ENSOCUG00000004642(ATP5C1)	K02136
Cellular Processes	Cell growth and death	Cell cycle	1	90	0.864909	0.896942	ko04110	ENSOCUG00000016538(MCM6)	K02542
Cellular Processes	Transport and catabolism	Lysosome	1	94	0.876517	0.904791	ko04142	ENSOCUG00000009774(LAPTM5)	K12387
Genetic Information Processing	Folding, sorting and degradation	Protein processing in endoplasmic reticulum	1	101	0.894501	0.915522	ko04141	ENSOCUG00000006700(MAN1A1)	K01230
Human Diseases	Infectious diseases	HTLV-I infection	2	172	0.895087	0.915522	ko05166	ENSOCUG00000015901(AKT3);ENSOCUG00000013064(TLN2)	K04456+K06271
Environmental Information Processing	Signal transduction	mTOR signaling pathway	1	105	0.903586	0.920015	ko04150	ENSOCUG00000015901(AKT3)	K04456
Human Diseases	Cancers	Viral carcinogenesis	1	109	0.911896	0.924031	ko05203	ENSOCUG00000011958(CCR8)	K04183
Organismal Systems	Immune system	NOD-like receptor signaling pathway	1	111	0.915781	0.924031	ko04621	ENSOCUG00000010755(PLCB4)	K05858
Organismal Systems	Environmental adaptation	Thermogenesis	1	119	0.929693	0.933862	ko04714	ENSOCUG00000004642(ATP5C1)	K02136
Cellular Processes	Cellular community - eukaryotes	Tight junction	1	124	0.937206	0.937206	ko04530	ENSOCUG00000006925(ARHGAP17)	K20638

## Sheet: Table S12
Table S12. XXL_vs_WZ_0.05_fst_pi_ratio_sig_intersect.path
KEGG_A_class	KEGG_B_class	Pathway	XXL_vs_WZ_0.05_fst_pi_ratio_sig_intersect (118)	All (4909)	Pvalue	Qvalue	Pathway ID	Genes	K_IDs
Metabolism	Lipid metabolism	alpha-Linolenic acid metabolism	6	23	1.22735e-05	0.00168742	ko00592	ENSOCUG00000016043(PLA2G12B);ENSOCUG00000006578(LOC100344166);ENSOCUG00000008356(PLA2G5);ENSOCUG00000006582(LOC100343913);ENSOCUG00000013265(LOC100351425);ENSOCUG00000024104(LOC100344421)	K01047+K01047+K01047+K01047+K01047+K01047
Metabolism	Lipid metabolism	Ether lipid metabolism	7	35	1.49329e-05	0.00168742	ko00565	ENSOCUG00000011521(AGPS);ENSOCUG00000016043(PLA2G12B);ENSOCUG00000006578(LOC100344166);ENSOCUG00000008356(PLA2G5);ENSOCUG00000006582(LOC100343913);ENSOCUG00000013265(LOC100351425);ENSOCUG00000024104(LOC100344421)	K00803+K01047+K01047+K01047+K01047+K01047+K01047
Organismal Systems	Digestive system	Fat digestion and absorption	7	43	6.10229e-05	0.00459706	ko04975	ENSOCUG00000016043(PLA2G12B);ENSOCUG00000006578(LOC100344166);ENSOCUG00000009279(ABCA1);ENSOCUG00000008356(PLA2G5);ENSOCUG00000006582(LOC100343913);ENSOCUG00000013265(LOC100351425);ENSOCUG00000024104(LOC100344421)	K01047+K01047+K05641+K01047+K01047+K01047+K01047
Metabolism	Lipid metabolism	Linoleic acid metabolism	6	34	0.000131718	0.00744207	ko00591	ENSOCUG00000016043(PLA2G12B);ENSOCUG00000006578(LOC100344166);ENSOCUG00000008356(PLA2G5);ENSOCUG00000006582(LOC100343913);ENSOCUG00000013265(LOC100351425);ENSOCUG00000024104(LOC100344421)	K01047+K01047+K01047+K01047+K01047+K01047
Metabolism	Lipid metabolism	Glycerophospholipid metabolism	7	58	0.000422675	0.0166369	ko00564	ENSOCUG00000016043(PLA2G12B);ENSOCUG00000006578(LOC100344166);ENSOCUG00000008356(PLA2G5);ENSOCUG00000007893(GPAM);ENSOCUG00000006582(LOC100343913);ENSOCUG00000013265(LOC100351425);ENSOCUG00000024104(LOC100344421)	K01047+K01047+K01047+K00629+K01047+K01047+K01047
Metabolism	Metabolism of cofactors and vitamins	Lipoic acid metabolism	3	7	0.000441689	0.0166369	ko00785	ENSOCUG00000005933(LOC100342192);ENSOCUG00000017141(ACSM1);ENSOCUG00000005927(ACSM5)	K01896+K01896+K01896
Organismal Systems	Digestive system	Pancreatic secretion	8	83	0.000769588	0.0248467	ko04972	ENSOCUG00000016043(PLA2G12B);ENSOCUG00000006578(LOC100344166);ENSOCUG00000002425(RYR2);ENSOCUG00000008356(PLA2G5);ENSOCUG00000006582(LOC100343913);ENSOCUG00000013265(LOC100351425);ENSOCUG00000017709(TRPC1);ENSOCUG00000024104(LOC100344421)	K01047+K01047+K04962+K01047+K01047+K01047+K04964+K01047
Organismal Systems	Endocrine system	Melanogenesis	6	62	0.00348348	0.0944299	ko04916	ENSOCUG00000014805(WNT3);ENSOCUG00000008782(MAP2K1);ENSOCUG00000013396(EDN1);ENSOCUG00000002190(MITF);ENSOCUG00000001020(GNAI1);ENSOCUG00000011138(ASIP)	K00312+K04368+K16366+K09455+K04630+K08725
Metabolism	Lipid metabolism	Arachidonic acid metabolism	6	64	0.00408643	0.0944299	ko00590	ENSOCUG00000016043(PLA2G12B);ENSOCUG00000006578(LOC100344166);ENSOCUG00000008356(PLA2G5);ENSOCUG00000006582(LOC100343913);ENSOCUG00000013265(LOC100351425);ENSOCUG00000024104(LOC100344421)	K01047+K01047+K01047+K01047+K01047+K01047
Metabolism	Metabolism of other amino acids	Glutathione metabolism	5	45	0.00417831	0.0944299	ko00480	ENSOCUG00000012805(GCLC);ENSOCUG00000002250(GGT7);ENSOCUG00000002267(GSS);ENSOCUG00000011949(LOC100354186);ENSOCUG00000001571(LAP3)	K11204+K00681+K21456+K00799+K11142
Organismal Systems	Circulatory system	Vascular smooth muscle contraction	7	88	0.00493288	0.101348	ko04270	ENSOCUG00000016043(PLA2G12B);ENSOCUG00000008782(MAP2K1);ENSOCUG00000006578(LOC100344166);ENSOCUG00000008356(PLA2G5);ENSOCUG00000006582(LOC100343913);ENSOCUG00000013265(LOC100351425);ENSOCUG00000024104(LOC100344421)	K01047+K04368+K01047+K01047+K01047+K01047+K01047
Metabolism	Global and overview maps	Metabolic pathways	33	920	0.00862706	0.162476	ko01100	ENSOCUG00000012805(GCLC);ENSOCUG00000005933(LOC100342192);ENSOCUG00000011521(AGPS);ENSOCUG00000009739(P4HA1);ENSOCUG00000016043(PLA2G12B);ENSOCUG00000009743(MTMR4);ENSOCUG00000002260(ACSS2);ENSOCUG00000011469(ELOVL5);ENSOCUG00000006578(LOC100344166);ENSOCUG00000008356(PLA2G5);ENSOCUG00000027853(PGAM2);ENSOCUG00000014942(POLD2);ENSOCUG00000014894(NDUFA9);ENSOCUG00000002250(GGT7);ENSOCUG00000002267…	K11204+K01896+K00803+K00472+K01047+K18082+K01895+K10244+K01047+K01047+K01834+K02328+K03953+K00681+K21456+K00029+K01896+K00629+K01896+K00357+K00710+K01047+K07249+K13811+K01047+K01251+K00913+K00255+K00710+K11142+K05286+K01110+K01047
Environmental Information Processing	Signal transduction	Ras signaling pathway	9	161	0.0147914	0.257143	ko04014	ENSOCUG00000016043(PLA2G12B);ENSOCUG00000008782(MAP2K1);ENSOCUG00000006578(LOC100344166);ENSOCUG00000026281(PAK6);ENSOCUG00000008356(PLA2G5);ENSOCUG00000001955(FGF6);ENSOCUG00000006582(LOC100343913);ENSOCUG00000013265(LOC100351425);ENSOCUG00000024104(LOC100344421)	K01047+K04368+K01047+K05735+K01047+K04358+K01047+K01047+K01047
Metabolism	Carbohydrate metabolism	Butanoate metabolism	3	24	0.018967	0.304489	ko00650	ENSOCUG00000005933(LOC100342192);ENSOCUG00000017141(ACSM1);ENSOCUG00000005927(ACSM5)	K01896+K01896+K01896
Human Diseases	Cancers	Central carbon metabolism in cancer	4	44	0.0205488	0.304489	ko05230	ENSOCUG00000008782(MAP2K1);ENSOCUG00000027853(PGAM2);ENSOCUG00000001952(C8H12orf5);ENSOCUG00000008774(PTEN)	K04368+K01834+K14634+K01110
Cellular Processes	Cell growth and death	Cellular senescence	6	91	0.0215568	0.304489	ko04218	ENSOCUG00000001874(ATR);ENSOCUG00000008782(MAP2K1);ENSOCUG00000015145(NFATC4);ENSOCUG00000014855(MCU);ENSOCUG00000007606(MAP2K6);ENSOCUG00000008774(PTEN)	K06640+K04368+K17334+K20858+K04433+K01110
Genetic Information Processing	Folding, sorting and degradation	SNARE interactions in vesicular transport	3	27	0.0260235	0.335783	ko04130	ENSOCUG00000001777(GOSR1);ENSOCUG00000003604(VTI1A);ENSOCUG00000010995(SNAP23)	K08495+K08493+K08508
Genetic Information Processing	Translation	RNA transport	7	122	0.0267438	0.335783	ko03013	ENSOCUG00000010732(CYFIP1);ENSOCUG00000014808(NUPL2);ENSOCUG00000004986(XPO1);ENSOCUG00000013484(EIF4B);ENSOCUG00000000481(EIF2S2);ENSOCUG00000016387(THOC3);ENSOCUG00000025939(DDX20)	K05749+K14321+K14290+K03258+K03238+K12880+K13131
Human Diseases	Cancers	Melanoma	4	51	0.033304	0.396142	ko05218	ENSOCUG00000008782(MAP2K1);ENSOCUG00000002190(MITF);ENSOCUG00000001955(FGF6);ENSOCUG00000008774(PTEN)	K04368+K09455+K04358+K01110
Organismal Systems	Development	Osteoclast differentiation	5	76	0.0351793	0.397526	ko04380	ENSOCUG00000021337(NCF4);ENSOCUG00000008782(MAP2K1);ENSOCUG00000002190(MITF);ENSOCUG00000007606(MAP2K6);ENSOCUG00000017539(SYK)	K08012+K04368+K09455+K04433+K05855
Metabolism	Amino acid metabolism	Cysteine and methionine metabolism	3	32	0.0404873	0.435721	ko00270	ENSOCUG00000012805(GCLC);ENSOCUG00000002267(GSS);ENSOCUG00000008592(AHCY)	K11204+K21456+K01251
Metabolism	Biosynthesis of other secondary metabolites	Monobactam biosynthesis	1	2	0.0475019	0.487974	ko00261	ENSOCUG00000012078(PAPSS2)	K13811
Organismal Systems	Development	Axon guidance	6	117	0.061546	0.604756	ko04360	ENSOCUG00000026281(PAK6);ENSOCUG00000015145(NFATC4);ENSOCUG00000003812(EPHB1);ENSOCUG00000003347(SEMA4C);ENSOCUG00000017709(TRPC1);ENSOCUG00000001020(GNAI1)	K05735+K17334+K05110+K06521+K04964+K04630
Organismal Systems	Endocrine system	Oxytocin signaling pathway	5	94	0.0747695	0.686766	ko04921	ENSOCUG00000008782(MAP2K1);ENSOCUG00000015145(NFATC4);ENSOCUG00000002425(RYR2);ENSOCUG00000008067(EEF2K);ENSOCUG00000001020(GNAI1)	K04368+K17334+K04962+K08292+K04630
Cellular Processes	Cellular community - eukaryotes	Signaling pathways regulating pluripotency of stem cells	5	95	0.0774773	0.686766	ko04550	ENSOCUG00000017435(RIF1);ENSOCUG00000014805(WNT3);ENSOCUG00000008782(MAP2K1);ENSOCUG00000009208(ACVR1C);ENSOCUG00000002439(ACVR1)	K11138+K00312+K04368+K13568+K04675
Environmental Information Processing	Signal transduction	MAPK signaling pathway - fly	3	42	0.0790085	0.686766	ko04013	ENSOCUG00000004986(XPO1);ENSOCUG00000008782(MAP2K1);ENSOCUG00000008900(UBE2D4)	K14290+K04368+K06689
Organismal Systems	Digestive system	Vitamin digestion and absorption	2	20	0.0821778	0.687859	ko04977	ENSOCUG00000016010(LMBRD1);ENSOCUG00000025548(SLC19A2)	K14617+K14610
Organismal Systems	Immune system	Fc epsilon RI signaling pathway	3	44	0.088114	0.704274	ko04664	ENSOCUG00000008782(MAP2K1);ENSOCUG00000007606(MAP2K6);ENSOCUG00000017539(SYK)	K04368+K04433+K05855
Organismal Systems	Aging	Longevity regulating pathway - worm	4	71	0.0903714	0.704274	ko04212	ENSOCUG00000012805(GCLC);ENSOCUG00000011949(LOC100354186);ENSOCUG00000007606(MAP2K6);ENSOCUG00000008774(PTEN)	K11204+K00799+K04433+K01110
Human Diseases	Immune diseases	Inflammatiory bowel disease (IBD)	3	46	0.0976406	0.735559	ko05321	ENSOCUG00000004271(IL17F);ENSOCUG00000004270(IL17A);ENSOCUG00000022907(RORC)	K05494+K05489+K08534
Metabolism	Carbohydrate metabolism	Inositol phosphate metabolism	3	47	0.102555	0.738147	ko00562	ENSOCUG00000009743(MTMR4);ENSOCUG00000016543(ITPK1);ENSOCUG00000008774(PTEN)	K18082+K00913+K01110
Genetic Information Processing	Replication and repair	DNA replication	2	23	0.104516	0.738147	ko03030	ENSOCUG00000004273(MCM3);ENSOCUG00000014942(POLD2)	K02541+K02328
Organismal Systems	Immune system	Platelet activation	4	78	0.117162	0.799085	ko04611	ENSOCUG00000027633(P2RY12);ENSOCUG00000010995(SNAP23);ENSOCUG00000001020(GNAI1);ENSOCUG00000017539(SYK)	K04298+K08508+K04630+K05855
Metabolism	Glycan biosynthesis and metabolism	Mucin type O-glycan biosynthesis	2	25	0.120216	0.799085	ko00512	ENSOCUG00000009185(GALNT5);ENSOCUG00000009557(GALNT8)	K00710+K00710
Environmental Information Processing	Signal transduction	TNF signaling pathway	4	82	0.133862	0.829949	ko04668	ENSOCUG00000008782(MAP2K1);ENSOCUG00000013396(EDN1);ENSOCUG00000015354(ITCH);ENSOCUG00000007606(MAP2K6)	K04368+K16366+K05632+K04433
Organismal Systems	Nervous system	GABAergic synapse	3	53	0.133978	0.829949	ko04727	ENSOCUG00000009943(SLC38A2);ENSOCUG00000014783(NSF);ENSOCUG00000001020(GNAI1)	K14207+K06027+K04630
Environmental Information Processing	Signal transduction	Apelin signaling pathway	4	84	0.142562	0.829949	ko04371	ENSOCUG00000008782(MAP2K1);ENSOCUG00000002425(RYR2);ENSOCUG00000012174(NRF1);ENSOCUG00000001020(GNAI1)	K04368+K04962+K11831+K04630
Metabolism	Carbohydrate metabolism	Pyruvate metabolism	2	28	0.144746	0.829949	ko00620	ENSOCUG00000002260(ACSS2);ENSOCUG00000012005(ME3)	K01895+K00029
Human Diseases	Substance dependence	Alcoholism	3	55	0.145121	0.829949	ko05034	ENSOCUG00000004825(DRD1);ENSOCUG00000008782(MAP2K1);ENSOCUG00000001020(GNAI1)	K04144+K04368+K04630
Environmental Information Processing	Signal transduction	Calcium signaling pathway	5	117	0.149668	0.829949	ko04020	ENSOCUG00000004825(DRD1);ENSOCUG00000016569(CHRM2);ENSOCUG00000002425(RYR2);ENSOCUG00000009790(ERBB4);ENSOCUG00000014855(MCU)	K04144+K04130+K04962+K05085+K20858
Human Diseases	Substance dependence	Cocaine addiction	2	29	0.153141	0.829949	ko05030	ENSOCUG00000004825(DRD1);ENSOCUG00000001020(GNAI1)	K04144+K04630
Environmental Information Processing	Signal transduction	ErbB signaling pathway	3	58	0.162381	0.829949	ko04012	ENSOCUG00000008782(MAP2K1);ENSOCUG00000026281(PAK6);ENSOCUG00000009790(ERBB4)	K04368+K05735+K05085
Cellular Processes	Cellular community - eukaryotes	Gap junction	3	58	0.162381	0.829949	ko04540	ENSOCUG00000004825(DRD1);ENSOCUG00000008782(MAP2K1);ENSOCUG00000001020(GNAI1)	K04144+K04368+K04630
Cellular Processes	Cell motility	Regulation of actin cytoskeleton	6	155	0.168322	0.829949	ko04810	ENSOCUG00000010732(CYFIP1);ENSOCUG00000008782(MAP2K1);ENSOCUG00000016569(CHRM2);ENSOCUG00000026281(PAK6);ENSOCUG00000001955(FGF6);ENSOCUG00000017726(ITGA11)	K05749+K04368+K04130+K05735+K04358+K06587
Genetic Information Processing	Folding, sorting and degradation	RNA degradation	3	60	0.174218	0.829949	ko03018	ENSOCUG00000002206(DIS3L);ENSOCUG00000000322(PARN);ENSOCUG00000027498(BTG4)	K18681+K01148+K14443
Metabolism	Energy metabolism	Sulfur metabolism	1	8	0.176992	0.829949	ko00920	ENSOCUG00000012078(PAPSS2)	K13811
Metabolism	Amino acid metabolism	Arginine and proline metabolism	2	33	0.187564	0.829949	ko00330	ENSOCUG00000009739(P4HA1);ENSOCUG00000001571(LAP3)	K00472+K11142
Environmental Information Processing	Membrane transport	ABC transporters	2	33	0.187564	0.829949	ko02010	ENSOCUG00000009279(ABCA1);ENSOCUG00000014338(ABCA5)	K05641+K05648
Organismal Systems	Nervous system	Cholinergic synapse	3	63	0.192409	0.829949	ko04725	ENSOCUG00000008782(MAP2K1);ENSOCUG00000016569(CHRM2);ENSOCUG00000001020(GNAI1)	K04368+K04130+K04630
Environmental Information Processing	Signal transduction	PI3K-Akt signaling pathway	8	232	0.193382	0.829949	ko04151	ENSOCUG00000008782(MAP2K1);ENSOCUG00000016569(CHRM2);ENSOCUG00000013484(EIF4B);ENSOCUG00000009790(ERBB4);ENSOCUG00000001955(FGF6);ENSOCUG00000017726(ITGA11);ENSOCUG00000008774(PTEN);ENSOCUG00000017539(SYK)	K04368+K04130+K03258+K05085+K04358+K06587+K01110+K05855
Human Diseases	Cancers	Breast cancer	4	95	0.194048	0.829949	ko05224	ENSOCUG00000014805(WNT3);ENSOCUG00000008782(MAP2K1);ENSOCUG00000001955(FGF6);ENSOCUG00000008774(PTEN)	K00312+K04368+K04358+K01110
Cellular Processes	Cell growth and death	Ferroptosis	2	34	0.196337	0.829949	ko04216	ENSOCUG00000012805(GCLC);ENSOCUG00000002267(GSS)	K11204+K21456
Environmental Information Processing	Signal transduction	cAMP signaling pathway	5	129	0.197871	0.829949	ko04024	ENSOCUG00000004825(DRD1);ENSOCUG00000008782(MAP2K1);ENSOCUG00000016569(CHRM2);ENSOCUG00000002425(RYR2);ENSOCUG00000001020(GNAI1)	K04144+K04368+K04130+K04962+K04630
Environmental Information Processing	Signal transduction	Phosphatidylinositol signaling system	3	66	0.211057	0.829949	ko04070	ENSOCUG00000009743(MTMR4);ENSOCUG00000016543(ITPK1);ENSOCUG00000008774(PTEN)	K18082+K00913+K01110
Organismal Systems	Nervous system	Long-term depression	2	36	0.214028	0.829949	ko04730	ENSOCUG00000008782(MAP2K1);ENSOCUG00000001020(GNAI1)	K04368+K04630
Genetic Information Processing	Folding, sorting and degradation	Ubiquitin mediated proteolysis	4	99	0.214067	0.829949	ko04120	ENSOCUG00000008169(UBA3);ENSOCUG00000015354(ITCH);ENSOCUG00000006600(BIRC6);ENSOCUG00000008900(UBE2D4)	K10686+K05632+K10586+K06689
Metabolism	Metabolism of other amino acids	Taurine and hypotaurine metabolism	1	10	0.21615	0.829949	ko00430	ENSOCUG00000002250(GGT7)	K00681
Organismal Systems	Nervous system	Glutamatergic synapse	3	67	0.217361	0.829949	ko04724	ENSOCUG00000009943(SLC38A2);ENSOCUG00000017709(TRPC1);ENSOCUG00000001020(GNAI1)	K14207+K04964+K04630
Human Diseases	Cancers	Endometrial cancer	2	37	0.222931	0.829949	ko05213	ENSOCUG00000008782(MAP2K1);ENSOCUG00000008774(PTEN)	K04368+K01110
Human Diseases	Cardiovascular diseases	Arrhythmogenic right ventricular cardiomyopathy (ARVC)	2	37	0.222931	0.829949	ko05412	ENSOCUG00000002425(RYR2);ENSOCUG00000017726(ITGA11)	K04962+K06587
Human Diseases	Cancers	Hepatocellular carcinoma	4	102	0.229448	0.829949	ko05225	ENSOCUG00000014805(WNT3);ENSOCUG00000008782(MAP2K1);ENSOCUG00000011949(LOC100354186);ENSOCUG00000008774(PTEN)	K00312+K04368+K00799+K01110
Organismal Systems	Nervous system	Synaptic vesicle cycle	2	38	0.231864	0.829949	ko04721	ENSOCUG00000014783(NSF);ENSOCUG00000014826(CLTB)	K06027+K04645
Human Diseases	Infectious diseases	HTLV-I infection	6	172	0.231888	0.829949	ko05166	ENSOCUG00000014805(WNT3);ENSOCUG00000004986(XPO1);ENSOCUG00000001874(ATR);ENSOCUG00000015145(NFATC4);ENSOCUG00000014942(POLD2);ENSOCUG00000006527(BUB1B)	K00312+K14290+K06640+K17334+K02328+K06637
Genetic Information Processing	Replication and repair	Non-homologous end-joining	1	11	0.23503	0.829949	ko03450	ENSOCUG00000022428(POLM)	K03513
Cellular Processes	Cell growth and death	Apoptosis - fly	2	39	0.240819	0.833832	ko04214	ENSOCUG00000001874(ATR);ENSOCUG00000006600(BIRC6)	K06640+K10586
Environmental Information Processing	Signal transduction	mTOR signaling pathway	4	105	0.245102	0.833832	ko04150	ENSOCUG00000014805(WNT3);ENSOCUG00000008782(MAP2K1);ENSOCUG00000013484(EIF4B);ENSOCUG00000008774(PTEN)	K00312+K04368+K03258+K01110
Human Diseases	Cardiovascular diseases	Fluid shear stress and atherosclerosis	4	106	0.250374	0.833832	ko05418	ENSOCUG00000013396(EDN1);ENSOCUG00000002439(ACVR1);ENSOCUG00000011949(LOC100354186);ENSOCUG00000007606(MAP2K6)	K16366+K04675+K00799+K04433
Genetic Information Processing	Folding, sorting and degradation	Protein export	1	12	0.253459	0.833832	ko03060	ENSOCUG00000012947(SPCS2)	K12947
Metabolism	Global and overview maps	Fatty acid metabolism	2	42	0.267763	0.833832	ko01212	ENSOCUG00000011469(ELOVL5);ENSOCUG00000006625(ACADL)	K10244+K00255
Organismal Systems	Immune system	Th17 cell differentiation	3	75	0.269002	0.833832	ko04659	ENSOCUG00000004271(IL17F);ENSOCUG00000004270(IL17A);ENSOCUG00000022907(RORC)	K05494+K05489+K08534
Metabolism	Metabolism of other amino acids	Selenocompound metabolism	1	13	0.271448	0.833832	ko00450	ENSOCUG00000012078(PAPSS2)	K13811
Organismal Systems	Endocrine system	Renin-angiotensin system	1	13	0.271448	0.833832	ko04614	ENSOCUG00000029207(LOC100352190)	K01329
Organismal Systems	Immune system	B cell receptor signaling pathway	2	43	0.276751	0.833832	ko04662	ENSOCUG00000008782(MAP2K1);ENSOCUG00000017539(SYK)	K04368+K05855
Environmental Information Processing	Signal transduction	Sphingolipid signaling pathway	3	77	0.282155	0.833832	ko04071	ENSOCUG00000008782(MAP2K1);ENSOCUG00000001020(GNAI1);ENSOCUG00000008774(PTEN)	K04368+K04630+K01110
Metabolism	Carbohydrate metabolism	Glycolysis / Gluconeogenesis	2	44	0.285734	0.833832	ko00010	ENSOCUG00000002260(ACSS2);ENSOCUG00000027853(PGAM2)	K01895+K01834
Organismal Systems	Nervous system	Serotonergic synapse	3	78	0.288755	0.833832	ko04726	ENSOCUG00000008782(MAP2K1);ENSOCUG00000017709(TRPC1);ENSOCUG00000001020(GNAI1)	K04368+K04964+K04630
Organismal Systems	Development	Dorso-ventral axis formation	1	14	0.289007	0.833832	ko04320	ENSOCUG00000008782(MAP2K1)	K04368
Organismal Systems	Endocrine system	Relaxin signaling pathway	3	79	0.295367	0.833832	ko04926	ENSOCUG00000008782(MAP2K1);ENSOCUG00000013396(EDN1);ENSOCUG00000001020(GNAI1)	K04368+K16366+K04630
Human Diseases	Cancers	Renal cell carcinoma	2	46	0.303664	0.833832	ko05211	ENSOCUG00000008782(MAP2K1);ENSOCUG00000026281(PAK6)	K04368+K05735
Metabolism	Glycan biosynthesis and metabolism	Glycosylphosphatidylinositol(GPI)-anchor biosynthesis	1	15	0.306146	0.833832	ko00563	ENSOCUG00000007457(PIGB)	K05286
Genetic Information Processing	Replication and repair	Mismatch repair	1	15	0.306146	0.833832	ko03430	ENSOCUG00000014942(POLD2)	K02328
Human Diseases	Cancers	Glioma	2	47	0.312602	0.833832	ko05214	ENSOCUG00000008782(MAP2K1);ENSOCUG00000008774(PTEN)	K04368+K01110
Human Diseases	Cancers	Prostate cancer	3	85	0.33518	0.833832	ko05215	ENSOCUG00000008782(MAP2K1);ENSOCUG00000011949(LOC100354186);ENSOCUG00000008774(PTEN)	K04368+K00799+K01110
Cellular Processes	Cell growth and death	p53 signaling pathway	2	50	0.339259	0.833832	ko04115	ENSOCUG00000001874(ATR);ENSOCUG00000008774(PTEN)	K06640+K01110
Organismal Systems	Endocrine system	Prolactin signaling pathway	2	50	0.339259	0.833832	ko04917	ENSOCUG00000022314(WAP);ENSOCUG00000008782(MAP2K1)	K17106+K04368
Human Diseases	Cardiovascular diseases	Dilated cardiomyopathy (DCM)	2	50	0.339259	0.833832	ko05414	ENSOCUG00000002425(RYR2);ENSOCUG00000017726(ITGA11)	K04962+K06587
Metabolism	Global and overview maps	Carbon metabolism	3	86	0.34182	0.833832	ko01200	ENSOCUG00000002260(ACSS2);ENSOCUG00000027853(PGAM2);ENSOCUG00000012005(ME3)	K01895+K01834+K00029
Human Diseases	Endocrine and metabolic diseases	Cushing syndrome	3	86	0.34182	0.833832	ko04934	ENSOCUG00000014805(WNT3);ENSOCUG00000008782(MAP2K1);ENSOCUG00000001020(GNAI1)	K00312+K04368+K04630
Human Diseases	Cardiovascular diseases	Hypertrophic cardiomyopathy (HCM)	2	51	0.34808	0.833832	ko05410	ENSOCUG00000002425(RYR2);ENSOCUG00000017726(ITGA11)	K04962+K06587
Human Diseases	Drug resistance	EGFR tyrosine kinase inhibitor resistance	2	52	0.356862	0.833832	ko01521	ENSOCUG00000008782(MAP2K1);ENSOCUG00000008774(PTEN)	K04368+K01110
Organismal Systems	Environmental adaptation	Circadian entrainment	2	52	0.356862	0.833832	ko04713	ENSOCUG00000002425(RYR2);ENSOCUG00000001020(GNAI1)	K04962+K04630
Cellular Processes	Transport and catabolism	Autophagy - animal	3	89	0.361708	0.833832	ko04140	ENSOCUG00000009743(MTMR4);ENSOCUG00000008782(MAP2K1);ENSOCUG00000008774(PTEN)	K18082+K04368+K01110
Environmental Information Processing	Signal transduction	TGF-beta signaling pathway	2	53	0.365602	0.833832	ko04350	ENSOCUG00000009208(ACVR1C);ENSOCUG00000002439(ACVR1)	K13568+K04675
Cellular Processes	Cell growth and death	Cell cycle	3	90	0.368321	0.833832	ko04110	ENSOCUG00000004273(MCM3);ENSOCUG00000001874(ATR);ENSOCUG00000006527(BUB1B)	K02541+K06640+K06637
Genetic Information Processing	Replication and repair	Base excision repair	1	19	0.370702	0.833832	ko03410	ENSOCUG00000014942(POLD2)	K02328
Organismal Systems	Endocrine system	GnRH signaling pathway	2	54	0.374298	0.833832	ko04912	ENSOCUG00000008782(MAP2K1);ENSOCUG00000007606(MAP2K6)	K04368+K04433
Human Diseases	Infectious diseases	Kaposi sarcoma-associated herpesvirus infection	4	130	0.381348	0.833832	ko05167	ENSOCUG00000008782(MAP2K1);ENSOCUG00000015145(NFATC4);ENSOCUG00000007606(MAP2K6);ENSOCUG00000017539(SYK)	K04368+K17334+K04433+K05855
Metabolism	Metabolism of cofactors and vitamins	Folate biosynthesis	1	20	0.385888	0.833832	ko00790	ENSOCUG00000005242(QDPR)	K00357
Cellular Processes	Cellular community - eukaryotes	Focal adhesion	4	131	0.386858	0.833832	ko04510	ENSOCUG00000008782(MAP2K1);ENSOCUG00000026281(PAK6);ENSOCUG00000017726(ITGA11);ENSOCUG00000008774(PTEN)	K04368+K05735+K06587+K01110
Organismal Systems	Endocrine system	Progesterone-mediated oocyte maturation	2	56	0.391544	0.833832	ko04914	ENSOCUG00000008782(MAP2K1);ENSOCUG00000001020(GNAI1)	K04368+K04630
Human Diseases	Cancers	Gastric cancer	3	94	0.394645	0.833832	ko05226	ENSOCUG00000014805(WNT3);ENSOCUG00000008782(MAP2K1);ENSOCUG00000001955(FGF6)	K00312+K04368+K04358
Organismal Systems	Endocrine system	PPAR signaling pathway	2	57	0.400089	0.833832	ko03320	ENSOCUG00000012005(ME3);ENSOCUG00000006625(ACADL)	K00029+K00255
Human Diseases	Neurodegenerative diseases	Prion diseases	1	21	0.40071	0.833832	ko05020	ENSOCUG00000008782(MAP2K1)	K04368
Human Diseases	Cancers	Proteoglycans in cancer	4	134	0.403353	0.833832	ko05205	ENSOCUG00000014805(WNT3);ENSOCUG00000008782(MAP2K1);ENSOCUG00000013484(EIF4B);ENSOCUG00000009790(ERBB4)	K00312+K04368+K03258+K05085
Human Diseases	Neurodegenerative diseases	Parkinson disease	3	96	0.407709	0.833832	ko05012	ENSOCUG00000004825(DRD1);ENSOCUG00000014894(NDUFA9);ENSOCUG00000001020(GNAI1)	K04144+K03953+K04630
Metabolism	Metabolism of cofactors and vitamins	Retinol metabolism	2	58	0.408579	0.833832	ko00830	ENSOCUG00000009444(ALDH1A1);ENSOCUG00000013644(RPE65)	K07249+K11158
Human Diseases	Substance dependence	Morphine addiction	2	58	0.408579	0.833832	ko05032	ENSOCUG00000004825(DRD1);ENSOCUG00000001020(GNAI1)	K04144+K04630
Metabolism	Carbohydrate metabolism	Glyoxylate and dicarboxylate metabolism	1	22	0.415177	0.833832	ko00630	ENSOCUG00000002260(ACSS2)	K01895
Metabolism	Carbohydrate metabolism	Propanoate metabolism	1	22	0.415177	0.833832	ko00640	ENSOCUG00000002260(ACSS2)	K01895
Metabolism	Lipid metabolism	Fatty acid elongation	1	23	0.429298	0.833832	ko00062	ENSOCUG00000011469(ELOVL5)	K10244
Metabolism	Lipid metabolism	Biosynthesis of unsaturated fatty acids	1	23	0.429298	0.833832	ko01040	ENSOCUG00000011469(ELOVL5)	K10244
Organismal Systems	Digestive system	Cholesterol metabolism	1	23	0.429298	0.833832	ko04979	ENSOCUG00000009279(ABCA1)	K05641
Human Diseases	Cancers	MicroRNAs in cancer	3	100	0.43358	0.833832	ko05206	ENSOCUG00000014805(WNT3);ENSOCUG00000008782(MAP2K1);ENSOCUG00000008774(PTEN)	K00312+K04368+K01110
Organismal Systems	Immune system	Fc gamma R-mediated phagocytosis	2	61	0.433693	0.833832	ko04666	ENSOCUG00000008782(MAP2K1);ENSOCUG00000017539(SYK)	K04368+K05855
Environmental Information Processing	Signal transduction	cGMP - PKG signaling pathway	3	101	0.439987	0.833832	ko04022	ENSOCUG00000008782(MAP2K1);ENSOCUG00000015145(NFATC4);ENSOCUG00000001020(GNAI1)	K04368+K17334+K04630
Genetic Information Processing	Folding, sorting and degradation	Protein processing in endoplasmic reticulum	3	101	0.439987	0.833832	ko04141	ENSOCUG00000000187(CKAP4);ENSOCUG00000008900(UBE2D4);ENSOCUG00000002782(LMAN2)	K13999+K06689+K10082
Organismal Systems	Immune system	C-type lectin receptor signaling pathway	2	62	0.44194	0.833832	ko04625	ENSOCUG00000015145(NFATC4);ENSOCUG00000017539(SYK)	K17334+K05855
Organismal Systems	Immune system	Toll and Imd signaling pathway	1	24	0.443081	0.833832	ko04624	ENSOCUG00000008900(UBE2D4)	K06689
Organismal Systems	Environmental adaptation	Circadian rhythm	1	24	0.443081	0.833832	ko04710	ENSOCUG00000022907(RORC)	K08534
Human Diseases	Cancers	Thyroid cancer	1	24	0.443081	0.833832	ko05216	ENSOCUG00000008782(MAP2K1)	K04368
Environmental Information Processing	Signal transduction	Rap1 signaling pathway	4	142	0.446906	0.833832	ko04015	ENSOCUG00000008782(MAP2K1);ENSOCUG00000001955(FGF6);ENSOCUG00000007606(MAP2K6);ENSOCUG00000001020(GNAI1)	K04368+K04358+K04433+K04630
Organismal Systems	Immune system	IL-17 signaling pathway	2	63	0.450122	0.833832	ko04657	ENSOCUG00000004271(IL17F);ENSOCUG00000004270(IL17A)	K05494+K05489
Organismal Systems	Immune system	Toll-like receptor signaling pathway	2	65	0.466282	0.844705	ko04620	ENSOCUG00000008782(MAP2K1);ENSOCUG00000007606(MAP2K6)	K04368+K04433
Human Diseases	Infectious diseases	Epstein-Barr virus infection	4	146	0.468341	0.844705	ko05169	ENSOCUG00000004986(XPO1);ENSOCUG00000010306(ENTPD3);ENSOCUG00000007606(MAP2K6);ENSOCUG00000017539(SYK)	K14290+K01510+K04433+K05855
Genetic Information Processing	Replication and repair	Nucleotide excision repair	1	26	0.469664	0.844705	ko03420	ENSOCUG00000014942(POLD2)	K02328
Metabolism	Carbohydrate metabolism	Fructose and mannose metabolism	1	27	0.48248	0.844705	ko00051	ENSOCUG00000001952(C8H12orf5)	K14634
Human Diseases	Cancers	Bladder cancer	1	27	0.48248	0.844705	ko05219	ENSOCUG00000008782(MAP2K1)	K04368
Environmental Information Processing	Signal transduction	MAPK signaling pathway	5	191	0.488595	0.844705	ko04010	ENSOCUG00000008782(MAP2K1);ENSOCUG00000002902(DUSP6);ENSOCUG00000009790(ERBB4);ENSOCUG00000001955(FGF6);ENSOCUG00000007606(MAP2K6)	K04368+K04459+K05085+K04358+K04433
Human Diseases	Infectious diseases	Hepatitis B	3	109	0.490179	0.844705	ko05161	ENSOCUG00000008782(MAP2K1);ENSOCUG00000015145(NFATC4);ENSOCUG00000008774(PTEN)	K04368+K17334+K01110
Metabolism	Nucleotide metabolism	Pyrimidine metabolism	2	69	0.497752	0.844705	ko00240	ENSOCUG00000014942(POLD2);ENSOCUG00000010306(ENTPD3)	K02328+K01510
Genetic Information Processing	Translation	Ribosome biogenesis in eukaryotes	2	69	0.497752	0.844705	ko03008	ENSOCUG00000004986(XPO1);ENSOCUG00000003126(WDR43)	K14290+K14546
Human Diseases	Infectious diseases	Human cytomegalovirus infection	4	153	0.505116	0.844705	ko05163	ENSOCUG00000008782(MAP2K1);ENSOCUG00000015145(NFATC4);ENSOCUG00000007606(MAP2K6);ENSOCUG00000001020(GNAI1)	K04368+K17334+K04433+K04630
Organismal Systems	Endocrine system	Parathyroid hormone synthesis, secretion and action	2	70	0.505436	0.844705	ko04928	ENSOCUG00000008782(MAP2K1);ENSOCUG00000001020(GNAI1)	K04368+K04630
Human Diseases	Infectious diseases	Human papillomavirus infection	5	195	0.507115	0.844705	ko05165	ENSOCUG00000014805(WNT3);ENSOCUG00000001874(ATR);ENSOCUG00000008782(MAP2K1);ENSOCUG00000017726(ITGA11);ENSOCUG00000008774(PTEN)	K00312+K06640+K04368+K06587+K01110
Organismal Systems	Excretory system	Endocrine and other factor-regulated calcium reabsorption	1	29	0.507197	0.844705	ko04961	ENSOCUG00000014826(CLTB)	K04645
Human Diseases	Infectious diseases	Influenza A	3	112	0.508448	0.844705	ko05164	ENSOCUG00000004986(XPO1);ENSOCUG00000008782(MAP2K1);ENSOCUG00000007606(MAP2K6)	K14290+K04368+K04433
Organismal Systems	Endocrine system	Estrogen signaling pathway	2	71	0.513045	0.844705	ko04915	ENSOCUG00000008782(MAP2K1);ENSOCUG00000001020(GNAI1)	K04368+K04630
Genetic Information Processing	Replication and repair	Homologous recombination	1	30	0.519114	0.844705	ko03440	ENSOCUG00000014942(POLD2)	K02328
Metabolism	Lipid metabolism	Fatty acid degradation	1	31	0.530744	0.844705	ko00071	ENSOCUG00000006625(ACADL)	K00255
Metabolism	Amino acid metabolism	Glycine, serine and threonine metabolism	1	31	0.530744	0.844705	ko00260	ENSOCUG00000027853(PGAM2)	K01834
Cellular Processes	Cell growth and death	Apoptosis - multiple species	1	31	0.530744	0.844705	ko04215	ENSOCUG00000006600(BIRC6)	K10586
Organismal Systems	Excretory system	Vasopressin-regulated water reabsorption	1	31	0.530744	0.844705	ko04962	ENSOCUG00000014783(NSF)	K06027
Organismal Systems	Immune system	Natural killer cell mediated cytotoxicity	2	75	0.542708	0.848843	ko04650	ENSOCUG00000008782(MAP2K1);ENSOCUG00000017539(SYK)	K04368+K05855
Environmental Information Processing	Signal transduction	VEGF signaling pathway	1	33	0.553175	0.848843	ko04370	ENSOCUG00000008782(MAP2K1)	K04368
Organismal Systems	Nervous system	Long-term potentiation	1	34	0.563988	0.848843	ko04720	ENSOCUG00000008782(MAP2K1)	K04368
Organismal Systems	Immune system	T cell receptor signaling pathway	2	78	0.564129	0.848843	ko04660	ENSOCUG00000008782(MAP2K1);ENSOCUG00000026281(PAK6)	K04368+K05735
Organismal Systems	Immune system	Leukocyte transendothelial migration	2	78	0.564129	0.848843	ko04670	ENSOCUG00000021337(NCF4);ENSOCUG00000001020(GNAI1)	K08012+K04630
Human Diseases	Neurodegenerative diseases	Huntington disease	3	123	0.57239	0.848843	ko05016	ENSOCUG00000012174(NRF1);ENSOCUG00000014894(NDUFA9);ENSOCUG00000014826(CLTB)	K11831+K03953+K04645
Metabolism	Amino acid metabolism	Lysine degradation	1	35	0.574542	0.848843	ko00310	ENSOCUG00000002775(NSD1)	K15588
Environmental Information Processing	Signal transduction	HIF-1 signaling pathway	2	80	0.57801	0.848843	ko04066	ENSOCUG00000008782(MAP2K1);ENSOCUG00000013396(EDN1)	K04368+K16366
Environmental Information Processing	Signaling molecules and interaction	Cytokine-cytokine receptor interaction	4	168	0.579886	0.848843	ko04060	ENSOCUG00000004271(IL17F);ENSOCUG00000004270(IL17A);ENSOCUG00000009208(ACVR1C);ENSOCUG00000002439(ACVR1)	K05494+K05489+K13568+K04675
Human Diseases	Infectious diseases	Toxoplasmosis	2	81	0.58483	0.848843	ko05145	ENSOCUG00000007606(MAP2K6);ENSOCUG00000001020(GNAI1)	K04433+K04630
Human Diseases	Substance dependence	Amphetamine addiction	1	36	0.584842	0.848843	ko05031	ENSOCUG00000004825(DRD1)	K04144
Human Diseases	Cancers	Acute myeloid leukemia	1	36	0.584842	0.848843	ko05221	ENSOCUG00000008782(MAP2K1)	K04368
Metabolism	Nucleotide metabolism	Purine metabolism	3	126	0.588929	0.848843	ko00230	ENSOCUG00000014942(POLD2);ENSOCUG00000010306(ENTPD3);ENSOCUG00000012078(PAPSS2)	K02328+K01510+K13811
Organismal Systems	Nervous system	Dopaminergic synapse	2	82	0.591569	0.848843	ko04728	ENSOCUG00000004825(DRD1);ENSOCUG00000001020(GNAI1)	K04144+K04630
Metabolism	Lipid metabolism	Glycerolipid metabolism	1	37	0.594895	0.848843	ko00561	ENSOCUG00000007893(GPAM)	K00629
Genetic Information Processing	Folding, sorting and degradation	Proteasome	1	38	0.604707	0.848843	ko03050	ENSOCUG00000010316(PSMA3)	K02727
Genetic Information Processing	Replication and repair	Fanconi anemia pathway	1	38	0.604707	0.848843	ko03460	ENSOCUG00000001874(ATR)	K06640
Organismal Systems	Endocrine system	Regulation of lipolysis in adipocyte	1	38	0.604707	0.848843	ko04923	ENSOCUG00000001020(GNAI1)	K04630
Human Diseases	Neurodegenerative diseases	Amyotrophic lateral sclerosis (ALS)	1	38	0.604707	0.848843	ko05014	ENSOCUG00000007606(MAP2K6)	K04433
Organismal Systems	Circulatory system	Adrenergic signaling in cardiomyocytes	2	85	0.611303	0.852805	ko04261	ENSOCUG00000002425(RYR2);ENSOCUG00000001020(GNAI1)	K04962+K04630
Human Diseases	Cancers	Basal cell carcinoma	1	40	0.623629	0.864663	ko05217	ENSOCUG00000014805(WNT3)	K00312
Organismal Systems	Endocrine system	Renin secretion	1	41	0.63275	0.87196	ko04924	ENSOCUG00000001020(GNAI1)	K04630
Human Diseases	Cancers	Non-small cell lung cancer	1	42	0.641652	0.874837	ko05223	ENSOCUG00000008782(MAP2K1)	K04368
Environmental Information Processing	Signal transduction	Wnt signaling pathway	2	90	0.642579	0.874837	ko04310	ENSOCUG00000014805(WNT3);ENSOCUG00000015145(NFATC4)	K00312+K17334
Organismal Systems	Nervous system	Retrograde endocannabinoid signaling	2	91	0.648594	0.875306	ko04723	ENSOCUG00000014894(NDUFA9);ENSOCUG00000001020(GNAI1)	K03953+K04630
Cellular Processes	Transport and catabolism	Mitophagy - animal	1	44	0.658819	0.875306	ko04137	ENSOCUG00000002190(MITF)	K09455
Human Diseases	Infectious diseases	Bacterial invasion of epithelial cells	1	44	0.658819	0.875306	ko05100	ENSOCUG00000014826(CLTB)	K04645
Environmental Information Processing	Signal transduction	FoxO signaling pathway	2	93	0.660385	0.875306	ko04068	ENSOCUG00000008782(MAP2K1);ENSOCUG00000008774(PTEN)	K04368+K01110
Environmental Information Processing	Signal transduction	Phospholipase D signaling pathway	2	94	0.666162	0.875306	ko04072	ENSOCUG00000008782(MAP2K1);ENSOCUG00000017539(SYK)	K04368+K05855
Cellular Processes	Transport and catabolism	Lysosome	2	94	0.666162	0.875306	ko04142	ENSOCUG00000014527(CTSC);ENSOCUG00000014826(CLTB)	K01275+K04645
Human Diseases	Infectious diseases	Shigellosis	1	46	0.675171	0.877102	ko05131	ENSOCUG00000008900(UBE2D4)	K06689
Metabolism	Global and overview maps	Biosynthesis of amino acids	1	47	0.683053	0.877102	ko01230	ENSOCUG00000027853(PGAM2)	K01834
Organismal Systems	Endocrine system	Insulin secretion	1	47	0.683053	0.877102	ko04911	ENSOCUG00000002425(RYR2)	K04962
Human Diseases	Infectious diseases	Pertussis	1	47	0.683053	0.877102	ko05133	ENSOCUG00000001020(GNAI1)	K04630
Organismal Systems	Circulatory system	Cardiac muscle contraction	1	49	0.698252	0.880999	ko04260	ENSOCUG00000002425(RYR2)	K04962
Human Diseases	Infectious diseases	Leishmaniasis	1	49	0.698252	0.880999	ko05140	ENSOCUG00000021337(NCF4)	K08012
Cellular Processes	Cell growth and death	Apoptosis	2	100	0.699189	0.880999	ko04210	ENSOCUG00000014527(CTSC);ENSOCUG00000008782(MAP2K1)	K01275+K04368
Genetic Information Processing	Transcription	Spliceosome	2	101	0.704426	0.880999	ko03040	ENSOCUG00000016387(THOC3);ENSOCUG00000001629(CWC15)	K12880+K12863
Organismal Systems	Immune system	Complement and coagulation cascades	1	50	0.705579	0.880999	ko04610	ENSOCUG00000026781(F5)	K03902
Environmental Information Processing	Signaling molecules and interaction	ECM-receptor interaction	1	51	0.712728	0.88311	ko04512	ENSOCUG00000017726(ITGA11)	K06587
Human Diseases	Endocrine and metabolic diseases	Non-alcoholic fatty liver disease (NAFLD)	2	104	0.719686	0.88311	ko04932	ENSOCUG00000015354(ITCH);ENSOCUG00000014894(NDUFA9)	K05632+K03953
Organismal Systems	Digestive system	Gastric acid secretion	1	52	0.719706	0.88311	ko04971	ENSOCUG00000001020(GNAI1)	K04630
Environmental Information Processing	Signaling molecules and interaction	Neuroactive ligand-receptor interaction	4	202	0.723222	0.88311	ko04080	ENSOCUG00000004825(DRD1);ENSOCUG00000011569(GLRA2);ENSOCUG00000016569(CHRM2);ENSOCUG00000000418(P2RY13)	K04144+K05194+K04130+K08388
Human Diseases	Cancers	Chronic myeloid leukemia	1	55	0.739647	0.88311	ko05220	ENSOCUG00000008782(MAP2K1)	K04368
Human Diseases	Drug resistance	Platinum drug resistance	1	57	0.752153	0.88311	ko01524	ENSOCUG00000011949(LOC100354186)	K00799
Human Diseases	Cancers	Pathways in cancer	7	352	0.75273	0.88311	ko05200	ENSOCUG00000014805(WNT3);ENSOCUG00000008782(MAP2K1);ENSOCUG00000002190(MITF);ENSOCUG00000001955(FGF6);ENSOCUG00000011949(LOC100354186);ENSOCUG00000001020(GNAI1);ENSOCUG00000008774(PTEN)	K00312+K04368+K09455+K04358+K00799+K04630+K01110
Metabolism	Xenobiotics biodegradation and metabolism	Drug metabolism - cytochrome P450	1	58	0.75818	0.88311	ko00982	ENSOCUG00000011949(LOC100354186)	K00799
Human Diseases	Cancers	Pancreatic cancer	1	58	0.75818	0.88311	ko05212	ENSOCUG00000008782(MAP2K1)	K04368
Human Diseases	Cancers	Choline metabolism in cancer	1	58	0.75818	0.88311	ko05231	ENSOCUG00000008782(MAP2K1)	K04368
Cellular Processes	Transport and catabolism	Peroxisome	1	59	0.764063	0.88311	ko04146	ENSOCUG00000011521(AGPS)	K00803
Cellular Processes	Transport and catabolism	Endocytosis	3	165	0.765423	0.88311	ko04144	ENSOCUG00000001798(ACAP2);ENSOCUG00000015354(ITCH);ENSOCUG00000014826(CLTB)	K12489+K05632+K04645
Organismal Systems	Immune system	Chemokine signaling pathway	2	114	0.76587	0.88311	ko04062	ENSOCUG00000008782(MAP2K1);ENSOCUG00000001020(GNAI1)	K04368+K04630
Genetic Information Processing	Translation	mRNA surveillance pathway	1	60	0.769803	0.88311	ko03015	ENSOCUG00000004462(PCF11)	K14400
Human Diseases	Drug resistance	Endocrine resistance	1	61	0.775405	0.88311	ko01522	ENSOCUG00000008782(MAP2K1)	K04368
Metabolism	Xenobiotics biodegradation and metabolism	Metabolism of xenobiotics by cytochrome P450	1	66	0.80145	0.88311	ko00980	ENSOCUG00000011949(LOC100354186)	K00799
Human Diseases	Endocrine and metabolic diseases	AGE-RAGE signaling pathway in diabetic complications	1	66	0.80145	0.88311	ko04933	ENSOCUG00000013396(EDN1)	K16366
Human Diseases	Immune diseases	Rheumatoid arthritis	1	66	0.80145	0.88311	ko05323	ENSOCUG00000004270(IL17A)	K05489
Cellular Processes	Cellular community - eukaryotes	Tight junction	2	124	0.80536	0.88311	ko04530	ENSOCUG00000012470(MPP4);ENSOCUG00000001078(AMOTL1)	K21109+K06104
Environmental Information Processing	Signal transduction	NF-kappa B signaling pathway	1	68	0.811008	0.88311	ko04064	ENSOCUG00000017539(SYK)	K05855
Organismal Systems	Digestive system	Protein digestion and absorption	1	68	0.811008	0.88311	ko04974	ENSOCUG00000009943(SLC38A2)	K14207
Human Diseases	Infectious diseases	Chagas disease (American trypanosomiasis)	1	68	0.811008	0.88311	ko05142	ENSOCUG00000001020(GNAI1)	K04630
Metabolism	Xenobiotics biodegradation and metabolism	Drug metabolism - other enzymes	1	69	0.815615	0.88311	ko00983	ENSOCUG00000011949(LOC100354186)	K00799
Organismal Systems	Endocrine system	Glucagon signaling pathway	1	69	0.815615	0.88311	ko04922	ENSOCUG00000027853(PGAM2)	K01834
Human Diseases	Cancers	Transcriptional misregulation in cancers	1	69	0.815615	0.88311	ko05202	ENSOCUG00000002190(MITF)	K09455
Human Diseases	Cancers	Colorectal cancer	1	69	0.815615	0.88311	ko05210	ENSOCUG00000008782(MAP2K1)	K04368
Organismal Systems	Sensory system	Inflammatory mediator regulation of TRP channels	1	70	0.82011	0.88311	ko04750	ENSOCUG00000007606(MAP2K6)	K04433
Organismal Systems	Nervous system	Neurotrophin signaling pathway	1	71	0.824497	0.88311	ko04722	ENSOCUG00000008782(MAP2K1)	K04368
Organismal Systems	Endocrine system	Thyroid hormone signaling pathway	1	71	0.824497	0.88311	ko04919	ENSOCUG00000008782(MAP2K1)	K04368
Human Diseases	Cancers	Small cell lung cancer	1	71	0.824497	0.88311	ko05222	ENSOCUG00000008774(PTEN)	K01110
Human Diseases	Endocrine and metabolic diseases	Insulin resistance	1	72	0.828777	0.883508	ko04931	ENSOCUG00000008774(PTEN)	K01110
Cellular Processes	Cell growth and death	Oocyte meiosis	1	77	0.848676	0.896265	ko04114	ENSOCUG00000008782(MAP2K1)	K04368
Human Diseases	Cancers	Chemical carcinogenesis	1	77	0.848676	0.896265	ko05204	ENSOCUG00000011949(LOC100354186)	K00799
Environmental Information Processing	Signal transduction	AMPK signaling pathway	1	82	0.866279	0.9106	ko04152	ENSOCUG00000008067(EEF2K)	K08292
Organismal Systems	Endocrine system	Insulin signaling pathway	1	88	0.884741	0.924374	ko04910	ENSOCUG00000008782(MAP2K1)	K04368
Metabolism	Energy metabolism	Oxidative phosphorylation	1	89	0.887563	0.924374	ko00190	ENSOCUG00000014894(NDUFA9)	K03953
Environmental Information Processing	Signal transduction	Hippo signaling pathway	1	95	0.903107	0.936249	ko04390	ENSOCUG00000014805(WNT3)	K00312
Human Diseases	Neurodegenerative diseases	Alzheimer disease	1	99	0.912266	0.941426	ko05010	ENSOCUG00000014894(NDUFA9)	K03953
Cellular Processes	Transport and catabolism	Phagosome	1	104	0.922517	0.947479	ko04145	ENSOCUG00000021337(NCF4)	K08012
Human Diseases	Cancers	Viral carcinogenesis	1	109	0.931579	0.947479	ko05203	ENSOCUG00000017539(SYK)	K05855
Organismal Systems	Immune system	NOD-like receptor signaling pathway	1	111	0.934902	0.947479	ko04621	ENSOCUG00000014855(MCU)	K20858
Human Diseases	Infectious diseases	Tuberculosis	1	111	0.934902	0.947479	ko05152	ENSOCUG00000017539(SYK)	K05855
Organismal Systems	Environmental adaptation	Thermogenesis	1	119	0.946668	0.95512	ko04714	ENSOCUG00000014894(NDUFA9)	K03953
Genetic Information Processing	Translation	Ribosome	1	142	0.96999	0.974302	ko03010	ENSOCUG00000021439(RPL22)	K02891
Organismal Systems	Sensory system	Olfactory transduction	4	656	0.999955	0.999955	ko04740	ENSOCUG00000023818(LOC100344800);ENSOCUG00000024085(LOC100337751);ENSOCUG00000024994(LOC100352901);ENSOCUG00000024820(LOC100354556)	K04257+K04257+K04257+K04257

## Sheet: Table S13
Table S13. XXL_vs_MH_0.05_fst_pi_ratio_sig_intersect.path
KEGG_A_class	KEGG_B_class	Pathway	XXL_vs_MH_0.05_fst_pi_ratio_sig_intersect (93)	All (4909)	Pvalue	Qvalue	Pathway ID	Genes	K_IDs
Organismal Systems	Digestive system	Mineral absorption	4	31	0.00256759	0.263349	ko04978	ENSOCUG00000007617(TF);ENSOCUG00000026162(LOC100345698);ENSOCUG00000009088(STEAP1);ENSOCUG00000010633(HMOX1)	K14736+K14736+K14737+K00510
Organismal Systems	Digestive system	Carbohydrate digestion and absorption	4	33	0.00324415	0.263349	ko04973	ENSOCUG00000027277(LOC100353264);ENSOCUG00000015901(AKT3);ENSOCUG00000026849(LPH);ENSOCUG00000000293(LCT)	K01229+K04456+K01229+K01229
Cellular Processes	Cell growth and death	Ferroptosis	4	34	0.00362407	0.263349	ko04216	ENSOCUG00000007617(TF);ENSOCUG00000026162(LOC100345698);ENSOCUG00000002267(GSS);ENSOCUG00000010633(HMOX1)	K14736+K14736+K21456+K00510
Organismal Systems	Endocrine system	Melanogenesis	5	62	0.00605238	0.272163	ko04916	ENSOCUG00000016033(WNT10A);ENSOCUG00000024007(WNT6);ENSOCUG00000002190(MITF);ENSOCUG00000017687(KITLG);ENSOCUG00000011138(ASIP)	K01357+K00445+K09455+K05461+K08725
Genetic Information Processing	Translation	RNA transport	7	122	0.00797459	0.272163	ko03013	ENSOCUG00000012261(TPR);ENSOCUG00000021860(THOC7);ENSOCUG00000014808(NUPL2);ENSOCUG00000004986(XPO1);ENSOCUG00000013484(EIF4B);ENSOCUG00000000481(EIF2S2);ENSOCUG00000005996(THOC2)	K09291+K13176+K14321+K14290+K03258+K03238+K12879
Human Diseases	Cancers	Gastric cancer	6	94	0.00840266	0.272163	ko05226	ENSOCUG00000016033(WNT10A);ENSOCUG00000011415(TGFB3);ENSOCUG00000007844(SOS1);ENSOCUG00000015901(AKT3);ENSOCUG00000024007(WNT6);ENSOCUG00000011124(FGF18)	K01357+K13377+K03099+K04456+K00445+K04358
Organismal Systems	Digestive system	Cholesterol metabolism	3	23	0.0088591	0.272163	ko04979	ENSOCUG00000001372(ABCB11);ENSOCUG00000001415(SOAT2);ENSOCUG00000011007(LRP2)	K05664+K00637+K06233
Metabolism	Carbohydrate metabolism	Galactose metabolism	3	24	0.00998762	0.272163	ko00052	ENSOCUG00000027277(LOC100353264);ENSOCUG00000026849(LPH);ENSOCUG00000000293(LCT)	K01229+K01229+K01229
Human Diseases	Cancers	Hepatocellular carcinoma	6	102	0.012321	0.277984	ko05225	ENSOCUG00000016033(WNT10A);ENSOCUG00000011415(TGFB3);ENSOCUG00000007844(SOS1);ENSOCUG00000015901(AKT3);ENSOCUG00000024007(WNT6);ENSOCUG00000010633(HMOX1)	K01357+K13377+K03099+K04456+K00445+K00510
Metabolism	Energy metabolism	Nitrogen metabolism	2	10	0.0144737	0.277984	ko00910	ENSOCUG00000011742(CA2);ENSOCUG00000011736(CA3)	K18245+K01672
Human Diseases	Cancers	Pathways in cancer	13	352	0.0145168	0.277984	ko05200	ENSOCUG00000015439(RASGRP3);ENSOCUG00000012261(TPR);ENSOCUG00000016033(WNT10A);ENSOCUG00000011415(TGFB3);ENSOCUG00000007844(SOS1);ENSOCUG00000015901(AKT3);ENSOCUG00000024007(WNT6);ENSOCUG00000002190(MITF);ENSOCUG00000017687(KITLG);ENSOCUG00000001923(CXCR4);ENSOCUG00000027375(LOC100357329);ENSOCUG00000010633(HMOX1);ENSOCUG00000011124(FGF18)	K12362+K09291+K01357+K13377+K03099+K04456+K00445+K09455+K05461+K04189+K08738+K00510+K04358
Human Diseases	Cardiovascular diseases	Hypertrophic cardiomyopathy (HCM)	4	51	0.0153019	0.277984	ko05410	ENSOCUG00000011415(TGFB3);ENSOCUG00000003384(PRKAG3);ENSOCUG00000002425(RYR2);ENSOCUG00000017726(ITGA11)	K13377+K07200+K04962+K06587
Cellular Processes	Cell growth and death	Apoptosis - multiple species	3	31	0.0201691	0.3251	ko04215	ENSOCUG00000006600(BIRC6);ENSOCUG00000027375(LOC100357329);ENSOCUG00000017468(LOC100354712)	K10586+K08738+K08334
Environmental Information Processing	Signal transduction	Apelin signaling pathway	5	84	0.020878	0.3251	ko04371	ENSOCUG00000015901(AKT3);ENSOCUG00000003384(PRKAG3);ENSOCUG00000002425(RYR2);ENSOCUG00000002495(PIK3R4);ENSOCUG00000017468(LOC100354712)	K04456+K07200+K04962+K08333+K08334
Human Diseases	Cancers	Breast cancer	5	95	0.0333555	0.484766	ko05224	ENSOCUG00000016033(WNT10A);ENSOCUG00000007844(SOS1);ENSOCUG00000015901(AKT3);ENSOCUG00000024007(WNT6);ENSOCUG00000011124(FGF18)	K01357+K03099+K04456+K00445+K04358
Metabolism	Metabolism of cofactors and vitamins	Biotin metabolism	1	2	0.0375345	0.511407	ko00780	ENSOCUG00000008562(BTD)	K01435
Human Diseases	Cancers	Colorectal cancer	4	69	0.0409941	0.523753	ko05210	ENSOCUG00000011415(TGFB3);ENSOCUG00000007844(SOS1);ENSOCUG00000015901(AKT3);ENSOCUG00000027375(LOC100357329)	K13377+K03099+K04456+K08738
Organismal Systems	Excretory system	Collecting duct acid secretion	2	18	0.0446228	0.523753	ko04966	ENSOCUG00000011742(CA2);ENSOCUG00000010247(ATP6V0D2)	K18245+K02146
Organismal Systems	Immune system	B cell receptor signaling pathway	3	43	0.0471108	0.523753	ko04662	ENSOCUG00000015439(RASGRP3);ENSOCUG00000007844(SOS1);ENSOCUG00000015901(AKT3)	K12362+K03099+K04456
Environmental Information Processing	Signal transduction	mTOR signaling pathway	5	105	0.0480507	0.523753	ko04150	ENSOCUG00000016033(WNT10A);ENSOCUG00000007844(SOS1);ENSOCUG00000015901(AKT3);ENSOCUG00000024007(WNT6);ENSOCUG00000013484(EIF4B)	K01357+K03099+K04456+K00445+K03258
Human Diseases	Cancers	Renal cell carcinoma	3	46	0.0556695	0.576891	ko05211	ENSOCUG00000011415(TGFB3);ENSOCUG00000007844(SOS1);ENSOCUG00000015901(AKT3)	K13377+K03099+K04456
Human Diseases	Infectious diseases	Tuberculosis	5	111	0.0584573	0.576891	ko05152	ENSOCUG00000011415(TGFB3);ENSOCUG00000012200(RAB5A);ENSOCUG00000015901(AKT3);ENSOCUG00000027375(LOC100357329);ENSOCUG00000010247(ATP6V0D2)	K13377+K07887+K04456+K08738+K02146
Metabolism	Carbohydrate metabolism	Propanoate metabolism	2	22	0.0641829	0.576891	ko00640	ENSOCUG00000002260(ACSS2);ENSOCUG00000012376(SUCLG2)	K01895+K01900
Environmental Information Processing	Signal transduction	HIF-1 signaling pathway	4	80	0.0642416	0.576891	ko04066	ENSOCUG00000007617(TF);ENSOCUG00000026162(LOC100345698);ENSOCUG00000015901(AKT3);ENSOCUG00000010633(HMOX1)	K14736+K14736+K04456+K00510
Human Diseases	Cardiovascular diseases	Dilated cardiomyopathy (DCM)	3	50	0.068147	0.576891	ko05414	ENSOCUG00000011415(TGFB3);ENSOCUG00000002425(RYR2);ENSOCUG00000017726(ITGA11)	K13377+K04962+K06587
Genetic Information Processing	Replication and repair	DNA replication	2	23	0.0694518	0.576891	ko03030	ENSOCUG00000016538(MCM6);ENSOCUG00000010637(MCM5)	K02542+K02209
Human Diseases	Cancers	Melanoma	3	51	0.0714498	0.576891	ko05218	ENSOCUG00000015901(AKT3);ENSOCUG00000002190(MITF);ENSOCUG00000011124(FGF18)	K04456+K09455+K04358
Environmental Information Processing	Signal transduction	Ras signaling pathway	6	161	0.0837053	0.625314	ko04014	ENSOCUG00000015439(RASGRP3);ENSOCUG00000012200(RAB5A);ENSOCUG00000007844(SOS1);ENSOCUG00000015901(AKT3);ENSOCUG00000017687(KITLG);ENSOCUG00000011124(FGF18)	K12362+K07887+K03099+K04456+K05461+K04358
Human Diseases	Cancers	Chronic myeloid leukemia	3	55	0.0853604	0.625314	ko05220	ENSOCUG00000011415(TGFB3);ENSOCUG00000007844(SOS1);ENSOCUG00000015901(AKT3)	K13377+K03099+K04456
Cellular Processes	Transport and catabolism	Autophagy - other eukaryotes	2	26	0.0860524	0.625314	ko04136	ENSOCUG00000002495(PIK3R4);ENSOCUG00000017468(LOC100354712)	K08333+K08334
Cellular Processes	Cell growth and death	Cell cycle	4	90	0.0902527	0.625579	ko04110	ENSOCUG00000016538(MCM6);ENSOCUG00000011415(TGFB3);ENSOCUG00000010637(MCM5);ENSOCUG00000010815(CDC27)	K02542+K13377+K02209+K03350
Human Diseases	Substance dependence	Nicotine addiction	2	27	0.0918281	0.625579	ko05033	ENSOCUG00000027343(GABRB1);ENSOCUG00000000315(GRIA3)	K05181+K05199
Environmental Information Processing	Signal transduction	FoxO signaling pathway	4	93	0.0989138	0.644056	ko04068	ENSOCUG00000011415(TGFB3);ENSOCUG00000007844(SOS1);ENSOCUG00000015901(AKT3);ENSOCUG00000003384(PRKAG3)	K13377+K03099+K04456+K07200
Environmental Information Processing	Signal transduction	Hedgehog signaling pathway	2	29	0.103704	0.644056	ko04340	ENSOCUG00000010827(BOC);ENSOCUG00000011007(LRP2)	K20020+K06233
Human Diseases	Infectious diseases	HTLV-I infection	6	172	0.106515	0.644056	ko05166	ENSOCUG00000016033(WNT10A);ENSOCUG00000011415(TGFB3);ENSOCUG00000004986(XPO1);ENSOCUG00000015901(AKT3);ENSOCUG00000024007(WNT6);ENSOCUG00000010815(CDC27)	K01357+K13377+K14290+K04456+K00445+K03350
Human Diseases	Drug resistance	Endocrine resistance	3	61	0.108186	0.644056	ko01522	ENSOCUG00000001372(ABCB11);ENSOCUG00000007844(SOS1);ENSOCUG00000015901(AKT3)	K05664+K03099+K04456
Human Diseases	Cancers	Proteoglycans in cancer	5	134	0.109312	0.644056	ko05205	ENSOCUG00000016033(WNT10A);ENSOCUG00000007844(SOS1);ENSOCUG00000015901(AKT3);ENSOCUG00000024007(WNT6);ENSOCUG00000013484(EIF4B)	K01357+K03099+K04456+K00445+K03258
Genetic Information Processing	Folding, sorting and degradation	Ubiquitin mediated proteolysis	4	99	0.117348	0.673209	ko04120	ENSOCUG00000008169(UBA3);ENSOCUG00000015354(ITCH);ENSOCUG00000006600(BIRC6);ENSOCUG00000010815(CDC27)	K10686+K05632+K10586+K03350
Metabolism	Amino acid metabolism	Cysteine and methionine metabolism	2	32	0.122242	0.683299	ko00270	ENSOCUG00000002267(GSS);ENSOCUG00000008592(AHCY)	K21456+K01251
Metabolism	Amino acid metabolism	Tryptophan metabolism	2	33	0.128591	0.690808	ko00380	ENSOCUG00000023063(LOC100338404);ENSOCUG00000000661(ACMSD)	K00562+K03392
Human Diseases	Endocrine and metabolic diseases	Non-alcoholic fatty liver disease (NAFLD)	4	104	0.133776	0.690808	ko04932	ENSOCUG00000015901(AKT3);ENSOCUG00000003384(PRKAG3);ENSOCUG00000015354(ITCH);ENSOCUG00000027375(LOC100357329)	K04456+K07200+K05632+K08738
Genetic Information Processing	Translation	Ribosome biogenesis in eukaryotes	3	69	0.141824	0.690808	ko03008	ENSOCUG00000004986(XPO1);ENSOCUG00000003126(WDR43);ENSOCUG00000014007(HEATR1)	K14290+K14546+K14550
Human Diseases	Cancers	Acute myeloid leukemia	2	36	0.148076	0.690808	ko05221	ENSOCUG00000007844(SOS1);ENSOCUG00000015901(AKT3)	K03099+K04456
Environmental Information Processing	Signal transduction	MAPK signaling pathway	6	191	0.152687	0.690808	ko04010	ENSOCUG00000015439(RASGRP3);ENSOCUG00000011415(TGFB3);ENSOCUG00000007844(SOS1);ENSOCUG00000015901(AKT3);ENSOCUG00000017687(KITLG);ENSOCUG00000011124(FGF18)	K12362+K13377+K03099+K04456+K05461+K04358
Human Diseases	Cancers	Endometrial cancer	2	37	0.1547	0.690808	ko05213	ENSOCUG00000007844(SOS1);ENSOCUG00000015901(AKT3)	K03099+K04456
Human Diseases	Cardiovascular diseases	Arrhythmogenic right ventricular cardiomyopathy (ARVC)	2	37	0.1547	0.690808	ko05412	ENSOCUG00000002425(RYR2);ENSOCUG00000017726(ITGA11)	K04962+K06587
Organismal Systems	Endocrine system	Regulation of lipolysis in adipocyte	2	38	0.161381	0.690808	ko04923	ENSOCUG00000015483(FABP4);ENSOCUG00000015901(AKT3)	K08753+K04456
Human Diseases	Neurodegenerative diseases	Amyotrophic lateral sclerosis (ALS)	2	38	0.161381	0.690808	ko05014	ENSOCUG00000012200(RAB5A);ENSOCUG00000027375(LOC100357329)	K07887+K08738
Human Diseases	Infectious diseases	Human papillomavirus infection	6	195	0.163413	0.690808	ko05165	ENSOCUG00000016033(WNT10A);ENSOCUG00000007844(SOS1);ENSOCUG00000015901(AKT3);ENSOCUG00000024007(WNT6);ENSOCUG00000017726(ITGA11);ENSOCUG00000010247(ATP6V0D2)	K01357+K03099+K04456+K00445+K06587+K02146
Cellular Processes	Cell growth and death	Apoptosis - fly	2	39	0.168115	0.690808	ko04214	ENSOCUG00000006600(BIRC6);ENSOCUG00000027375(LOC100357329)	K10586+K08738
Metabolism	Metabolism of other amino acids	Taurine and hypotaurine metabolism	1	10	0.174233	0.690808	ko00430	ENSOCUG00000002250(GGT7)	K00681
Organismal Systems	Aging	Longevity regulating pathway - multiple species	2	40	0.174897	0.690808	ko04213	ENSOCUG00000015901(AKT3);ENSOCUG00000003384(PRKAG3)	K04456+K07200
Human Diseases	Cancers	Basal cell carcinoma	2	40	0.174897	0.690808	ko05217	ENSOCUG00000016033(WNT10A);ENSOCUG00000024007(WNT6)	K01357+K00445
Environmental Information Processing	Signal transduction	MAPK signaling pathway - fly	2	42	0.188587	0.690808	ko04013	ENSOCUG00000004986(XPO1);ENSOCUG00000007844(SOS1)	K14290+K03099
Human Diseases	Cancers	Non-small cell lung cancer	2	42	0.188587	0.690808	ko05223	ENSOCUG00000007844(SOS1);ENSOCUG00000015901(AKT3)	K03099+K04456
Metabolism	Metabolism of cofactors and vitamins	Thiamine metabolism	1	11	0.189909	0.690808	ko00730	ENSOCUG00000003406(TPK1)	K00949
Human Diseases	Infectious diseases	Toxoplasmosis	3	81	0.197685	0.690808	ko05145	ENSOCUG00000011415(TGFB3);ENSOCUG00000015901(AKT3);ENSOCUG00000027375(LOC100357329)	K13377+K04456+K08738
Cellular Processes	Transport and catabolism	Endocytosis	5	165	0.202125	0.690808	ko04144	ENSOCUG00000001798(ACAP2);ENSOCUG00000012200(RAB5A);ENSOCUG00000006847(CHMP4C);ENSOCUG00000015354(ITCH);ENSOCUG00000001923(CXCR4)	K12489+K07887+K12194+K05632+K04189
Cellular Processes	Transport and catabolism	Mitophagy - animal	2	44	0.202422	0.690808	ko04137	ENSOCUG00000002190(MITF);ENSOCUG00000017468(LOC100354712)	K09455+K08334
Organismal Systems	Immune system	Fc epsilon RI signaling pathway	2	44	0.202422	0.690808	ko04664	ENSOCUG00000007844(SOS1);ENSOCUG00000015901(AKT3)	K03099+K04456
Human Diseases	Cancers	Central carbon metabolism in cancer	2	44	0.202422	0.690808	ko05230	ENSOCUG00000015901(AKT3);ENSOCUG00000001952(C8H12orf5)	K04456+K14634
Metabolism	Global and overview maps	Metabolic pathways	21	920	0.202492	0.690808	ko01100	ENSOCUG00000011521(AGPS);ENSOCUG00000013417(NAMPT);ENSOCUG00000027277(LOC100353264);ENSOCUG00000008562(BTD);ENSOCUG00000013982(ADSS);ENSOCUG00000002260(ACSS2);ENSOCUG00000013581(GGPS1);ENSOCUG00000003406(TPK1);ENSOCUG00000005666(DHRS9);ENSOCUG00000026849(LPH);ENSOCUG00000000293(LCT);ENSOCUG00000011918(STT3B);ENSOCUG00000017502(B3GALNT2);ENSOCUG00000002250(GGT7);ENSOCUG00000002267(GSS);ENSOCUG0000…	K00803+K03462+K01229+K01435+K01939+K01895+K00804+K00949+K11149+K01229+K01229+K07151+K09654+K00681+K21456+K01900+K05293+K00510+K01251+K03392+K02146
Environmental Information Processing	Signal transduction	TNF signaling pathway	3	82	0.202568	0.690808	ko04668	ENSOCUG00000007836(TAB3);ENSOCUG00000015901(AKT3);ENSOCUG00000015354(ITCH)	K12793+K04456+K05632
Metabolism	Glycan biosynthesis and metabolism	Other types of O-glycan biosynthesis	1	12	0.20529	0.690808	ko00514	ENSOCUG00000012022(EOGT)	K18134
Metabolism	Metabolism of other amino acids	Glutathione metabolism	2	45	0.209384	0.690808	ko00480	ENSOCUG00000002250(GGT7);ENSOCUG00000002267(GSS)	K00681+K21456
Metabolism	Metabolism of other amino acids	Selenocompound metabolism	1	13	0.220383	0.690808	ko00450	ENSOCUG00000023063(LOC100338404)	K00562
Human Diseases	Cancers	Glioma	2	47	0.22338	0.690808	ko05214	ENSOCUG00000007844(SOS1);ENSOCUG00000015901(AKT3)	K03099+K04456
Organismal Systems	Endocrine system	Insulin signaling pathway	3	88	0.232428	0.690808	ko04910	ENSOCUG00000007844(SOS1);ENSOCUG00000015901(AKT3);ENSOCUG00000003384(PRKAG3)	K03099+K04456+K07200
Organismal Systems	Development	Dorso-ventral axis formation	1	14	0.235192	0.690808	ko04320	ENSOCUG00000007844(SOS1)	K03099
Cellular Processes	Transport and catabolism	Autophagy - animal	3	89	0.237485	0.690808	ko04140	ENSOCUG00000015901(AKT3);ENSOCUG00000002495(PIK3R4);ENSOCUG00000017468(LOC100354712)	K04456+K08333+K08334
Organismal Systems	Endocrine system	Prolactin signaling pathway	2	50	0.244503	0.690808	ko04917	ENSOCUG00000007844(SOS1);ENSOCUG00000015901(AKT3)	K03099+K04456
Metabolism	Glycan biosynthesis and metabolism	Glycosylphosphatidylinositol(GPI)-anchor biosynthesis	1	15	0.249722	0.690808	ko00563	ENSOCUG00000009627(PIGU)	K05293
Human Diseases	Drug resistance	EGFR tyrosine kinase inhibitor resistance	2	52	0.258636	0.690808	ko01521	ENSOCUG00000007844(SOS1);ENSOCUG00000015901(AKT3)	K03099+K04456
Organismal Systems	Environmental adaptation	Circadian entrainment	2	52	0.258636	0.690808	ko04713	ENSOCUG00000002425(RYR2);ENSOCUG00000000315(GRIA3)	K04962+K05199
Organismal Systems	Endocrine system	Adipocytokine signaling pathway	2	52	0.258636	0.690808	ko04920	ENSOCUG00000015901(AKT3);ENSOCUG00000003384(PRKAG3)	K04456+K07200
Environmental Information Processing	Signal transduction	Phospholipase D signaling pathway	3	94	0.263042	0.690808	ko04072	ENSOCUG00000007844(SOS1);ENSOCUG00000015901(AKT3);ENSOCUG00000017687(KITLG)	K03099+K04456+K05461
Metabolism	Lipid metabolism	Steroid biosynthesis	1	16	0.26398	0.690808	ko00100	ENSOCUG00000001415(SOAT2)	K00637
Metabolism	Glycan biosynthesis and metabolism	Mannose type O-glycan biosyntheis	1	16	0.26398	0.690808	ko00515	ENSOCUG00000017502(B3GALNT2)	K09654
Organismal Systems	Excretory system	Proximal tubule bicarbonate reclamation	1	16	0.26398	0.690808	ko04964	ENSOCUG00000011742(CA2)	K18245
Environmental Information Processing	Signal transduction	TGF-beta signaling pathway	2	53	0.26571	0.690808	ko04350	ENSOCUG00000009598(LTBP1);ENSOCUG00000011415(TGFB3)	K19559+K13377
Environmental Information Processing	Signal transduction	Hippo signaling pathway	3	95	0.268199	0.690808	ko04390	ENSOCUG00000016033(WNT10A);ENSOCUG00000011415(TGFB3);ENSOCUG00000024007(WNT6)	K01357+K13377+K00445
Cellular Processes	Cellular community - eukaryotes	Signaling pathways regulating pluripotency of stem cells	3	95	0.268199	0.690808	ko04550	ENSOCUG00000016033(WNT10A);ENSOCUG00000015901(AKT3);ENSOCUG00000024007(WNT6)	K01357+K04456+K00445
Environmental Information Processing	Signal transduction	PI3K-Akt signaling pathway	6	232	0.275661	0.690808	ko04151	ENSOCUG00000007844(SOS1);ENSOCUG00000015901(AKT3);ENSOCUG00000013484(EIF4B);ENSOCUG00000017687(KITLG);ENSOCUG00000017726(ITGA11);ENSOCUG00000011124(FGF18)	K03099+K04456+K03258+K05461+K06587+K04358
Metabolism	Glycan biosynthesis and metabolism	Glycosaminoglycan biosynthesis - heparan sulfate / heparin	1	17	0.277969	0.690808	ko00534	ENSOCUG00000013333(HS3ST3A1)	K07809
Metabolism	Metabolism of terpenoids and polyketides	Terpenoid backbone biosynthesis	1	17	0.277969	0.690808	ko00900	ENSOCUG00000013581(GGPS1)	K00804
Environmental Information Processing	Signal transduction	Rap1 signaling pathway	4	142	0.28198	0.690808	ko04015	ENSOCUG00000015439(RASGRP3);ENSOCUG00000015901(AKT3);ENSOCUG00000017687(KITLG);ENSOCUG00000011124(FGF18)	K12362+K04456+K05461+K04358
Organismal Systems	Endocrine system	Progesterone-mediated oocyte maturation	2	56	0.286925	0.690808	ko04914	ENSOCUG00000015901(AKT3);ENSOCUG00000010815(CDC27)	K04456+K03350
Human Diseases	Drug resistance	Platinum drug resistance	2	57	0.293987	0.690808	ko01524	ENSOCUG00000015901(AKT3);ENSOCUG00000027375(LOC100357329)	K04456+K08738
Organismal Systems	Endocrine system	PPAR signaling pathway	2	57	0.293987	0.690808	ko03320	ENSOCUG00000015483(FABP4);ENSOCUG00000001497(FABP7)	K08753+K08756
Organismal Systems	Aging	Longevity regulating pathway - mammal	2	57	0.293987	0.690808	ko04211	ENSOCUG00000015901(AKT3);ENSOCUG00000003384(PRKAG3)	K04456+K07200
Cellular Processes	Cell growth and death	Apoptosis	3	100	0.294147	0.690808	ko04210	ENSOCUG00000014527(CTSC);ENSOCUG00000015901(AKT3);ENSOCUG00000027375(LOC100357329)	K01275+K04456+K08738
Metabolism	Xenobiotics biodegradation and metabolism	Drug metabolism - cytochrome P450	2	58	0.30104	0.690808	ko00982	ENSOCUG00000002795(FMO4);ENSOCUG00000005177(FMO2)	K00485+K00485
Environmental Information Processing	Signal transduction	ErbB signaling pathway	2	58	0.30104	0.690808	ko04012	ENSOCUG00000007844(SOS1);ENSOCUG00000015901(AKT3)	K03099+K04456
Human Diseases	Cancers	Pancreatic cancer	2	58	0.30104	0.690808	ko05212	ENSOCUG00000011415(TGFB3);ENSOCUG00000015901(AKT3)	K13377+K04456
Human Diseases	Cancers	Choline metabolism in cancer	2	58	0.30104	0.690808	ko05231	ENSOCUG00000007844(SOS1);ENSOCUG00000015901(AKT3)	K03099+K04456
Metabolism	Metabolism of cofactors and vitamins	Nicotinate and nicotinamide metabolism	1	20	0.318378	0.71553	ko00760	ENSOCUG00000013417(NAMPT)	K03462
Organismal Systems	Digestive system	Vitamin digestion and absorption	1	20	0.318378	0.71553	ko04977	ENSOCUG00000008562(BTD)	K01435
Human Diseases	Infectious diseases	Human cytomegalovirus infection	4	153	0.329376	0.719223	ko05163	ENSOCUG00000007844(SOS1);ENSOCUG00000015901(AKT3);ENSOCUG00000001923(CXCR4);ENSOCUG00000027375(LOC100357329)	K03099+K04456+K04189+K08738
Metabolism	Amino acid metabolism	Alanine, aspartate and glutamate metabolism	1	21	0.331344	0.719223	ko00250	ENSOCUG00000013982(ADSS)	K01939
Cellular Processes	Cell motility	Regulation of actin cytoskeleton	4	155	0.338068	0.719223	ko04810	ENSOCUG00000007844(SOS1);ENSOCUG00000001923(CXCR4);ENSOCUG00000017726(ITGA11);ENSOCUG00000011124(FGF18)	K03099+K04189+K06587+K04358
Human Diseases	Infectious diseases	Hepatitis B	3	109	0.341199	0.719223	ko05161	ENSOCUG00000011415(TGFB3);ENSOCUG00000015901(AKT3);ENSOCUG00000027375(LOC100357329)	K13377+K04456+K08738
Human Diseases	Infectious diseases	Amoebiasis	2	64	0.343061	0.719223	ko05146	ENSOCUG00000011415(TGFB3);ENSOCUG00000012200(RAB5A)	K13377+K07887
Metabolism	Carbohydrate metabolism	Glyoxylate and dicarboxylate metabolism	1	22	0.344066	0.719223	ko00630	ENSOCUG00000002260(ACSS2)	K01895
Human Diseases	Infectious diseases	Influenza A	3	112	0.356878	0.719223	ko05164	ENSOCUG00000004986(XPO1);ENSOCUG00000015901(AKT3);ENSOCUG00000027375(LOC100357329)	K14290+K04456+K08738
Human Diseases	Endocrine and metabolic diseases	AGE-RAGE signaling pathway in diabetic complications	2	66	0.356909	0.719223	ko04933	ENSOCUG00000011415(TGFB3);ENSOCUG00000015901(AKT3)	K13377+K04456
Organismal Systems	Digestive system	Bile secretion	2	66	0.356909	0.719223	ko04976	ENSOCUG00000001372(ABCB11);ENSOCUG00000011742(CA2)	K05664+K18245
Human Diseases	Immune diseases	Rheumatoid arthritis	2	66	0.356909	0.719223	ko05323	ENSOCUG00000011415(TGFB3);ENSOCUG00000010247(ATP6V0D2)	K13377+K02146
Organismal Systems	Immune system	Chemokine signaling pathway	3	114	0.367309	0.719223	ko04062	ENSOCUG00000007844(SOS1);ENSOCUG00000015901(AKT3);ENSOCUG00000001923(CXCR4)	K03099+K04456+K04189
Organismal Systems	Environmental adaptation	Circadian rhythm	1	24	0.368796	0.719223	ko04710	ENSOCUG00000003384(PRKAG3)	K07200
Human Diseases	Cancers	Thyroid cancer	1	24	0.368796	0.719223	ko05216	ENSOCUG00000012261(TPR)	K09291
Human Diseases	Infectious diseases	Chagas disease (American trypanosomiasis)	2	68	0.370654	0.719223	ko05142	ENSOCUG00000011415(TGFB3);ENSOCUG00000015901(AKT3)	K13377+K04456
Organismal Systems	Endocrine system	Glucagon signaling pathway	2	69	0.377485	0.719223	ko04922	ENSOCUG00000015901(AKT3);ENSOCUG00000003384(PRKAG3)	K04456+K07200
Human Diseases	Cancers	Transcriptional misregulation in cancers	2	69	0.377485	0.719223	ko05202	ENSOCUG00000002190(MITF);ENSOCUG00000000315(GRIA3)	K09455+K05199
Human Diseases	Infectious diseases	Vibrio cholerae infection	1	25	0.380813	0.719223	ko05110	ENSOCUG00000010247(ATP6V0D2)	K02146
Organismal Systems	Development	Axon guidance	3	117	0.382905	0.719223	ko04360	ENSOCUG00000010827(BOC);ENSOCUG00000001923(CXCR4);ENSOCUG00000003812(EPHB1)	K20020+K04189+K05110
Organismal Systems	Nervous system	Neurotrophin signaling pathway	2	71	0.391056	0.719223	ko04722	ENSOCUG00000007844(SOS1);ENSOCUG00000015901(AKT3)	K03099+K04456
Organismal Systems	Endocrine system	Estrogen signaling pathway	2	71	0.391056	0.719223	ko04915	ENSOCUG00000007844(SOS1);ENSOCUG00000015901(AKT3)	K03099+K04456
Human Diseases	Cancers	Small cell lung cancer	2	71	0.391056	0.719223	ko05222	ENSOCUG00000015901(AKT3);ENSOCUG00000027375(LOC100357329)	K04456+K08738
Metabolism	Carbohydrate metabolism	Citrate cycle (TCA cycle)	1	26	0.392603	0.719223	ko00020	ENSOCUG00000012376(SUCLG2)	K01900
Human Diseases	Endocrine and metabolic diseases	Insulin resistance	2	72	0.397793	0.722208	ko04931	ENSOCUG00000015901(AKT3);ENSOCUG00000003384(PRKAG3)	K04456+K07200
Metabolism	Carbohydrate metabolism	Fructose and mannose metabolism	1	27	0.404172	0.722208	ko00051	ENSOCUG00000001952(C8H12orf5)	K14634
Genetic Information Processing	Folding, sorting and degradation	SNARE interactions in vesicular transport	1	27	0.404172	0.722208	ko04130	ENSOCUG00000003604(VTI1A)	K08493
Metabolism	Carbohydrate metabolism	Pyruvate metabolism	1	28	0.415522	0.73101	ko00620	ENSOCUG00000002260(ACSS2)	K01895
Organismal Systems	Development	Osteoclast differentiation	2	76	0.424394	0.73101	ko04380	ENSOCUG00000015901(AKT3);ENSOCUG00000002190(MITF)	K04456+K09455
Human Diseases	Infectious diseases	Malaria	1	29	0.426658	0.73101	ko05144	ENSOCUG00000011415(TGFB3)	K13377
Organismal Systems	Immune system	T cell receptor signaling pathway	2	78	0.437472	0.73101	ko04660	ENSOCUG00000007844(SOS1);ENSOCUG00000015901(AKT3)	K03099+K04456
Organismal Systems	Endocrine system	Relaxin signaling pathway	2	79	0.443951	0.73101	ko04926	ENSOCUG00000007844(SOS1);ENSOCUG00000015901(AKT3)	K03099+K04456
Environmental Information Processing	Signal transduction	cAMP signaling pathway	3	129	0.44429	0.73101	ko04024	ENSOCUG00000015901(AKT3);ENSOCUG00000002425(RYR2);ENSOCUG00000000315(GRIA3)	K04456+K04962+K05199
Organismal Systems	Excretory system	Vasopressin-regulated water reabsorption	1	31	0.448305	0.73101	ko04962	ENSOCUG00000012200(RAB5A)	K07887
Human Diseases	Infectious diseases	Kaposi sarcoma-associated herpesvirus infection	3	130	0.449309	0.73101	ko05167	ENSOCUG00000015901(AKT3);ENSOCUG00000027375(LOC100357329);ENSOCUG00000017468(LOC100354712)	K04456+K08738+K08334
Cellular Processes	Cellular community - eukaryotes	Focal adhesion	3	131	0.454312	0.73101	ko04510	ENSOCUG00000007844(SOS1);ENSOCUG00000015901(AKT3);ENSOCUG00000017726(ITGA11)	K03099+K04456+K06587
Metabolism	Glycan biosynthesis and metabolism	N-Glycan biosynthesis	1	32	0.458823	0.73101	ko00510	ENSOCUG00000011918(STT3B)	K07151
Genetic Information Processing	Translation	Aminoacyl-tRNA biosynthesis	1	32	0.458823	0.73101	ko00970	ENSOCUG00000014790(DARS)	K01876
Environmental Information Processing	Signal transduction	AMPK signaling pathway	2	82	0.463143	0.73101	ko04152	ENSOCUG00000015901(AKT3);ENSOCUG00000003384(PRKAG3)	K04456+K07200
Organismal Systems	Nervous system	Dopaminergic synapse	2	82	0.463143	0.73101	ko04728	ENSOCUG00000015901(AKT3);ENSOCUG00000000315(GRIA3)	K04456+K05199
Environmental Information Processing	Membrane transport	ABC transporters	1	33	0.469143	0.73101	ko02010	ENSOCUG00000001372(ABCB11)	K05664
Environmental Information Processing	Signal transduction	VEGF signaling pathway	1	33	0.469143	0.73101	ko04370	ENSOCUG00000015901(AKT3)	K04456
Organismal Systems	Immune system	Intestinal immune network for IgA production	1	33	0.469143	0.73101	ko04672	ENSOCUG00000001923(CXCR4)	K04189
Organismal Systems	Digestive system	Pancreatic secretion	2	83	0.469456	0.73101	ko04972	ENSOCUG00000011742(CA2);ENSOCUG00000002425(RYR2)	K18245+K04962
Human Diseases	Infectious diseases	Hepatitis C	2	83	0.469456	0.73101	ko05160	ENSOCUG00000007844(SOS1);ENSOCUG00000015901(AKT3)	K03099+K04456
Organismal Systems	Circulatory system	Adrenergic signaling in cardiomyocytes	2	85	0.48195	0.733758	ko04261	ENSOCUG00000015901(AKT3);ENSOCUG00000002425(RYR2)	K04456+K04962
Human Diseases	Cancers	Prostate cancer	2	85	0.48195	0.733758	ko05215	ENSOCUG00000007844(SOS1);ENSOCUG00000015901(AKT3)	K03099+K04456
Metabolism	Global and overview maps	Carbon metabolism	2	86	0.48813	0.733758	ko01200	ENSOCUG00000002260(ACSS2);ENSOCUG00000012376(SUCLG2)	K01895+K01900
Human Diseases	Endocrine and metabolic diseases	Cushing syndrome	2	86	0.48813	0.733758	ko04934	ENSOCUG00000016033(WNT10A);ENSOCUG00000024007(WNT6)	K01357+K00445
Metabolism	Lipid metabolism	Ether lipid metabolism	1	35	0.489202	0.733758	ko00565	ENSOCUG00000011521(AGPS)	K00803
Organismal Systems	Nervous system	Long-term depression	1	36	0.498948	0.733758	ko04730	ENSOCUG00000000315(GRIA3)	K05199
Human Diseases	Substance dependence	Amphetamine addiction	1	36	0.498948	0.733758	ko05031	ENSOCUG00000000315(GRIA3)	K05199
Environmental Information Processing	Signal transduction	Wnt signaling pathway	2	90	0.512394	0.733758	ko04310	ENSOCUG00000016033(WNT10A);ENSOCUG00000024007(WNT6)	K01357+K00445
Metabolism	Metabolism of cofactors and vitamins	Porphyrin and chlorophyll metabolism	1	38	0.517893	0.733758	ko00860	ENSOCUG00000010633(HMOX1)	K00510
Genetic Information Processing	Folding, sorting and degradation	Proteasome	1	38	0.517893	0.733758	ko03050	ENSOCUG00000025313(PSMD6)	K03037
Genetic Information Processing	Replication and repair	Fanconi anemia pathway	1	38	0.517893	0.733758	ko03460	ENSOCUG00000012942(USP1)	K11832
Organismal Systems	Nervous system	Synaptic vesicle cycle	1	38	0.517893	0.733758	ko04721	ENSOCUG00000010247(ATP6V0D2)	K02146
Cellular Processes	Cell growth and death	Cellular senescence	2	91	0.518343	0.733758	ko04218	ENSOCUG00000011415(TGFB3);ENSOCUG00000015901(AKT3)	K13377+K04456
Organismal Systems	Nervous system	Retrograde endocannabinoid signaling	2	91	0.518343	0.733758	ko04723	ENSOCUG00000027343(GABRB1);ENSOCUG00000000315(GRIA3)	K05181+K05199
Human Diseases	Infectious diseases	Epstein-Barr virus infection	3	146	0.526895	0.736585	ko05169	ENSOCUG00000004986(XPO1);ENSOCUG00000015901(AKT3);ENSOCUG00000025313(PSMD6)	K14290+K04456+K03037
Human Diseases	Infectious diseases	Legionellosis	1	39	0.527097	0.736585	ko05134	ENSOCUG00000027375(LOC100357329)	K08738
Cellular Processes	Transport and catabolism	Lysosome	2	94	0.535904	0.739412	ko04142	ENSOCUG00000014527(CTSC);ENSOCUG00000010247(ATP6V0D2)	K01275+K02146
Organismal Systems	Endocrine system	Oxytocin signaling pathway	2	94	0.535904	0.739412	ko04921	ENSOCUG00000003384(PRKAG3);ENSOCUG00000002425(RYR2)	K07200+K04962
Human Diseases	Cardiovascular diseases	Viral myocarditis	1	43	0.562209	0.770828	ko05416	ENSOCUG00000027375(LOC100357329)	K08738
Human Diseases	Cancers	MicroRNAs in cancer	2	100	0.569711	0.772582	ko05206	ENSOCUG00000007844(SOS1);ENSOCUG00000010633(HMOX1)	K03099+K00510
Metabolism	Carbohydrate metabolism	Glycolysis / Gluconeogenesis	1	44	0.570577	0.772582	ko00010	ENSOCUG00000002260(ACSS2)	K01895
Genetic Information Processing	Folding, sorting and degradation	Protein processing in endoplasmic reticulum	2	101	0.575173	0.773998	ko04141	ENSOCUG00000011918(STT3B);ENSOCUG00000015471(PLAA)	K07151+K14018
Organismal Systems	Sensory system	Taste transduction	1	45	0.578785	0.774081	ko04742	ENSOCUG00000027104(LOC103348636)	K08474
Human Diseases	Immune diseases	Inflammatiory bowel disease (IBD)	1	46	0.586839	0.777785	ko05321	ENSOCUG00000011415(TGFB3)	K13377
Cellular Processes	Transport and catabolism	Phagosome	2	104	0.591259	0.777785	ko04145	ENSOCUG00000012200(RAB5A);ENSOCUG00000010247(ATP6V0D2)	K07887+K02146
Organismal Systems	Endocrine system	Insulin secretion	1	47	0.59474	0.777785	ko04911	ENSOCUG00000002425(RYR2)	K04962
Human Diseases	Cardiovascular diseases	Fluid shear stress and atherosclerosis	2	106	0.601733	0.777785	ko05418	ENSOCUG00000015901(AKT3);ENSOCUG00000010633(HMOX1)	K04456+K00510
Human Diseases	Infectious diseases	Epithelial cell signaling in Helicobacter pylori infection	1	48	0.602492	0.777785	ko05120	ENSOCUG00000010247(ATP6V0D2)	K02146
Organismal Systems	Circulatory system	Cardiac muscle contraction	1	49	0.610097	0.777785	ko04260	ENSOCUG00000002425(RYR2)	K04962
Organismal Systems	Endocrine system	Thyroid hormone synthesis	1	49	0.610097	0.777785	ko04918	ENSOCUG00000011007(LRP2)	K06233
Human Diseases	Infectious diseases	Leishmaniasis	1	49	0.610097	0.777785	ko05140	ENSOCUG00000011415(TGFB3)	K13377
Cellular Processes	Cell growth and death	p53 signaling pathway	1	50	0.617558	0.778469	ko04115	ENSOCUG00000027375(LOC100357329)	K08738
Environmental Information Processing	Signaling molecules and interaction	Cytokine-cytokine receptor interaction	3	168	0.623154	0.778469	ko04060	ENSOCUG00000011415(TGFB3);ENSOCUG00000002364(TNFRSF9);ENSOCUG00000001923(CXCR4)	K13377+K05146+K04189
Environmental Information Processing	Signaling molecules and interaction	ECM-receptor interaction	1	51	0.624878	0.778469	ko04512	ENSOCUG00000017726(ITGA11)	K06587
Organismal Systems	Immune system	NOD-like receptor signaling pathway	2	111	0.627042	0.778469	ko04621	ENSOCUG00000013417(NAMPT);ENSOCUG00000007836(TAB3)	K03462+K12793
Environmental Information Processing	Signal transduction	Jak-STAT signaling pathway	2	112	0.631954	0.778469	ko04630	ENSOCUG00000007844(SOS1);ENSOCUG00000015901(AKT3)	K03099+K04456
Organismal Systems	Digestive system	Gastric acid secretion	1	52	0.632059	0.778469	ko04971	ENSOCUG00000011742(CA2)	K18245
Organismal Systems	Nervous system	GABAergic synapse	1	53	0.639105	0.782724	ko04727	ENSOCUG00000027343(GABRB1)	K05181
Organismal Systems	Endocrine system	GnRH signaling pathway	1	54	0.646016	0.786768	ko04912	ENSOCUG00000007844(SOS1)	K03099
Human Diseases	Substance dependence	Alcoholism	1	55	0.652797	0.789822	ko05034	ENSOCUG00000007844(SOS1)	K03099
Environmental Information Processing	Signal transduction	Calcium signaling pathway	2	117	0.65577	0.789822	ko04020	ENSOCUG00000002425(RYR2);ENSOCUG00000001923(CXCR4)	K04962+K04189
Organismal Systems	Environmental adaptation	Thermogenesis	2	119	0.664951	0.792315	ko04714	ENSOCUG00000007844(SOS1);ENSOCUG00000003384(PRKAG3)	K03099+K07200
Metabolism	Metabolism of cofactors and vitamins	Retinol metabolism	1	58	0.672378	0.792315	ko00830	ENSOCUG00000005666(DHRS9)	K11149
Cellular Processes	Cellular community - eukaryotes	Gap junction	1	58	0.672378	0.792315	ko04540	ENSOCUG00000007844(SOS1)	K03099
Human Diseases	Substance dependence	Morphine addiction	1	58	0.672378	0.792315	ko05032	ENSOCUG00000027343(GABRB1)	K05181
Cellular Processes	Transport and catabolism	Peroxisome	1	59	0.678659	0.795417	ko04146	ENSOCUG00000011521(AGPS)	K00803
Genetic Information Processing	Translation	mRNA surveillance pathway	1	60	0.684821	0.796691	ko03015	ENSOCUG00000004962(PAPOLG)	K14376
Cellular Processes	Cellular community - eukaryotes	Tight junction	2	124	0.687055	0.796691	ko04530	ENSOCUG00000028052(AMOTL2);ENSOCUG00000003384(PRKAG3)	K06104+K07200
Organismal Systems	Immune system	Fc gamma R-mediated phagocytosis	1	61	0.690865	0.796871	ko04666	ENSOCUG00000015901(AKT3)	K04456
Organismal Systems	Immune system	C-type lectin receptor signaling pathway	1	62	0.696796	0.797759	ko04625	ENSOCUG00000015901(AKT3)	K04456
Organismal Systems	Immune system	IL-17 signaling pathway	1	63	0.702613	0.797759	ko04657	ENSOCUG00000007836(TAB3)	K12793
Organismal Systems	Nervous system	Cholinergic synapse	1	63	0.702613	0.797759	ko04725	ENSOCUG00000015901(AKT3)	K04456
Organismal Systems	Immune system	Toll-like receptor signaling pathway	1	65	0.713919	0.806396	ko04620	ENSOCUG00000015901(AKT3)	K04456
Organismal Systems	Nervous system	Glutamatergic synapse	1	67	0.7248	0.812034	ko04724	ENSOCUG00000000315(GRIA3)	K05199
Environmental Information Processing	Signal transduction	NF-kappa B signaling pathway	1	68	0.730086	0.812034	ko04064	ENSOCUG00000007836(TAB3)	K12793
Organismal Systems	Immune system	Hematopoietic cell lineage	1	68	0.730086	0.812034	ko04640	ENSOCUG00000017687(KITLG)	K05461
Organismal Systems	Aging	Longevity regulating pathway - worm	1	71	0.745348	0.820635	ko04212	ENSOCUG00000015901(AKT3)	K04456
Organismal Systems	Endocrine system	Thyroid hormone signaling pathway	1	71	0.745348	0.820635	ko04919	ENSOCUG00000015901(AKT3)	K04456
Organismal Systems	Immune system	Natural killer cell mediated cytotoxicity	1	75	0.764377	0.831091	ko04650	ENSOCUG00000007844(SOS1)	K03099
Environmental Information Processing	Signal transduction	Sphingolipid signaling pathway	1	77	0.773356	0.831091	ko04071	ENSOCUG00000015901(AKT3)	K04456
Cellular Processes	Cell growth and death	Oocyte meiosis	1	77	0.773356	0.831091	ko04114	ENSOCUG00000010815(CDC27)	K03350
Organismal Systems	Immune system	Platelet activation	1	78	0.777718	0.831091	ko04611	ENSOCUG00000015901(AKT3)	K04456
Organismal Systems	Immune system	Leukocyte transendothelial migration	1	78	0.777718	0.831091	ko04670	ENSOCUG00000001923(CXCR4)	K04189
Organismal Systems	Nervous system	Serotonergic synapse	1	78	0.777718	0.831091	ko04726	ENSOCUG00000027343(GABRB1)	K05181
Cellular Processes	Cell growth and death	Necroptosis	1	80	0.786195	0.836051	ko04217	ENSOCUG00000006847(CHMP4C)	K12194
Human Diseases	Infectious diseases	Measles	1	82	0.794352	0.840625	ko05162	ENSOCUG00000015901(AKT3)	K04456
Metabolism	Energy metabolism	Oxidative phosphorylation	1	89	0.82055	0.864154	ko00190	ENSOCUG00000010247(ATP6V0D2)	K02146
Human Diseases	Neurodegenerative diseases	Parkinson disease	1	96	0.843441	0.883992	ko05012	ENSOCUG00000027375(LOC100357329)	K08738
Human Diseases	Neurodegenerative diseases	Alzheimer disease	1	99	0.852344	0.886464	ko05010	ENSOCUG00000027375(LOC100357329)	K08738
Genetic Information Processing	Transcription	Spliceosome	1	101	0.858	0.886464	ko03040	ENSOCUG00000005996(THOC2)	K12879
Environmental Information Processing	Signal transduction	cGMP - PKG signaling pathway	1	101	0.858	0.886464	ko04022	ENSOCUG00000015901(AKT3)	K04456
Human Diseases	Cancers	Viral carcinogenesis	1	109	0.878556	0.90342	ko05203	ENSOCUG00000010247(ATP6V0D2)	K02146
Environmental Information Processing	Signaling molecules and interaction	Neuroactive ligand-receptor interaction	2	202	0.901945	0.92142	ko04080	ENSOCUG00000027343(GABRB1);ENSOCUG00000000315(GRIA3)	K05181+K05199
Human Diseases	Neurodegenerative diseases	Huntington disease	1	123	0.907688	0.92142	ko05016	ENSOCUG00000027375(LOC100357329)	K08738
Metabolism	Nucleotide metabolism	Purine metabolism	1	126	0.912967	0.92142	ko00230	ENSOCUG00000013982(ADSS)	K01939
Human Diseases	Infectious diseases	Herpes simplex infection	1	126	0.912967	0.92142	ko05168	ENSOCUG00000027375(LOC100357329)	K08738
Genetic Information Processing	Translation	Ribosome	1	142	0.936463	0.940778	ko03010	ENSOCUG00000028015(LOC100346996)	K02976
Organismal Systems	Sensory system	Olfactory transduction	4	656	0.999119	0.999119	ko04740	ENSOCUG00000022187(LOC100337976);ENSOCUG00000023818(LOC100344800);ENSOCUG00000024994(LOC100352901);ENSOCUG00000004851(LOC100337722)	K04257+K04257+K04257+K04257
